# Supplementary material for: A quantitative framework reveals ecological drivers of grassland microbial community assembly in response to warming
Source: Nat Commun. 2020 Sep 18;11:4717. doi: 10.1038/s41467-020-18560-z (PMC7501310; doi:10.1038/s41467-020-18560-z)
Supplement: Supplementary file 5 — Supplementary Code 1 [file 41467_2020_18560_MOESM5_ESM.zip]

Archive with 45 entries (43 files):
- Example/
- Example/TestOutputs20/
- Example/TestOutputs20/ND.res.rda
- Example/TestOutputs20/Test.BinContributeToProcess_EachGroup.csv
- Example/TestOutputs20/Test.MetaCrct.iCAMP.Confidence.detail.rda
- Example/TestOutputs20/Test.NeutralModel.Stats.csv
- Example/TestOutputs20/Test.NeutralModel.TypeRatio.csv
- Example/TestOutputs20/Test.OmitBinInform.csv
- Example/TestOutputs20/Test.PhyloSignalDetail.csv
- Example/TestOutputs20/Test.PhyloSignalSummary.csv
- Example/TestOutputs20/Test.ProcessImportance_EachBin_EachGroup.csv
- Example/TestOutputs20/Test.ProcessImportance_EachGroup.csv
- Example/TestOutputs20/Test.ProcessImportance_EachTurnover.csv
- Example/TestOutputs20/Test.QPEN.detail.csv
- Example/TestOutputs20/Test.iCAMP.Boot.Management.rda
- Example/TestOutputs20/Test.iCAMP.BootSummary.Management.csv
- Example/TestOutputs20/Test.iCAMP.Compare.Management.csv
- Example/TestOutputs20/Test.iCAMP.Confidence.detail.rda
- Example/TestOutputs20/Test.iCAMP.Summary.rda
- Example/TestOutputs20/Test.pNST.bootstr.Management.csv
- Example/TestOutputs20/Test.pNST.compare.Management.csv
- Example/TestOutputs20/Test.pNST.pairwise.Management.csv
- Example/TestOutputs20/Test.pNST.summary.Management.csv
- Example/TestOutputs20/Test.tNST.bootstr.Management.csv
- Example/TestOutputs20/Test.tNST.compare.Management.csv
- Example/TestOutputs20/Test.tNST.pairwise.Management.csv
- Example/TestOutputs20/Test.tNST.summary.Management.csv
- Example/TestOutputs20/TestB.iCAMP.SES.RC.detail.rda
- Example/TestOutputs20/nd.names.csv
- Example/TestOutputs20/pH.ND.bin
- Example/TestOutputs20/pH.ND.desc
- Example/TestOutputs20/path.rda
- Example/TestOutputs20/pd.bin
- Example/TestOutputs20/pd.desc
- Example/TestOutputs20/pd.taxon.name.csv
- Example/TestOutputs20/temperature.ND.bin
- Example/TestOutputs20/temperature.ND.desc
- Example/environment.txt
- Example/icamp.test.r
- Example/otus.txt
- Example/treat2col.txt
- Example/tree.nwk
- Readme.txt
- iCAMP_1.2.4.tar.gz
- iCAMP_1.2.4.zip
