# Supplementary material for: A quantitative framework reveals ecological drivers of grassland microbial community assembly in response to warming
Source: Nat Commun. 2020 Sep 18;11:4717. doi: 10.1038/s41467-020-18560-z (PMC7501310; doi:10.1038/s41467-020-18560-z)
Supplement: Supplementary file 5 — Supplementary Code 1 [file 41467_2020_18560_MOESM5_ESM.zip › Example/TestOutputs20/Test.BinContributeToProcess_EachGroup.csv]

Method	GroupBasedOn	Group	Process	bin1	bin2	bin3
CbMPDiCbraya	Management	SF	HeS	0	0	0.027477368808014
CbMPDiCbraya	Management	SF	HoS	0.00685557721848044	0.00776827842045233	0
CbMPDiCbraya	Management	SF	DL	0.0221053360728905	0.0260488946198417	0.0104114971050455
CbMPDiCbraya	Management	SF	HD	0.00253932862628515	0	0.0676395077463075
CbMPDiCbraya	Management	SF	DR	0.158098863716301	0.0892757397391708	0.581779607927211
CbMPDiCbraya	Management	BF	HeS	0	0	0
CbMPDiCbraya	Management	BF	HoS	0.00780849974398361	0.060260728447418	0
CbMPDiCbraya	Management	BF	DL	0.0639592933947773	0	0
CbMPDiCbraya	Management	BF	HD	0	0	0
CbMPDiCbraya	Management	BF	DR	0.120356896196838	0.0721654903521799	0.675449091864803
CbMPDiCbraya	Management	SF_vs_BF	HeS	0	0	0.0076551712496413
CbMPDiCbraya	Management	SF_vs_BF	HoS	0.00371309382529579	0.0218040578079346	0
CbMPDiCbraya	Management	SF_vs_BF	DL	0.0425821612463964	0.0109602066921754	0.00856965615030131
CbMPDiCbraya	Management	SF_vs_BF	HD	0.00540239798960729	0	0.0780051614473632
CbMPDiCbraya	Management	SF_vs_BF	DR	0.139164244423478	0.0949953012894214	0.587148547878385
CbMPDiCbraya	Location	south	HeS	0	0	0
CbMPDiCbraya	Location	south	HoS	0	0.0140336737623559	0
CbMPDiCbraya	Location	south	DL	0.0188321848980764	0.00382716049382716	0
CbMPDiCbraya	Location	south	HD	0.0109248492678725	0	0.238193162708667
CbMPDiCbraya	Location	south	DR	0.127186026003855	0.131840162421558	0.455162780443788
CbMPDiCbraya	Location	north	HeS	0	0	0.0160095579450418
CbMPDiCbraya	Location	north	HoS	0.0174711517769021	0.00412729444987509	0
CbMPDiCbraya	Location	north	DL	0.0700266742763236	0.00420468777956701	0
CbMPDiCbraya	Location	north	HD	0	0	0.0367924216451566
CbMPDiCbraya	Location	north	DR	0.136525233636033	0.0946861608658398	0.620156817625261
CbMPDiCbraya	Location	south_vs_north	HeS	0	0	0.0211942524321557
CbMPDiCbraya	Location	south_vs_north	HoS	0.00250403225806452	0.0303832670516271	0
CbMPDiCbraya	Location	south_vs_north	DL	0.0294368938554985	0.0266775941703288	0.0159193548387097
CbMPDiCbraya	Location	south_vs_north	HD	0.00198067632850242	0	0
CbMPDiCbraya	Location	south_vs_north	DR	0.156561457487466	0.0692987086645556	0.646043762913092
