# Supplementary material for: A quantitative framework reveals ecological drivers of grassland microbial community assembly in response to warming
Source: Nat Commun. 2020 Sep 18;11:4717. doi: 10.1038/s41467-020-18560-z (PMC7501310; doi:10.1038/s41467-020-18560-z)
Supplement: Supplementary file 5 — Supplementary Code 1 [file 41467_2020_18560_MOESM5_ESM.zip › Example/TestOutputs20/Test.NeutralModel.Stats.csv]

	treat.type	treatment.id	m	m.ci.2.5	m.ci.97.5	m.mle	maxLL	binoLL	poisLL	Rsqr	Rsqr.bino	Rsqr.pois	RMSE	RMSE.bino	RMSE.pois	AIC	BIC	AIC.bino	BIC.bino	AIC.pois	BIC.pois	N	Samples	Richness	Detect
1	Management	SF	0.378901077927531	0.28158051806505	0.514306246496008	0.378902526641752	-28.9884917803124	-15.7618840067895	-16.0540857561727	0.864284811265414	-0.235306673388334	-0.19708815448499	0.0936425111824474	0.28251806159269	0.278113384795611	-53.9769835606247	-51.1745887973004	-27.5237680135791	-24.7213732502548	-28.1081715123454	-25.3057767490211	35	13	30	0.0285714285714286
2	Management	BF	0.343370021169763	0.211898313992553	0.56012855556769	0.343369598207896	-13.5674572803724	-10.4279491345155	-10.6765936730083	0.516635686869958	-0.943931175030264	-0.876790853332914	0.146437954612548	0.293668121308877	0.288552141437896	-23.1349145607448	-20.6187214847018	-16.855898269031	-14.3397051929881	-17.3531873460165	-14.8369942699735	32	7	26	0.03125
3	Location	south	0.497807596179848	0.291462243216448	0.904719747050857	0.497806077331693	-7.43837841095017	-3.9505774565156	-4.0222022074577	0.667060262279911	0.0551374515487661	0.0790713899507897	0.179044587937775	0.301621780282851	0.297777146562685	-10.8767568219003	-8.60576839004204	-3.90115491303119	-1.63016648117289	-4.04440441491539	-1.77341598305709	40	10	23	0.025
4	Location	north	0.296730206403988	0.149244865564252	0.580873618457639	0.296719874538865	-7.46875874665853	-2.61224012310277	-2.88426437161946	0.210963981381288	-1.21039578592039	-1.13624229935384	0.185150155968245	0.309892231874223	0.304649817972026	-10.9375174933171	-8.4213244172741	-1.22448024620555	1.29171282983742	-1.76852874323891	0.74766433280405	28	10	26	0.0357142857142857
