# Supplementary material for: A quantitative framework reveals ecological drivers of grassland microbial community assembly in response to warming
Source: Nat Commun. 2020 Sep 18;11:4717. doi: 10.1038/s41467-020-18560-z (PMC7501310; doi:10.1038/s41467-020-18560-z)
Supplement: Supplementary file 5 — Supplementary Code 1 [file 41467_2020_18560_MOESM5_ESM.zip › Example/TestOutputs20/Test.NeutralModel.TypeRatio.csv]

	index	treat.type	treatment.id	Neutral.uw	Below.uw	Above.uw	Neutral.wt	Below.wt	Above.wt
1	obs	Management	SF	0.966666666666667	0.0333333333333333	0	0.963503649635037	0.0364963503649635	0
2	mean	Management	SF	0.86610099819665	0.0652722286320487	0.0686267731713009	0.816046344307901	0.0753393486362619	0.108614307055837
3	stdev	Management	SF	0.082762596122773	0.0462009631446332	0.0536460891927213	0.116902325305259	0.0597123062127522	0.0818664850913561
4	min	Management	SF	0.521739130434783	0	0	0.348333333333333	0	0
5	q25	Management	SF	0.805769230769231	0.0344827586206897	0.0357142857142857	0.739939719778429	0.037161044973545	0.0694498305025664
6	median	Management	SF	0.88	0.0689655172413793	0.0550724637681159	0.842184722950381	0.0637037037037037	0.0738541884364806
7	q75	Management	SF	0.929187192118227	0.0879446640316205	0.103448275862069	0.891224614845938	0.103306673546612	0.151188271604938
8	max	Management	SF	1	0.178571428571429	0.304347826086957	1	0.275	0.376666666666667
9	LowerWhisker	Management	SF	0.666666666666667	0	0	0.577777777777778	0	0
10	LowerHinge	Management	SF	0.803846153846154	0.0344827586206897	0.0357142857142857	0.739138698816118	0.037119708994709	0.0693730337861979
11	Median.plot	Management	SF	0.88	0.0689655172413793	0.0550724637681159	0.842184722950381	0.0637037037037037	0.0738541884364806
12	HigherHinge	Management	SF	0.929802955665025	0.0889328063241107	0.103448275862069	0.891272759103641	0.104446164430685	0.152746913580247
13	HigherWhisker	Management	SF	1	0.153846153846154	0.192307692307692	1	0.2	0.256410256410256
14	Outlier1	Management	SF	0.521739130434783	0.173913043478261	0.208333333333333	0.348333333333333	0.223703703703704	0.376666666666667
15	Outlier2	Management	SF	NA	0.172413793103448	0.304347826086957	NA	0.275	NA
16	Outlier3	Management	SF	NA	0.173913043478261	NA	NA	0.21060382916053	NA
17	Outlier4	Management	SF	NA	0.178571428571429	NA	NA	NA	NA
18	obs	Management	BF	0.961538461538462	0	0.0384615384615385	0.91904047976012	0	0.0809595202398801
19	mean	Management	BF	0.841873654964858	0.0422541041420702	0.115872240893071	0.782802368777485	0.07410150342386	0.143096127798655
20	stdev	Management	BF	0.105307056255021	0.0392080039264418	0.0796283215368202	0.117386402721694	0.0680388657421063	0.0699339358665895
21	min	Management	BF	0.333333333333333	0	0.0384615384615385	0.229287090558767	0	0.0809595202398801
22	q25	Management	BF	0.791666666666667	0	0.0454545454545455	0.731106742471174	0	0.0854430379746835
23	median	Management	BF	0.863636363636364	0.0416666666666667	0.0909090909090909	0.807409090909091	0.0751173708920188	0.129992248860632
24	q75	Management	BF	0.916666666666667	0.08	0.136363636363636	0.86358416349958	0.129336047244997	0.167554797895507
25	max	Management	BF	0.96	0.142857142857143	0.533333333333333	0.918552036199095	0.222764227642276	0.556840077071291
26	LowerWhisker	Management	BF	0.619047619047619	0	0.0384615384615385	0.557723577235772	0	0.0809595202398801
27	LowerHinge	Management	BF	0.791666666666667	0	0.0454545454545455	0.730618392917807	0	0.0854430379746835
28	Median.plot	Management	BF	0.863636363636364	0.0416666666666667	0.0909090909090909	0.807409090909091	0.0751173708920188	0.129992248860632
29	HigherHinge	Management	BF	0.916666666666667	0.08	0.136363636363636	0.863738888455914	0.129837738661774	0.167613741727995
30	HigherWhisker	Management	BF	0.96	0.142857142857143	0.260869565217391	0.918552036199095	0.222764227642276	0.281437125748503
31	Outlier1	Management	BF	0.588235294117647	NA	0.294117647058824	0.229287090558767	NA	0.556840077071291
32	Outlier2	Management	BF	0.333333333333333	NA	0.533333333333333	NA	NA	0.324960753532182
33	Outlier3	Management	BF	NA	NA	0.277777777777778	NA	NA	NA
34	Outlier4	Management	BF	NA	NA	0.304347826086957	NA	NA	NA
35	obs	Location	south	0.782608695652174	0.0869565217391304	0.130434782608696	0.623639191290824	0.11353032659409	0.262830482115086
36	mean	Location	south	0.617917958623016	0.118108028732608	0.263974012644375	0.494098919830082	0.124638063888243	0.381263016281675
37	stdev	Location	south	0.122387987194134	0.0567902140349659	0.0966165135353075	0.11668893177339	0.0545142645974977	0.101297738246981
38	min	Location	south	0.166666666666667	0	0.130434782608696	0.0709219858156028	0	0.262830482115086
39	q25	Location	south	0.55	0.0869565217391304	0.181818181818182	0.425346989966555	0.0818008592395512	0.289358372456964
40	median	Location	south	0.636363636363636	0.1	0.25	0.516380655226209	0.114420343796601	0.346666666666667
41	q75	Location	south	0.703571428571429	0.15	0.316387559808612	0.583556804402574	0.169517884914463	0.456623071763917
42	max	Location	south	0.826086956521739	0.285714285714286	0.666666666666667	0.698289269051322	0.234076433121019	0.734042553191489
43	LowerWhisker	Location	south	0.318181818181818	0	0.130434782608696	0.204318936877076	0	0.262830482115086
44	LowerHinge	Location	south	0.55	0.0869565217391304	0.181818181818182	0.422360646599777	0.0816904556804676	0.289201877934272
45	Median.plot	Location	south	0.636363636363636	0.1	0.25	0.516380655226209	0.114420343796601	0.346666666666667
46	HigherHinge	Location	south	0.707142857142857	0.15	0.316985645933014	0.584953984392003	0.169517884914463	0.464039794321484
47	HigherWhisker	Location	south	0.826086956521739	0.238095238095238	0.473684210526316	0.698289269051322	0.234076433121019	0.593023255813953
48	Outlier1	Location	south	0.166666666666667	0.285714285714286	0.666666666666667	0.0709219858156028	NA	0.734042553191489
49	Outlier2	Location	south	0.285714285714286	NA	NA	NA	NA	NA
50	obs	Location	north	0.846153846153846	0.0769230769230769	0.0769230769230769	0.701421800947867	0.191153238546603	0.107424960505529
51	mean	Location	north	0.777710573040725	0.0837605803381345	0.13852884662114	0.665504173985026	0.178666322211609	0.155829503803365
52	stdev	Location	north	0.098619311997573	0.0381642441613686	0.0716918081416011	0.130035965126035	0.0688444540982522	0.0785968349058571
53	min	Location	north	0.5	0	0	0.288888888888889	0	0
54	q25	Location	north	0.714285714285714	0.0454545454545455	0.0833333333333333	0.579431404847342	0.10609243697479	0.107765451664025
55	median	Location	north	0.791666666666667	0.0816666666666667	0.125	0.674397317952179	0.195318932721872	0.134461757249737
56	q75	Location	north	0.84	0.101315789473684	0.19047619047619	0.759441556974182	0.212416301691423	0.208475012352754
57	max	Location	north	0.961538461538462	0.181818181818182	0.318181818181818	0.925925925925926	0.35042735042735	0.360683760683761
58	LowerWhisker	Location	north	0.526315789473684	0	0	0.346026490066225	0	0
59	LowerHinge	Location	north	0.714285714285714	0.0454545454545455	0.0833333333333333	0.579178046122004	0.105042016806723	0.107765451664025
60	Median.plot	Location	north	0.791666666666667	0.0816666666666667	0.125	0.674397317952179	0.195318932721872	0.134461757249737
61	HigherHinge	Location	north	0.84	0.102631578947368	0.19047619047619	0.760818597819332	0.212923671684071	0.208543719976961
62	HigherWhisker	Location	north	0.961538461538462	0.181818181818182	0.318181818181818	0.925925925925926	0.35042735042735	0.33112582781457
63	Outlier1	Location	north	0.5	NA	NA	0.288888888888889	NA	0.360683760683761
