# Supplementary material for: A quantitative framework reveals ecological drivers of grassland microbial community assembly in response to warming
Source: Nat Commun. 2020 Sep 18;11:4717. doi: 10.1038/s41467-020-18560-z (PMC7501310; doi:10.1038/s41467-020-18560-z)
Supplement: Supplementary file 5 — Supplementary Code 1 [file 41467_2020_18560_MOESM5_ESM.zip › Example/TestOutputs20/Test.OmitBinInform.csv]

	bin.id.strict	Relative.abundance	s1	s2	s3	s4	s5	s6	s7	s8	s9	s10	s11	s12	s13	s14	s15	s16	s17	s18	s19	s20
Summary	30 in 30 (100%)	1	1	1	1	1	1	1	1	1	1	1	1	1	1	1	1	1	1	1	1	1
OTU1	1	0.0245759505352529	0.0555555555555556	0.0714285714285714	0	0	0.0465116279069767	0.0416666666666667	0.05	0	0	0.0930232558139535	0	0	0	0	0	0	0.133333333333333	0	0	0
OTU2	2	0.0714499229927	0	0	0.1	0.177777777777778	0	0	0	0.1	0.0714285714285714	0	0	0.114285714285714	0.151515151515152	0.166666666666667	0.173913043478261	0.212121212121212	0	0	0	0.161290322580645
OTU3	3	0.011505376344086	0	0	0	0	0	0	0	0	0	0	0	0	0	0	0	0	0.133333333333333	0	0.0967741935483871	0
OTU4	4	0.0482395382395382	0	0.0476190476190476	0.175	0.0444444444444444	0	0	0	0.125	0.0714285714285714	0	0	0.228571428571429	0.151515151515152	0	0	0.121212121212121	0	0	0	0
OTU5	5	0.0347122718179545	0	0	0	0	0.0930232558139535	0.0625	0.05	0	0	0.0930232558139535	0	0	0	0	0	0	0.266666666666667	0	0.129032258064516	0
OTU6	6	0.0166485172880522	0	0.0714285714285714	0.05	0.0444444444444444	0.0465116279069767	0	0	0	0	0.0465116279069767	0	0	0	0	0	0	0	0.0740740740740741	0	0
OTU7	7	0.0175719822812846	0	0.0952380952380952	0	0.0666666666666667	0.0465116279069767	0	0.05	0	0	0.0930232558139535	0	0	0	0	0	0	0	0	0	0
OTU8	8	0.00151515151515152	0	0	0	0	0	0	0	0	0	0	0	0	0.0303030303030303	0	0	0	0	0	0	0
OTU9	9	0.00222222222222222	0	0	0	0.0444444444444444	0	0	0	0	0	0	0	0	0	0	0	0	0	0	0	0
OTU10	10	0.00851449275362319	0	0	0	0	0	0	0	0	0	0	0	0	0	0.0833333333333333	0.0869565217391304	0	0	0	0	0
OTU11	11	0.0427757235751626	0	0	0	0	0	0	0	0.1	0	0	0	0	0	0.166666666666667	0.217391304347826	0.242424242424242	0	0	0	0.129032258064516
OTU12	12	0.0371114802510151	0.222222222222222	0.0952380952380952	0.1	0.0888888888888889	0.0930232558139535	0	0	0	0.142857142857143	0	0	0	0	0	0	0	0	0	0	0
OTU13	13	0.0032258064516129	0	0	0	0	0	0	0	0	0	0	0	0	0	0	0	0	0	0	0.0645161290322581	0
OTU14	14	0.0178561827956989	0	0	0	0	0	0	0	0	0	0	0.0625	0	0	0	0	0	0.133333333333333	0	0.161290322580645	0
OTU15	15	0.0272807113410199	0	0	0	0	0	0	0	0.1	0.0952380952380952	0	0	0	0	0	0.130434782608696	0.0909090909090909	0	0	0	0.129032258064516
OTU16	16	0.017521645021645	0	0	0	0	0	0	0.05	0	0.0952380952380952	0	0	0.114285714285714	0.0909090909090909	0	0	0	0	0	0	0
OTU17	17	0.0835268626184324	0.388888888888889	0.119047619047619	0.15	0.111111111111111	0.0465116279069767	0.125	0.15	0.1	0.0476190476190476	0.13953488372093	0.21875	0	0	0	0	0	0	0.0740740740740741	0	0
OTU18	18	0.0376703811369509	0	0	0	0	0.116279069767442	0.104166666666667	0.125	0	0	0.0697674418604651	0.09375	0	0	0	0	0	0.133333333333333	0.111111111111111	0	0
OTU19	19	0.0696003011846035	0.222222222222222	0.0952380952380952	0.125	0.0888888888888889	0.0465116279069767	0.0625	0.1	0.1	0.0952380952380952	0.0930232558139535	0.125	0	0.0606060606060606	0	0	0	0.0666666666666667	0.111111111111111	0	0
OTU20	20	0.0823223514211886	0.111111111111111	0.166666666666667	0.15	0.111111111111111	0.13953488372093	0.0833333333333333	0.125	0.1	0.119047619047619	0.0930232558139535	0	0.114285714285714	0.272727272727273	0	0	0.0606060606060606	0	0	0	0
OTU21	21	0.0235267117174551	0	0	0	0	0	0	0	0.05	0	0	0	0	0.0606060606060606	0.0833333333333333	0.0869565217391304	0.0606060606060606	0	0	0	0.129032258064516
OTU22	22	0.0210520487264673	0	0	0	0	0.116279069767442	0.125	0.075	0	0.0476190476190476	0	0	0.0571428571428571	0	0	0	0	0	0	0	0
OTU23	23	0.027144806358516	0	0	0	0.111111111111111	0	0	0	0.05	0.0476190476190476	0	0.0625	0.114285714285714	0.0606060606060606	0	0	0	0	0	0.0967741935483871	0
OTU24	24	0.0184587813620072	0	0	0	0	0	0	0	0	0	0	0	0	0	0	0	0	0	0.111111111111111	0.0967741935483871	0.161290322580645
OTU25	25	0.0817008901150487	0	0.119047619047619	0.05	0.0444444444444444	0.0697674418604651	0.0625	0.075	0.075	0.0476190476190476	0.0697674418604651	0.15625	0.0571428571428571	0.0606060606060606	0.0833333333333333	0.0869565217391304	0	0.133333333333333	0.185185185185185	0.193548387096774	0.0645161290322581
OTU26	26	0.0100339147286822	0	0	0	0	0.0465116279069767	0.104166666666667	0.05	0	0	0	0	0	0	0	0	0	0	0	0	0
OTU27	27	0.0662525200644615	0	0.119047619047619	0.05	0.0222222222222222	0.0465116279069767	0.104166666666667	0.05	0.05	0.0714285714285714	0.13953488372093	0.09375	0.0857142857142857	0.0606060606060606	0.25	0.0434782608695652	0	0	0.0740740740740741	0.0645161290322581	0
OTU28	28	0.00613964254952627	0	0	0	0	0	0	0	0	0	0.0232558139534884	0.0625	0	0	0	0	0	0	0.037037037037037	0	0
OTU29	29	0.0721263150344334	0	0	0.05	0.0444444444444444	0.0465116279069767	0.125	0.05	0.05	0.0476190476190476	0.0465116279069767	0.125	0.114285714285714	0	0	0.173913043478261	0.121212121212121	0	0.222222222222222	0.0967741935483871	0.129032258064516
OTU30	30	0.0177174975562072	0	0	0	0	0	0	0	0	0	0	0	0	0	0.166666666666667	0	0.0909090909090909	0	0	0	0.0967741935483871
