# Supplementary material for: A quantitative framework reveals ecological drivers of grassland microbial community assembly in response to warming
Source: Nat Commun. 2020 Sep 18;11:4717. doi: 10.1038/s41467-020-18560-z (PMC7501310; doi:10.1038/s41467-020-18560-z)
Supplement: Supplementary file 5 — Supplementary Code 1 [file 41467_2020_18560_MOESM5_ESM.zip › Example/TestOutputs20/Test.PhyloSignalDetail.csv]

ds	n.min	binID	pH.pearson.r	temperature.pearson.r	pH.pearson.p	temperature.pearson.p	abu
0.2	5	bin1	-0.340483002792609	-0.323555197136662	0.941666666666667	0.925	0.190483059929532
0.2	5	bin2	0.0229718861505129	0.32725119381567	0.516666666666667	0.233333333333333	0.122622196149138
0.2	5	bin3	0.0582352894527774	-0.0338882527622189	0.291	0.559	0.679931563732344
