# Supplementary material for: A quantitative framework reveals ecological drivers of grassland microbial community assembly in response to warming
Source: Nat Commun. 2020 Sep 18;11:4717. doi: 10.1038/s41467-020-18560-z (PMC7501310; doi:10.1038/s41467-020-18560-z)
Supplement: Supplementary file 5 — Supplementary Code 1 [file 41467_2020_18560_MOESM5_ESM.zip › Example/TestOutputs20/Test.PhyloSignalSummary.csv]

ds	n.min	index	r.cutoff	p.cutoff	pH.pearson	temperature.pearson
0.2	5	RAsig	0.1	0.05	0	0
0.2	5	RAsig.adj	0.1	0.05	0	0
0.2	5	MeanR.sig	0.1	0.05	NA	NA
0.2	5	MeanR	NA	NA	-0.022600742718388	-0.0448575679498364
