# Supplementary material for: A quantitative framework reveals ecological drivers of grassland microbial community assembly in response to warming
Source: Nat Commun. 2020 Sep 18;11:4717. doi: 10.1038/s41467-020-18560-z (PMC7501310; doi:10.1038/s41467-020-18560-z)
Supplement: Supplementary file 5 — Supplementary Code 1 [file 41467_2020_18560_MOESM5_ESM.zip › Example/TestOutputs20/Test.ProcessImportance_EachBin_EachGroup.csv]

Method	GroupBasedOn	Group	Index	bin1	bin2	bin3
CbMPDiCbraya	Management	SF	HeS	0	0	0.0399782478076063
CbMPDiCbraya	Management	SF	HoS	0.0361582782553623	0.0631090632680868	0
CbMPDiCbraya	Management	SF	DL	0.116589875247447	0.211619775920904	0.0151482266814531
CbMPDiCbraya	Management	SF	HD	0.0133931466490544	0	0.098412225026354
CbMPDiCbraya	Management	SF	DR	0.833858699848137	0.72527116081101	0.846461300484587
CbMPDiCbraya	Management	SF	DominantProcess	DR	DR	DR
CbMPDiCbraya	Management	SF	DominantProcessImportance	0.833858699848137	0.72527116081101	0.846461300484587
CbMPDiCbraya	Management	SF	DominantProcessPvalue	0	0	0
CbMPDiCbraya	Management	BF	HeS	0	0	0
CbMPDiCbraya	Management	BF	HoS	0.0406428750567497	0.455051340993216	0
CbMPDiCbraya	Management	BF	DL	0.332905123313197	0	0
CbMPDiCbraya	Management	BF	HD	0	0	0
CbMPDiCbraya	Management	BF	DR	0.626452001630054	0.544948659006784	1
CbMPDiCbraya	Management	BF	DominantProcess	DR	DR	DR
CbMPDiCbraya	Management	BF	DominantProcessImportance	0.626452001630054	0.544948659006784	1
CbMPDiCbraya	Management	BF	DominantProcessPvalue	0.17	0.38	0
CbMPDiCbraya	Management	SF_vs_BF	HeS	0	0	0.0112348288609553
CbMPDiCbraya	Management	SF_vs_BF	HoS	0.0194543482708062	0.170664777022287	0
CbMPDiCbraya	Management	SF_vs_BF	DL	0.223104568316432	0.0857877578437534	0.0125769387915887
CbMPDiCbraya	Management	SF_vs_BF	HD	0.0283052723503294	0	0.114481389188175
CbMPDiCbraya	Management	SF_vs_BF	DR	0.729135811062433	0.74354746513396	0.861706843159281
CbMPDiCbraya	Management	SF_vs_BF	DominantProcess	DR	DR	DR
CbMPDiCbraya	Management	SF_vs_BF	DominantProcessImportance	0.729135811062433	0.74354746513396	0.861706843159281
CbMPDiCbraya	Management	SF_vs_BF	DominantProcessPvalue	0.01	0	0
CbMPDiCbraya	Location	south	HeS	0	0	0
CbMPDiCbraya	Location	south	HoS	0	0.0937446915772112	0
CbMPDiCbraya	Location	south	DL	0.119993740900049	0.0255653641509537	0
CbMPDiCbraya	Location	south	HD	0.0696102730254679	0	0.343536627991797
CbMPDiCbraya	Location	south	DR	0.810395986074483	0.880689944271835	0.656463372008203
CbMPDiCbraya	Location	south	DominantProcess	DR	DR	DR
CbMPDiCbraya	Location	south	DominantProcessImportance	0.810395986074483	0.880689944271835	0.656463372008203
CbMPDiCbraya	Location	south	DominantProcessPvalue	0	0	0.13
CbMPDiCbraya	Location	north	HeS	0	0	0.023789804087985
CbMPDiCbraya	Location	north	HoS	0.0779881847928346	0.0400637628078555	0
CbMPDiCbraya	Location	north	DL	0.312586902319151	0.0408150220265383	0
CbMPDiCbraya	Location	north	HD	0	0	0.0546726215592912
CbMPDiCbraya	Location	north	DR	0.609424912888015	0.919121215165606	0.921537574352724
CbMPDiCbraya	Location	north	DominantProcess	DR	DR	DR
CbMPDiCbraya	Location	north	DominantProcessImportance	0.609424912888015	0.919121215165606	0.921537574352724
CbMPDiCbraya	Location	north	DominantProcessPvalue	0.16	0	0
CbMPDiCbraya	Location	south_vs_north	HeS	0	0	0.0310239680594364
CbMPDiCbraya	Location	south_vs_north	HoS	0.0131456952602025	0.240450858442424	0
CbMPDiCbraya	Location	south_vs_north	DL	0.154538119381264	0.211124445851541	0.0233026174253569
CbMPDiCbraya	Location	south_vs_north	HD	0.0103981757182773	0	0
CbMPDiCbraya	Location	south_vs_north	DR	0.821918009640256	0.548424695706036	0.945673414515207
CbMPDiCbraya	Location	south_vs_north	DominantProcess	DR	DR	DR
CbMPDiCbraya	Location	south_vs_north	DominantProcessImportance	0.821918009640256	0.548424695706036	0.945673414515207
CbMPDiCbraya	Location	south_vs_north	DominantProcessPvalue	0	0.05	0
