# Supplementary material for: A quantitative framework reveals ecological drivers of grassland microbial community assembly in response to warming
Source: Nat Commun. 2020 Sep 18;11:4717. doi: 10.1038/s41467-020-18560-z (PMC7501310; doi:10.1038/s41467-020-18560-z)
Supplement: Supplementary file 5 — Supplementary Code 1 [file 41467_2020_18560_MOESM5_ESM.zip › Example/TestOutputs20/Test.ProcessImportance_EachGroup.csv]

Method	GroupBasedOn	Group	HeS	HoS	DL	HD	DR
CbMPDiCbraya	Management	SF	0.027477368808014	0.0146238556389328	0.0585657277977777	0.0701788363725927	0.829154211382683
CbMPDiCbraya	Management	BF	0	0.0680692281914016	0.0639592933947773	0	0.867971478413821
CbMPDiCbraya	Management	SF_vs_BF	0.0076551712496413	0.0255171516332303	0.0621120240888731	0.0834075594369705	0.821308093591285
CbMPDiCbraya	Location	south	0	0.0140336737623559	0.0226593453919035	0.249118011976539	0.714188968869201
CbMPDiCbraya	Location	north	0.0160095579450418	0.0215984462267772	0.0742313620558906	0.0367924216451566	0.851368212127134
CbMPDiCbraya	Location	south_vs_north	0.0211942524321557	0.0328872993096916	0.072033842864537	0.00198067632850242	0.871903929065113
