# Supplementary material for: A quantitative framework reveals ecological drivers of grassland microbial community assembly in response to warming
Source: Nat Commun. 2020 Sep 18;11:4717. doi: 10.1038/s41467-020-18560-z (PMC7501310; doi:10.1038/s41467-020-18560-z)
Supplement: Supplementary file 5 — Supplementary Code 1 [file 41467_2020_18560_MOESM5_ESM.zip › Example/TestOutputs20/Test.ProcessImportance_EachTurnover.csv]

Method	name1	name2	HeS	HoS	DL	HD	DR
CbMPDiCbraya	s1	s10	0	0	0	0	1
CbMPDiCbraya	s1	s11	0	0	0	0	1
CbMPDiCbraya	s1	s12	0	0	0	0	1
CbMPDiCbraya	s1	s13	0	0	0	0	1
CbMPDiCbraya	s1	s14	0	0	0	0	1
CbMPDiCbraya	s1	s15	0	0	0.263285024154589	0	0.736714975845411
CbMPDiCbraya	s1	s16	0	0	0.232323232323232	0	0.767676767676768
CbMPDiCbraya	s1	s17	0	0	0	0	1
CbMPDiCbraya	s1	s18	0	0	0	0	1
CbMPDiCbraya	s1	s19	0.74820788530466	0	0	0	0.251792114695341
CbMPDiCbraya	s1	s2	0	0	0	0	1
CbMPDiCbraya	s1	s20	0	0	0	0	1
CbMPDiCbraya	s1	s3	0	0	0	0.648611111111111	0.351388888888889
CbMPDiCbraya	s1	s4	0	0	0	0.627777777777778	0.372222222222222
CbMPDiCbraya	s1	s5	0	0	0	0	1
CbMPDiCbraya	s1	s6	0	0	0	0	1
CbMPDiCbraya	s1	s7	0	0	0	0	1
CbMPDiCbraya	s1	s8	0	0	0	0	1
CbMPDiCbraya	s1	s9	0	0.182539682539683	0	0	0.817460317460317
CbMPDiCbraya	s10	s11	0	0	0	0	1
CbMPDiCbraya	s10	s12	0	0	0.264451827242525	0	0.735548172757475
CbMPDiCbraya	s10	s13	0	0	0	0	1
CbMPDiCbraya	s10	s14	0	0	0.194767441860465	0	0.805232558139535
CbMPDiCbraya	s10	s15	0	0	0.221941354903943	0	0.778058645096057
CbMPDiCbraya	s10	s16	0	0	0.450669485553207	0	0.549330514446793
CbMPDiCbraya	s10	s17	0	0	0	0	1
CbMPDiCbraya	s10	s18	0	0	0	0	1
CbMPDiCbraya	s10	s19	0	0	0	0	1
CbMPDiCbraya	s10	s2	0	0	0	0.646733111849391	0.353266888150609
CbMPDiCbraya	s10	s20	0	0	0	0	1
CbMPDiCbraya	s10	s3	0	0	0.230523255813953	0.624709302325581	0.144767441860465
CbMPDiCbraya	s10	s4	0	0	0.204134366925065	0	0.795865633074935
CbMPDiCbraya	s10	s5	0	0	0	0	1
CbMPDiCbraya	s10	s6	0	0	0	0	1
CbMPDiCbraya	s10	s7	0	0	0	0.762209302325581	0.237790697674419
CbMPDiCbraya	s10	s8	0	0	0.205523255813953	0	0.794476744186047
CbMPDiCbraya	s10	s9	0	0	0	0	1
CbMPDiCbraya	s11	s12	0	0	0	0	1
CbMPDiCbraya	s11	s13	0	0	0	0	1
CbMPDiCbraya	s11	s14	0	0	0	0	1
CbMPDiCbraya	s11	s15	0	0	0	0	1
CbMPDiCbraya	s11	s16	0	0	0	0	1
CbMPDiCbraya	s11	s17	0	0	0.266666666666667	0	0.733333333333333
CbMPDiCbraya	s11	s18	0	0	0	0	1
CbMPDiCbraya	s11	s19	0	0	0	0	1
CbMPDiCbraya	s11	s2	0	0	0	0	1
CbMPDiCbraya	s11	s20	0	0	0	0	1
CbMPDiCbraya	s11	s3	0	0	0	0	1
CbMPDiCbraya	s11	s4	0	0	0	0	1
CbMPDiCbraya	s11	s5	0	0	0	0	1
CbMPDiCbraya	s11	s6	0	0	0	0	1
CbMPDiCbraya	s11	s7	0	0	0	0	1
CbMPDiCbraya	s11	s8	0	0	0	0	1
CbMPDiCbraya	s11	s9	0	0	0	0	1
CbMPDiCbraya	s12	s13	0	0	0	0	1
CbMPDiCbraya	s12	s14	0	0	0	0	1
CbMPDiCbraya	s12	s15	0	0	0	0	1
CbMPDiCbraya	s12	s16	0	0	0	0	1
CbMPDiCbraya	s12	s17	0	0	0.438095238095238	0	0.561904761904762
CbMPDiCbraya	s12	s18	0	0	0	0	1
CbMPDiCbraya	s12	s19	0	0.284331797235023	0	0	0.715668202764977
CbMPDiCbraya	s12	s2	0	0	0	0	1
CbMPDiCbraya	s12	s20	0	0	0	0	1
CbMPDiCbraya	s12	s3	0	0	0	0	1
CbMPDiCbraya	s12	s4	0	0	0	0	1
CbMPDiCbraya	s12	s5	0	0	0.241196013289037	0	0.758803986710963
CbMPDiCbraya	s12	s6	0	0	0	0	1
CbMPDiCbraya	s12	s7	0	0	0.221428571428571	0	0.778571428571429
CbMPDiCbraya	s12	s8	0	0	0	0	1
CbMPDiCbraya	s12	s9	0	0	0	0	1
CbMPDiCbraya	s13	s14	0	0	0	0	1
CbMPDiCbraya	s13	s15	0	0	0	0	1
CbMPDiCbraya	s13	s16	0	0	0	0	1
CbMPDiCbraya	s13	s17	0	0	0.418181818181818	0	0.581818181818182
CbMPDiCbraya	s13	s18	0	0	0	0	1
CbMPDiCbraya	s13	s19	0.720430107526882	0	0.264418377321603	0	0.0151515151515152
CbMPDiCbraya	s13	s2	0	0	0	0	1
CbMPDiCbraya	s13	s20	0	0	0	0	1
CbMPDiCbraya	s13	s3	0	0	0	0	1
CbMPDiCbraya	s13	s4	0	0	0	0	1
CbMPDiCbraya	s13	s5	0	0	0.221282593375617	0	0.778717406624383
CbMPDiCbraya	s13	s6	0	0	0	0	1
CbMPDiCbraya	s13	s7	0	0	0	0	1
CbMPDiCbraya	s13	s8	0	0	0	0	1
CbMPDiCbraya	s13	s9	0	0	0	0	1
CbMPDiCbraya	s14	s15	0	0.170289855072464	0	0	0.829710144927536
CbMPDiCbraya	s14	s16	0	0	0	0	1
CbMPDiCbraya	s14	s17	0	0	0.35	0	0.65
CbMPDiCbraya	s14	s18	0	0	0	0	1
CbMPDiCbraya	s14	s19	0	0	0	0	1
CbMPDiCbraya	s14	s2	0	0.255952380952381	0	0	0.744047619047619
CbMPDiCbraya	s14	s20	0	0.163978494623656	0	0	0.836021505376344
CbMPDiCbraya	s14	s3	0	0.2	0	0	0.8
CbMPDiCbraya	s14	s4	0	0	0.247222222222222	0	0.752777777777778
CbMPDiCbraya	s14	s5	0	0.218023255813953	0	0	0.781976744186047
CbMPDiCbraya	s14	s6	0	0	0	0	1
CbMPDiCbraya	s14	s7	0	0	0	0	1
CbMPDiCbraya	s14	s8	0	0	0	0	1
CbMPDiCbraya	s14	s9	0	0	0.196428571428571	0	0.803571428571429
CbMPDiCbraya	s15	s16	0	0	0	0.472990777338603	0.527009222661397
CbMPDiCbraya	s15	s17	0	0	0.353623188405797	0	0.646376811594203
CbMPDiCbraya	s15	s18	0	0	0.189210950080515	0	0.810789049919485
CbMPDiCbraya	s15	s19	0	0	0	0	1
CbMPDiCbraya	s15	s2	0	0.283126293995859	0	0	0.716873706004141
CbMPDiCbraya	s15	s20	0	0.167601683029453	0	0.615708274894811	0.216690042075736
CbMPDiCbraya	s15	s3	0	0.227173913043478	0	0	0.772826086956522
CbMPDiCbraya	s15	s4	0	0	0.274396135265701	0.198067632850242	0.527536231884058
CbMPDiCbraya	s15	s5	0	0.245197168857432	0	0	0.754802831142568
CbMPDiCbraya	s15	s6	0	0	0	0	1
CbMPDiCbraya	s15	s7	0	0	0	0	1
CbMPDiCbraya	s15	s8	0	0	0	0	1
CbMPDiCbraya	s15	s9	0	0	0.22360248447205	0	0.77639751552795
CbMPDiCbraya	s16	s17	0	0	0.433333333333333	0	0.566666666666667
CbMPDiCbraya	s16	s18	0	0	0	0	1
CbMPDiCbraya	s16	s19	0	0	0.279569892473118	0	0.720430107526882
CbMPDiCbraya	s16	s2	0	0.252164502164502	0	0	0.747835497835498
CbMPDiCbraya	s16	s20	0	0.185728250244379	0	0.566959921798632	0.247311827956989
CbMPDiCbraya	s16	s3	0	0.196212121212121	0	0	0.803787878787879
CbMPDiCbraya	s16	s4	0	0	0.243434343434343	0	0.756565656565657
CbMPDiCbraya	s16	s5	0	0.214235377026075	0.236434108527132	0	0.549330514446793
CbMPDiCbraya	s16	s6	0	0	0	0	1
CbMPDiCbraya	s16	s7	0	0	0	0	1
CbMPDiCbraya	s16	s8	0	0.171212121212121	0	0	0.828787878787879
CbMPDiCbraya	s16	s9	0	0	0.192640692640693	0	0.807359307359307
CbMPDiCbraya	s17	s18	0	0	0	0	1
CbMPDiCbraya	s17	s19	0	0	0	0	1
CbMPDiCbraya	s17	s2	0	0	0	0	1
CbMPDiCbraya	s17	s20	0	0	0.347311827956989	0	0.652688172043011
CbMPDiCbraya	s17	s3	0	0	0.404166666666667	0	0.595833333333333
CbMPDiCbraya	s17	s4	0	0	0.377777777777778	0	0.622222222222222
CbMPDiCbraya	s17	s5	0	0	0	0	1
CbMPDiCbraya	s17	s6	0	0	0	0	1
CbMPDiCbraya	s17	s7	0	0	0	0	1
CbMPDiCbraya	s17	s8	0	0	0.379166666666667	0	0.620833333333333
CbMPDiCbraya	s17	s9	0	0	0.338095238095238	0	0.661904761904762
CbMPDiCbraya	s18	s19	0	0	0	0	1
CbMPDiCbraya	s18	s2	0	0.167989417989418	0	0	0.832010582010582
CbMPDiCbraya	s18	s20	0	0	0	0	1
CbMPDiCbraya	s18	s3	0	0	0	0	1
CbMPDiCbraya	s18	s4	0	0	0	0	1
CbMPDiCbraya	s18	s5	0	0	0	0	1
CbMPDiCbraya	s18	s6	0	0	0	0	1
CbMPDiCbraya	s18	s7	0	0	0	0	1
CbMPDiCbraya	s18	s8	0	0	0	0	1
CbMPDiCbraya	s18	s9	0	0	0	0	1
CbMPDiCbraya	s19	s2	0.696620583717358	0	0	0	0.303379416282642
CbMPDiCbraya	s19	s20	0	0	0	0	1
CbMPDiCbraya	s19	s3	0.674596774193548	0.250403225806452	0	0	0.075
CbMPDiCbraya	s19	s4	0	0	0	0	1
CbMPDiCbraya	s19	s5	0	0	0	0	1
CbMPDiCbraya	s19	s6	0	0	0	0	1
CbMPDiCbraya	s19	s7	0	0	0.812096774193548	0	0.187903225806452
CbMPDiCbraya	s19	s8	0	0	0	0	1
CbMPDiCbraya	s19	s9	0	0	0	0	1
CbMPDiCbraya	s2	s20	0	0.195468509984639	0	0	0.804531490015361
CbMPDiCbraya	s2	s3	0	0	0	0.59702380952381	0.40297619047619
CbMPDiCbraya	s2	s4	0	0	0	0.576190476190476	0.423809523809524
CbMPDiCbraya	s2	s5	0	0	0	0	1
CbMPDiCbraya	s2	s6	0	0	0	0	1
CbMPDiCbraya	s2	s7	0	0	0	0	1
CbMPDiCbraya	s2	s8	0	0.180952380952381	0	0	0.819047619047619
CbMPDiCbraya	s2	s9	0	0	0	0	1
CbMPDiCbraya	s20	s3	0	0.139516129032258	0	0	0.860483870967742
CbMPDiCbraya	s20	s4	0	0	0.18673835125448	0	0.81326164874552
CbMPDiCbraya	s20	s5	0	0.157539384846212	0	0	0.842460615153789
CbMPDiCbraya	s20	s6	0	0	0	0	1
CbMPDiCbraya	s20	s7	0	0	0.779838709677419	0	0.220161290322581
CbMPDiCbraya	s20	s8	0	0.114516129032258	0	0	0.885483870967742
CbMPDiCbraya	s20	s9	0	0	0	0	1
CbMPDiCbraya	s3	s4	0	0	0	0.554166666666667	0.445833333333333
CbMPDiCbraya	s3	s5	0	0	0.207267441860465	0.624709302325581	0.168023255813953
CbMPDiCbraya	s3	s6	0	0	0	0	1
CbMPDiCbraya	s3	s7	0	0	0	0.7125	0.2875
CbMPDiCbraya	s3	s8	0	0.125	0	0.875	0
CbMPDiCbraya	s3	s9	0	0	0	0	1
CbMPDiCbraya	s4	s5	0	0	0	0	1
CbMPDiCbraya	s4	s6	0	0	0	0	1
CbMPDiCbraya	s4	s7	0	0	0	0	1
CbMPDiCbraya	s4	s8	0	0	0.172222222222222	0.604166666666667	0.223611111111111
CbMPDiCbraya	s4	s9	0	0	0	0	1
CbMPDiCbraya	s5	s6	0	0	0	0.906976744186047	0.0930232558139535
CbMPDiCbraya	s5	s7	0	0	0	0.881976744186046	0.118023255813953
CbMPDiCbraya	s5	s8	0	0.143023255813953	0	0	0.856976744186047
CbMPDiCbraya	s5	s9	0	0	0	0	1
CbMPDiCbraya	s6	s7	0	0	0	0.872916666666667	0.127083333333333
CbMPDiCbraya	s6	s8	0	0	0	0	1
CbMPDiCbraya	s6	s9	0	0	0	0	1
CbMPDiCbraya	s7	s8	0	0	0	0	1
CbMPDiCbraya	s7	s9	0	0	0	0	1
CbMPDiCbraya	s8	s9	0	0	0	0.694642857142857	0.305357142857143
