# Supplementary material for: A quantitative framework reveals ecological drivers of grassland microbial community assembly in response to warming
Source: Nat Commun. 2020 Sep 18;11:4717. doi: 10.1038/s41467-020-18560-z (PMC7501310; doi:10.1038/s41467-020-18560-z)
Supplement: Supplementary file 5 — Supplementary Code 1 [file 41467_2020_18560_MOESM5_ESM.zip › Example/TestOutputs20/Test.QPEN.detail.csv]

	sample1	sample2	bMNTD	BC	bNTI	RC	process
1	s2	s1	0.690145613762143	0.523809523809524	0.903548424941968	-0.9	Undominated
2	s3	s1	0.584489977386097	0.513888888888889	-0.481216603816038	-0.84	Undominated
3	s4	s1	0.756134431245778	0.6	-0.447315639949142	-0.85	Undominated
4	s5	s1	0.886079188451861	0.656330749354005	0.757355977965885	-0.62	Undominated
5	s6	s1	1.37083352736747	0.6875	1.65585846853638	-0.28	Undominated
6	s7	s1	1.03123602707283	0.588888888888889	0.859245393676	-0.81	Undominated
7	s8	s1	1.04578901800656	0.7	-0.485905532693528	-0.46	Undominated
8	s9	s1	0.762168639672936	0.603174603174603	-0.300313665650054	-0.74	Undominated
9	s10	s1	1.04634080669163	0.618863049095607	0.704685987662961	-0.68	Undominated
10	s11	s1	1.69630804127795	0.65625	2.03822251564394	-0.49	Heterogeneous.Selection
11	s12	s1	1.72365925438835	0.888888888888889	-0.805535232287157	0.76	Undominated
12	s13	s1	1.12389079615354	0.828282828282828	-1.12110046632005	0.34	Undominated
13	s14	s1	2.31030415302003	1	-0.177971646608887	0.9	Undominated
14	s15	s1	2.3628999351097	1	0.0676842922477723	0.9	Undominated
15	s16	s1	1.76686805664592	0.939393939393939	-0.798396652390197	0.79	Undominated
16	s17	s1	1.71073958367711	0.877777777777778	-0.0497107149472996	0.58	Undominated
17	s18	s1	1.62213476895778	0.814814814814815	0.747291802479625	0.22	Undominated
18	s19	s1	3.30250929396112	1	2.54226459431894	0.92	Heterogeneous.Selection
19	s20	s1	2.34919331266629	1	0.229969527941192	0.93	Undominated
20	s3	s2	0.139039218304881	0.342857142857143	-2.10549121058611	-1	Homogeneous.Selection
21	s4	s2	0.239131144218413	0.377777777777778	-1.73198175929379	-0.98	Homogenizing.Dispersal
22	s5	s2	0.219277678669474	0.418604651162791	-2.01981723651866	-0.84	Homogeneous.Selection
23	s6	s2	0.652039512361295	0.526785714285714	-0.840371128285689	-0.32	Undominated
24	s7	s2	0.36350042624506	0.435714285714286	-1.85042051010038	-0.86	Undominated
25	s8	s2	0.635430156770667	0.532142857142857	-0.717692006123728	-0.22	Undominated
26	s9	s2	0.480485481057262	0.476190476190476	-0.87432095419982	-0.5	Undominated
27	s10	s2	0.221037161720138	0.295127353266888	-1.333299699926	-0.98	Homogenizing.Dispersal
28	s11	s2	1.31628802162541	0.572916666666667	2.41224472104658	-0.24	Heterogeneous.Selection
29	s12	s2	0.699089126390262	0.695238095238095	-2.06406438790938	0.5	Homogeneous.Selection
30	s13	s2	0.584440932815249	0.603896103896104	-1.37826881026549	0.12	Undominated
31	s14	s2	1.35539003689951	0.797619047619048	-0.44080506668828	0.7	Undominated
32	s15	s2	1.57443771502216	0.869565217391304	-0.287339942223411	0.89	Undominated
33	s16	s2	1.39361379833856	0.891774891774892	-0.696785576382405	1	Dispersal.Limitation
34	s17	s2	1.24853394237526	0.742857142857143	-0.556745536558698	0.46	Undominated
35	s18	s2	0.774653417078624	0.566137566137566	-0.699625856874978	-0.36	Undominated
36	s19	s2	1.82598037251305	0.816436251920123	1.68420102939221	0.84	Undominated
37	s20	s2	1.69837126360462	0.935483870967742	-0.328830037692162	0.98	Dispersal.Limitation
38	s4	s3	0.16381776858	0.3	-0.950201345411523	-1	Homogenizing.Dispersal
39	s5	s3	0.282444131970177	0.484883720930233	-3.04040358986504	-0.8	Homogeneous.Selection
40	s6	s3	0.476332596826396	0.579166666666667	-2.58814930198447	-0.03	Homogeneous.Selection
41	s7	s3	0.422050726274625	0.475	-2.86988033961728	-0.73	Homogeneous.Selection
42	s8	s3	0.4208261691815	0.325	-0.0758569731235521	-0.94	Undominated
43	s9	s3	0.258717883411083	0.35	-0.590171779690269	-0.96	Homogenizing.Dispersal
44	s10	s3	0.312022266799712	0.481395348837209	-2.75685207600475	-0.76	Homogeneous.Selection
45	s11	s3	1.27120962472911	0.575	2.7030091072306	-0.32	Heterogeneous.Selection
46	s12	s3	0.45426093490375	0.460714285714286	-1.88396088823163	-0.92	Undominated
47	s13	s3	0.424648035234462	0.437878787878788	-1.17731539767515	-0.92	Undominated
48	s14	s3	1.40440316143604	0.8	0.0841780243370758	0.4	Undominated
49	s15	s3	1.4570870103529	0.756521739130435	0.483256304689869	0.64	Undominated
50	s16	s3	1.00739247512403	0.668181818181818	-0.029206351914328	0.03	Undominated
51	s17	s3	1.15777405626587	0.883333333333333	-1.65735330854103	0.84	Undominated
52	s18	s3	0.675788046759162	0.614814814814815	-0.524088591473717	-0.32	Undominated
53	s19	s3	1.71798561210286	0.85	1.04918279882763	0.86	Undominated
54	s20	s3	1.55920948468335	0.8	0.408756271363745	0.69	Undominated
55	s5	s4	0.380509697930946	0.504909560723514	-2.13511397324995	0.04	Homogeneous.Selection
56	s6	s4	0.70335939996491	0.631944444444444	-1.25512599313153	0.46	Undominated
57	s7	s4	0.515598785512861	0.527777777777778	-1.8466654076064	0.11	Undominated
58	s8	s4	0.530297376456667	0.405555555555556	1.37146007491418	-0.92	Undominated
59	s9	s4	0.390237741926809	0.388888888888889	0.878090783157795	-0.86	Undominated
60	s10	s4	0.375417393757457	0.484754521963824	-2.01998183800578	-0.34	Homogeneous.Selection
61	s11	s4	1.34536886962784	0.626388888888889	3.94700557289293	-0.02	Heterogeneous.Selection
62	s12	s4	0.485661383524365	0.507936507936508	-0.987537707560674	-0.6	Undominated
63	s13	s4	0.462788153320495	0.505050505050505	-0.517642350054956	-0.52	Undominated
64	s14	s4	1.28416539656942	0.766666666666667	0.15141573332637	0.54	Undominated
65	s15	s4	1.33212201339841	0.714975845410628	0.76781752850982	0.46	Undominated
66	s16	s4	1.21159801467709	0.672727272727273	1.00345220605619	0.22	Undominated
67	s17	s4	1.26838498987233	0.888888888888889	-1.35765374259994	0.97	Dispersal.Limitation
68	s18	s4	0.696224175816148	0.681481481481482	-1.0139967972771	0.52	Undominated
69	s19	s4	1.58971563138537	0.792114695340502	1.90464550156575	0.88	Undominated
70	s20	s4	1.35142378751615	0.749820788530466	0.324922512363241	0.74	Undominated
71	s6	s5	0.255479500886046	0.296996124031008	1.80974206425581	-1	Homogenizing.Dispersal
72	s7	s5	0.15345491186436	0.238372093023256	-0.0176991121060645	-1	Homogenizing.Dispersal
73	s8	s5	0.704503698635335	0.644186046511628	-1.557838185671	0.86	Undominated
74	s9	s5	0.426280095880524	0.506644518272425	-1.74847293297359	0	Undominated
75	s10	s5	0.183593595890698	0.348837209302325	-0.777034854537531	-0.88	Undominated
76	s11	s5	1.07941950684847	0.650436046511628	2.48981325585615	0.2	Heterogeneous.Selection
77	s12	s5	0.571319013521216	0.678405315614618	-2.45362789022734	0.62	Homogeneous.Selection
78	s13	s5	0.70822387349118	0.706835799859056	-2.12140156011357	0.81	Homogeneous.Selection
79	s14	s5	1.35243748687103	0.883720930232558	-0.813110188849057	0.92	Undominated
80	s15	s5	1.41781983790843	0.840242669362993	-0.285586987132809	0.98	Dispersal.Limitation
81	s16	s5	1.29049353180868	0.892882311486963	-0.9561838333681	1	Dispersal.Limitation
82	s17	s5	1.00157560438622	0.627906976744186	0.607918231623708	-0.11	Undominated
83	s18	s5	0.565570880782567	0.58656330749354	-0.912093923031422	-0.1	Undominated
84	s19	s5	1.53455212139886	0.744186046511628	2.04406072110491	0.9	Heterogeneous.Selection
85	s20	s5	1.49556981875538	0.888972243060765	-0.432580116076389	1	Dispersal.Limitation
86	s7	s6	0.0803433709975	0.245833333333333	-0.276853131201371	-1	Homogenizing.Dispersal
87	s8	s6	0.631078699406496	0.591666666666667	-1.42236892580156	0.37	Undominated
88	s9	s6	0.544429944728086	0.592261904761905	-1.44867736461143	0.38	Undominated
89	s10	s6	0.308463513598929	0.342054263565892	-0.445951100908754	-1	Homogenizing.Dispersal
90	s11	s6	0.634840375725583	0.4375	0.448460569099917	-0.82	Undominated
91	s12	s6	0.385616560151432	0.602380952380952	-3.33521147527122	-0.08	Homogeneous.Selection
92	s13	s6	0.593512165241487	0.734848484848485	-2.75036793960435	0.8	Homogeneous.Selection
93	s14	s6	1.45020365949229	0.833333333333333	-0.508175821914954	0.83	Undominated
94	s15	s6	1.50687724463584	0.769021739130435	0.339700081937437	0.66	Undominated
95	s16	s6	1.46946415613364	0.818181818181818	-0.497939321977082	0.84	Undominated
96	s17	s6	1.00202379976034	0.666666666666667	0.115182649806979	-0.1	Undominated
97	s18	s6	0.466400195057546	0.497685185185185	-1.32186951946344	-0.79	Undominated
98	s19	s6	1.35261555348293	0.713709677419355	1.40990861033356	0.66	Undominated
99	s20	s6	1.49645790948757	0.8125	-0.416113458852103	0.89	Undominated
100	s8	s7	0.638606176994725	0.525	-1.39632128971418	-0.13	Undominated
101	s9	s7	0.552381921086369	0.495238095238095	-0.728408767838907	-0.12	Undominated
102	s10	s7	0.103435392824779	0.288372093023256	-1.85282660786205	-1	Homogenizing.Dispersal
103	s11	s7	0.730323442520119	0.48125	1.21364800343372	-0.79	Undominated
104	s12	s7	0.456298119790607	0.621428571428571	-2.97567472552852	0.03	Homogeneous.Selection
105	s13	s7	0.53346764360578	0.653787878787879	-2.41452929998618	0.34	Homogeneous.Selection
106	s14	s7	1.54503554169308	0.875	-0.0694518764753373	0.93	Undominated
107	s15	s7	1.67103399443119	0.831521739130435	0.767704270470796	0.94	Undominated
108	s16	s7	1.50604678401145	0.88939393939394	-0.223698675908194	0.94	Undominated
109	s17	s7	0.88684354413455	0.633333333333333	-0.052472226955917	-0.2	Undominated
110	s18	s7	0.447619951831722	0.539814814814815	-1.66400282491183	-0.44	Undominated
111	s19	s7	1.66498597248033	0.775	2.29273790979521	0.96	Heterogeneous.Selection
112	s20	s7	1.64594262675314	0.885483870967742	0.187335417317095	0.98	Dispersal.Limitation
113	s9	s8	0.275365049416429	0.326190476190476	-1.08413957596209	-0.96	Homogenizing.Dispersal
114	s10	s8	0.620211577467894	0.547674418604651	-1.41779213447436	0.0600000000000001	Undominated
115	s11	s8	1.06528980887001	0.575	2.17701041576858	-0.08	Heterogeneous.Selection
116	s12	s8	0.510984226969493	0.467857142857143	-0.757906370145383	-0.59	Undominated
117	s13	s8	0.403116854562532	0.403787878787879	-0.408470098236293	-0.82	Undominated
118	s14	s8	0.918478181687808	0.625	0.0523313032914767	-0.34	Undominated
119	s15	s8	0.725902935048201	0.481521739130435	1.10606612929757	-0.84	Undominated
120	s16	s8	0.516353038571477	0.427272727272727	0.546445936228267	-0.9	Undominated
121	s17	s8	1.04585445110046	0.858333333333334	-2.10598368783975	0.92	Homogeneous.Selection
122	s18	s8	0.810355565999003	0.650925925925926	-0.621061548296912	0.33	Undominated
123	s19	s8	1.20778268386488	0.775	-0.167460460830481	0.8	Undominated
124	s20	s8	0.703516019857391	0.535483870967742	-0.430625397680063	-0.7	Undominated
125	s10	s9	0.631246518854112	0.60077519379845	-1.46474216866895	0.52	Undominated
126	s11	s9	0.945677756376104	0.642857142857143	0.812490238444011	0.19	Undominated
127	s12	s9	0.439213201972952	0.385714285714286	0.821450547845998	-0.98	Homogenizing.Dispersal
128	s13	s9	0.555806026619164	0.430735930735931	1.39982443657811	-0.84	Undominated
129	s14	s9	1.27544379276431	0.80952380952381	-0.300822155829967	0.87	Undominated
130	s15	s9	1.13722249314998	0.694616977225673	0.392977834984463	0.32	Undominated
131	s16	s9	0.944777484616963	0.658008658008658	-0.119669903931082	0.19	Undominated
132	s17	s9	1.09586337968014	0.885714285714286	-2.0140574350563	0.94	Homogeneous.Selection
133	s18	s9	0.755590125513071	0.690476190476191	-1.34983467638865	0.46	Undominated
134	s19	s9	1.28337685181	0.792626728110599	0.144484938840855	0.98	Dispersal.Limitation
135	s20	s9	1.10764046353149	0.738095238095238	-0.619684931981431	0.7	Undominated
136	s11	s10	0.990814408830297	0.464389534883721	4.69113192969385	-0.77	Heterogeneous.Selection
137	s12	s10	0.582040164701302	0.717607973421927	-3.0670712357202	0.64	Homogeneous.Selection
138	s13	s10	0.588911285882808	0.725158562367865	-2.49550662102775	0.74	Homogeneous.Selection
139	s14	s10	1.39549226210862	0.790697674418605	-0.371503094496718	0.8	Undominated
140	s15	s10	1.46485617865491	0.840242669362993	0.217442125053002	0.92	Undominated
141	s16	s10	1.33362758719603	0.892882311486963	-1.04641404576271	0.96	Dispersal.Limitation
142	s17	s10	0.983834210454474	0.607751937984496	0.593209842587989	-0.24	Undominated
143	s18	s10	0.433827149892817	0.503014642549526	-0.146462928151025	-0.68	Undominated
144	s19	s10	1.51664044216839	0.726181545386347	2.22343354842606	0.64	Heterogeneous.Selection
145	s20	s10	1.59444498722522	0.888972243060765	-0.0603971195325417	1	Dispersal.Limitation
146	s12	s11	1.29754284657703	0.680357142857143	0.459941293609392	0.22	Undominated
147	s13	s11	1.53326367690667	0.757575757575758	0.988253800859592	0.79	Undominated
148	s14	s11	1.97156530182814	0.822916666666667	1.99908113951734	0.68	Heterogeneous.Selection
149	s15	s11	1.96030373358286	0.744565217391304	2.40845511733965	0.41	Heterogeneous.Selection
150	s16	s11	2.45835445957342	0.878787878787879	2.37552963586476	0.87	Heterogeneous.Selection
151	s17	s11	1.76367703086225	0.64375	2.43183271011917	-0.26	Heterogeneous.Selection
152	s18	s11	0.293766959052307	0.328703703703704	-0.162413436784372	-0.92	Undominated
153	s19	s11	1.2596347277883	0.557459677419355	2.27640859237855	-0.3	Heterogeneous.Selection
154	s20	s11	1.74829663448968	0.810483870967742	0.931929545415136	0.68	Undominated
155	s13	s12	0.323691885955199	0.350649350649351	-0.029101815140337	-0.98	Homogenizing.Dispersal
156	s14	s12	1.38178208413956	0.742857142857143	0.116184666229474	0.3	Undominated
157	s15	s12	1.40144023007002	0.670807453416149	0.776220849233117	0.0900000000000001	Undominated
158	s16	s12	1.16897608971607	0.58961038961039	1.10763388752646	-0.31	Undominated
159	s17	s12	1.22532419303823	0.942857142857143	-2.22431592189332	0.96	Homogeneous.Selection
160	s18	s12	0.837023873844286	0.754497354497355	-2.02712576495605	0.59	Homogeneous.Selection
161	s19	s12	1.13930350068782	0.68479262672811	-0.190898536517405	0.28	Undominated
162	s20	s12	1.35893940353241	0.714285714285714	-0.351484685221267	0.39	Undominated
163	s14	s13	1.33485215294811	0.666666666666667	0.662349430832411	-0.05	Undominated
164	s15	s13	1.56291921048784	0.683794466403162	0.774384029244441	0.0600000000000001	Undominated
165	s16	s13	1.08403143811486	0.606060606060606	0.787204629221473	-0.25	Undominated
166	s17	s13	1.21125131379328	0.878787878787879	-1.80163554201012	0.78	Undominated
167	s18	s13	1.14011492351732	0.818181818181818	-1.10605760095345	0.87	Undominated
168	s19	s13	1.74018892055537	0.818181818181818	1.10145453384873	0.9	Undominated
169	s20	s13	1.47018535249109	0.727272727272727	0.164085723628691	0.54	Undominated
170	s15	s14	0.336075456452562	0.373188405797101	-1.59767055403453	-1	Homogenizing.Dispersal
171	s16	s14	0.803300300410545	0.515151515151515	-0.531275858192412	-0.8	Undominated
172	s17	s14	1.88584761831138	0.916666666666667	-0.419411675352954	0.86	Undominated
173	s18	s14	1.39333037126787	0.842592592592593	-0.496830208819942	0.68	Undominated
174	s19	s14	1.44186786290385	0.852150537634409	-0.225318676904628	0.76	Undominated
175	s20	s14	0.566659880506581	0.46505376344086	-1.4264766851998	-0.88	Undominated
176	s16	s15	0.562597764862373	0.33596837944664	0.20865240540284	-0.98	Homogenizing.Dispersal
177	s17	s15	1.80950613153042	0.91304347826087	-0.418367883453908	0.83	Undominated
178	s18	s15	1.3219223532808	0.695652173913043	0.37458639366045	-0.03	Undominated
179	s19	s15	1.25446486780913	0.772791023842917	-0.585672314637209	0.65	Undominated
180	s20	s15	0.292700771427884	0.300140252454418	-1.14513429342138	-1	Homogenizing.Dispersal
181	s17	s16	1.54079402283376	1	-1.57960132614996	0.99	Dispersal.Limitation
182	s18	s16	1.82925802289449	0.878787878787879	0.501713642076863	0.82	Undominated
183	s19	s16	1.73434130912779	0.903225806451613	-0.329323861172792	0.94	Undominated
184	s20	s16	0.550161497132815	0.346041055718475	0.914895301876449	-1	Homogenizing.Dispersal
185	s18	s17	1.47983637184421	0.688888888888889	0.780019211256107	-0.16	Undominated
186	s19	s17	0.726384935903452	0.50752688172043	-0.480256745450287	-0.82	Undominated
187	s20	s17	1.64841577715301	0.935483870967742	-0.825529689255501	0.94	Undominated
188	s19	s18	1.24911446795108	0.556750298685783	1.78759775607724	-0.52	Undominated
189	s20	s18	1.26208177821733	0.695340501792115	0.56473794507818	0.0900000000000001	Undominated
190	s20	s19	1.13850879874453	0.741935483870968	-0.636559314989749	0.44	Undominated
