# Supplementary material for: A quantitative framework reveals ecological drivers of grassland microbial community assembly in response to warming
Source: Nat Commun. 2020 Sep 18;11:4717. doi: 10.1038/s41467-020-18560-z (PMC7501310; doi:10.1038/s41467-020-18560-z)
Supplement: Supplementary file 5 — Supplementary Code 1 [file 41467_2020_18560_MOESM5_ESM.zip › Example/TestOutputs20/Test.iCAMP.BootSummary.Management.csv]

Group	Process	Observed	Mean	Stdev	Min	Quartile25	Median	Quartile75	Max	Lower.whisker	Lower.hinge	Median	Upper.hinge	Upper.whisker	Outlier1	Outlier2	Outlier3	Outlier4
SF	Heterogeneous.Selection	0.02747737	0.02595559	0.02819676	0.000000000	0.00000000	0.02022183	0.03985614	0.1154999	0.000000000	0.00000000	0.02022183	0.03985614	0.09888687	0.1023746	0.11549993	NA	NA
SF	Homogeneous.Selection	0.01462386	0.01444636	0.01197468	0.000000000	0.00521542	0.01126749	0.02239619	0.0537792	0.000000000	0.00521542	0.01126749	0.02239619	0.04256413	0.0537792	0.05132307	NA	NA
SF	Dispersal.Limitation	0.05856573	0.05589445	0.02683942	0.006150794	0.03464315	0.05311006	0.07229819	0.1194443	0.006150794	0.03464315	0.05311006	0.07229819	0.11944429	NA	NA	NA	NA
SF	Homogenizing.Dispersal	0.07017884	0.05909981	0.04515502	0.000000000	0.02848806	0.05001377	0.08354083	0.1812177	0.000000000	0.02848806	0.05001377	0.08354083	0.16085859	0.1787294	0.17734328	0.1812177	0.1810868
SF	Drift.and.Others	0.82915421	0.84460380	0.06836134	0.656398812	0.81236136	0.84538111	0.89372258	0.9777210	0.691611940	0.81236136	0.84538111	0.89372258	0.97772100	0.6563988	0.69019114	0.6769968	NA
SF	Stochasticity	0.95789878	0.95959805	0.03592222	0.833177008	0.93218701	0.96649833	0.99150817	1.0000000	0.876715294	0.93218701	0.96649833	0.99150817	1.00000000	0.8331770	NA	NA	NA
BF	Heterogeneous.Selection	0.00000000	0.00000000	0.00000000	0.0000000	0.00000000	0.00000000	0.00000000	0.0000000	0.0000000	0.00000000	0.00000000	0.00000000	0.0000000	NA	NA	NA	NA
BF	Homogeneous.Selection	0.06806923	0.07390744	0.04325725	0.0000000	0.03989756	0.06295118	0.10309135	0.1790390	0.0000000	0.03989756	0.06295118	0.10309135	0.1790390	NA	NA	NA	NA
BF	Dispersal.Limitation	0.06395929	0.06381151	0.06505107	0.0000000	0.00000000	0.06395929	0.09839456	0.2969624	0.0000000	0.00000000	0.06395929	0.09839456	0.2421875	0.2870609	0.2969624	NA	NA
BF	Homogenizing.Dispersal	0.00000000	0.00000000	0.00000000	0.0000000	0.00000000	0.00000000	0.00000000	0.0000000	0.0000000	0.00000000	0.00000000	0.00000000	0.0000000	NA	NA	NA	NA
BF	Drift.and.Others	0.86797148	0.86228105	0.05633084	0.6801344	0.82785598	0.86169468	0.89690865	1.0000000	0.7440249	0.82785598	0.86169468	0.89690865	1.0000000	0.6943728	0.6801344	NA	NA
BF	Stochasticity	0.93193077	0.92609256	0.04325725	0.8209610	0.89690865	0.93704882	0.96010244	1.0000000	0.8209610	0.89690865	0.93704882	0.96010244	1.0000000	NA	NA	NA	NA
SF_vs_BF	Heterogeneous.Selection	0.007655171	0.007730965	0.01183436	0.000000000	0.00000000	0.00000000	0.01531034	0.06889654	0.000000000	0.00000000	0.00000000	0.01531034	0.03062068	0.06889654	0.04593103	0.04593103	NA
SF_vs_BF	Homogeneous.Selection	0.025517152	0.025426256	0.01475678	0.000000000	0.01383435	0.02316305	0.03385901	0.06958901	0.000000000	0.01383435	0.02316305	0.03385901	0.06362967	0.06676675	0.06958901	NA	NA
SF_vs_BF	Dispersal.Limitation	0.062112024	0.062232236	0.03052459	0.006475667	0.04001979	0.05788644	0.08167928	0.14976570	0.006475667	0.04001979	0.05788644	0.08167928	0.14338036	0.14976570	NA	NA	NA
SF_vs_BF	Homogenizing.Dispersal	0.083407559	0.086907105	0.04231361	0.013278388	0.05620581	0.07984508	0.11131681	0.20464280	0.013278388	0.05620581	0.07984508	0.11131681	0.18315183	0.20464280	0.20040658	NA	NA
SF_vs_BF	Drift.and.Others	0.821308094	0.817703438	0.05198016	0.694905797	0.77712552	0.82052268	0.85997735	0.95607852	0.694905797	0.77712552	0.82052268	0.85997735	0.95607852	NA	NA	NA	NA
SF_vs_BF	Stochasticity	0.966827677	0.966842779	0.02024141	0.891962676	0.95662117	0.96949059	0.98280254	1.00000000	0.917774234	0.95662117	0.96949059	0.98280254	1.00000000	0.89196268	NA	NA	NA
