# Supplementary material for: A quantitative framework reveals ecological drivers of grassland microbial community assembly in response to warming
Source: Nat Commun. 2020 Sep 18;11:4717. doi: 10.1038/s41467-020-18560-z (PMC7501310; doi:10.1038/s41467-020-18560-z)
Supplement: Supplementary file 5 — Supplementary Code 1 [file 41467_2020_18560_MOESM5_ESM.zip › Example/TestOutputs20/Test.iCAMP.Compare.Management.csv]

Group1	Group2	Heterogeneous.Selection_Relative.Diff	Heterogeneous.Selection_Cohen.d	Heterogeneous.Selection_Effect.Size	Heterogeneous.Selection_P.value	Homogeneous.Selection_Relative.Diff	Homogeneous.Selection_Cohen.d	Homogeneous.Selection_Effect.Size	Homogeneous.Selection_P.value	Dispersal.Limitation_Relative.Diff	Dispersal.Limitation_Cohen.d	Dispersal.Limitation_Effect.Size	Dispersal.Limitation_P.value	Homogenizing.Dispersal_Relative.Diff	Homogenizing.Dispersal_Cohen.d	Homogenizing.Dispersal_Effect.Size	Homogenizing.Dispersal_P.value	Drift.and.Others_Relative.Diff	Drift.and.Others_Cohen.d	Drift.and.Others_Effect.Size	Drift.and.Others_P.value	Stochasticity_Relative.Diff	Stochasticity_Cohen.d	Stochasticity_Effect.Size	Stochasticity_P.value
SF	BF	1	1.30180728049972	large	0.3999600039996	-0.785162017735643	-1.87350683191007	large	0.0723927607239276	-0.0843280985565114	-0.15910689771018	negligible	0.505649435056494	1	1.85095159903455	large	0.06999300069993	-0.0447218232355689	-0.282223744833288	small	0.431856814318568	0.0271093401591018	0.84270947976918	large	0.274972502749725
SF	SF_vs_BF	0.721400862537878	0.842834660293813	large	0.434456554344566	-0.426900939057457	-0.817083038877877	large	0.274672532746725	-0.0570951654388405	-0.220512924931203	small	0.447055294470553	-0.158603406617772	-0.635488031380466	medium	0.301469853014699	0.00946279676770145	0.44298178208355	small	0.364063593640636	-0.00923525647372774	-0.248483249236175	small	0.490550944905509
BF	SF_vs_BF	-1	-0.923855058766746	large	0.55994400559944	0.625129411465053	1.50011305171425	large	0.138086191380862	0.0288819530025482	0.0310817007280598	negligible	0.532346765323468	-1	-2.90462584554923	large	0	0.0537614264789111	0.82247777211889	large	0.277672232776722	-0.0360942349236267	-1.20667807101897	large	0.201379862013799
