# Supplementary material for: A quantitative framework reveals ecological drivers of grassland microbial community assembly in response to warming
Source: Nat Commun. 2020 Sep 18;11:4717. doi: 10.1038/s41467-020-18560-z (PMC7501310; doi:10.1038/s41467-020-18560-z)
Supplement: Supplementary file 5 — Supplementary Code 1 [file 41467_2020_18560_MOESM5_ESM.zip › Example/TestOutputs20/Test.pNST.bootstr.Management.csv]

	obs.NST	mean	stdev	Min	Quantile25	Median	Quantile75	Max	LowerWhisker	LowerHinge	Median	HigherHinge	HigherWhisker	Outlier1	Outlier2
SF	0.88444444301508	0.860719449800824	0.0363455969322111	0.758405907536883	0.840075918909201	0.866718357678873	0.88444444301508	0.932804726619639	0.777188752040944	0.840075918909201	0.866718357678873	0.88444444301508	0.932804726619639	0.758405907536883	0.762865184245773
BF	0.828048961311073	0.825292814739972	0.077725214621679	0.615306415977745	0.771106984609731	0.820814895593982	0.893663958039679	0.995291552680752	0.615306415977745	0.771106984609731	0.820814895593982	0.893663958039679	0.995291552680752	NA	NA
