# Supplementary material for: A quantitative framework reveals ecological drivers of grassland microbial community assembly in response to warming
Source: Nat Commun. 2020 Sep 18;11:4717. doi: 10.1038/s41467-020-18560-z (PMC7501310; doi:10.1038/s41467-020-18560-z)
Supplement: Supplementary file 5 — Supplementary Code 1 [file 41467_2020_18560_MOESM5_ESM.zip › Example/TestOutputs20/Test.pNST.compare.Management.csv]

	x
group1	SF
group2	BF
NST.group1.obs.NST	0.88444444301508
NST.group2.obs.NST	0.828048961311073
w.value.W	6680
p.wtest	7.20410666752695e-05
p.count	0.345162238996177
w.value.noOut.W	6643
p.wtest.noOut	2.97613952175158e-05
p.count.noOut	0.335633563356336
