# Supplementary material for: A quantitative framework reveals ecological drivers of grassland microbial community assembly in response to warming
Source: Nat Commun. 2020 Sep 18;11:4717. doi: 10.1038/s41467-020-18560-z (PMC7501310; doi:10.1038/s41467-020-18560-z)
Supplement: Supplementary file 5 — Supplementary Code 1 [file 41467_2020_18560_MOESM5_ESM.zip › Example/TestOutputs20/Test.pNST.pairwise.Management.csv]

	group	name1	name2	C.ij.bMNTD	E.ij.bMNTD	ST.ij.bMNTD	NST.ij.bMNTD	MST.ij.bMNTD
2	SF	s3	s1	0.867231868416787	0.855787307545026	0.98680334373245	1.09917807155118	0.908491714266621
3	SF	s4	s1	0.828242468568589	0.825833428270514	0.997091382790067	1.12648300882112	0.98329979639003
5	SF	s6	s1	0.688612271926132	0.766292186613657	0.750536364525267	0.472114448436941	0.674453635528838
6	SF	s7	s1	0.765752560637472	0.801484934839039	0.847458848221317	0.729351257370705	0.809676832154909
8	SF	s9	s1	0.826871785392737	0.822063533511955	0.994185009132343	1.11876935707828	0.967319847457757
9	SF	s10	s1	0.76232147807737	0.79713044753688	0.853546003324438	0.745506851970634	0.816273488074502
11	SF	s12	s1	0.608467163603586	0.552084087239555	0.907335876549019	0.888267693558587	0.79312160874146
12	SF	s13	s1	0.74470583434777	0.665356558806133	0.893448833241473	0.851410830530184	0.681597922916411
14	SF	s15	s1	0.463262294238835	0.490591185313404	0.949083340370483	0.99906741685281	0.896213668011605
15	SF	s16	s1	0.598652193004189	0.533922035966717	0.891873515550592	0.847229863633689	0.768007730908971
17	SF	s18	s1	0.631528664676444	0.694585579509461	0.828868873130533	0.680012593232589	0.75362124996847
18	SF	s19	s1	0.249828045886622	0.492813290493093	0.676093936497995	0.274540759600516	0.342740811275777
38	SF	s4	s3	0.962788448226666	0.951937351780981	0.988729511175927	1.10429021011529	0.765504206661406
40	SF	s6	s3	0.891800045613024	0.81971310843928	0.919166928137807	0.919667858318859	0.551641990371949
41	SF	s7	s3	0.904130287038601	0.823619783466723	0.910952542209837	0.897866493528333	0.495139196785357
43	SF	s9	s3	0.941231686912293	0.929623248647861	0.987666757902602	1.10146961317752	0.824754029413958
44	SF	s10	s3	0.929123483758232	0.846874991948831	0.91147732971218	0.899259304126278	0.421892795863633
46	SF	s12	s3	0.896813670187925	0.842628219673804	0.939580035055926	0.973845199672469	0.616068619044423
47	SF	s13	s3	0.903540302828291	0.869625478784822	0.962464514380478	1.0345816790844	0.712094930284954
49	SF	s15	s3	0.669019611279095	0.70938062622851	0.878056173946159	0.810557992188273	0.828098172482991
50	SF	s16	s3	0.771168673770338	0.766688627745288	0.99419057571005	1.1187841310361	0.975100123779616
52	SF	s18	s3	0.846493319328187	0.829364223661055	0.979764641638605	1.08049702669337	0.881411982905624
53	SF	s19	s3	0.609755943419597	0.671576173461111	0.841585723090247	0.713763708335921	0.764115698010351
56	SF	s6	s4	0.840230428274488	0.802814198777402	0.955469085338977	1.01601548293324	0.7741677423784
57	SF	s7	s4	0.882880648004856	0.832251778138933	0.942654910400025	0.982006062778966	0.658147854184293
59	SF	s9	s4	0.911356673555671	0.927029742106191	0.823189526169654	0.664939340532774	0.809272059137351
60	SF	s10	s4	0.914723146911907	0.857075789800953	0.936978355357497	0.966940219961152	0.559055498332057
62	SF	s12	s4	0.889680992031701	0.868094382732618	0.975736685966745	1.06980664378072	0.816055490767531
63	SF	s13	s4	0.894876694532917	0.878164281037151	0.981324339321979	1.08463653735872	0.846714404962674
65	SF	s15	s4	0.697405674001928	0.730924223229305	0.889229419233754	0.84021230823148	0.848451347970315
66	SF	s16	s4	0.724782954606002	0.759533140291967	0.873735343549607	0.799090306046029	0.833760174833377
68	SF	s18	s4	0.841851209494545	0.80824368197707	0.960079017362637	1.02825045832746	0.79181399054299
69	SF	s19	s4	0.638892740177407	0.718958444715407	0.778277222736161	0.545739984753498	0.691605573460361
86	SF	s7	s6	0.981749833760813	0.979185782822937	0.99738828482603	1.12727100072335	0.874522536603091
88	SF	s9	s6	0.87633158935803	0.833348672917205	0.950951310026022	1.00402509576334	0.705680771749213
89	SF	s10	s6	0.929931862056431	0.922047882455768	0.991521981424286	1.11170155687754	0.891240689248715
91	SF	s12	s6	0.912406384746215	0.768619327153504	0.842408974776404	0.715948656849627	0.318910160970332
92	SF	s13	s6	0.865182459409451	0.740652352013433	0.856064918975567	0.752192172026007	0.445011041581189
94	SF	s15	s6	0.657709654508921	0.685431234280691	0.919011505474982	0.919255359295965	0.881843005578803
95	SF	s16	s6	0.666208116500362	0.642244812144898	0.964030302600717	1.03873735431971	0.899457230473898
97	SF	s18	s6	0.89405621163127	0.859356826635837	0.961188810564695	1.03119590143815	0.724044982014072
98	SF	s19	s6	0.692750523132249	0.748099674741468	0.819855993984189	0.656091990060864	0.759197855448786
101	SF	s9	s7	0.874525281150309	0.858200345174382	0.981332802689873	1.08465899953331	0.868355128698421
102	SF	s10	s7	0.97650443228071	0.953471688087929	0.976413067435869	1.07160179186302	0.493062791345067
104	SF	s12	s7	0.896350919342603	0.781572679239942	0.871949436737521	0.79435042576361	0.413761232720782
105	SF	s13	s7	0.878821699187406	0.785136494293436	0.893396800533492	0.85127273328741	0.503856184809279
107	SF	s15	s7	0.620421102437301	0.671558326836083	0.865279063912304	0.776646944027233	0.799390565637973
108	SF	s16	s7	0.657898295391946	0.650326752084119	0.988491316422525	1.10365803008922	0.967087320388193
110	SF	s18	s7	0.898322183504598	0.857397713642697	0.954443438430694	1.01329336802534	0.680534143364575
111	SF	s19	s7	0.621794923384208	0.726839698682901	0.722254454544499	0.397052935395039	0.617872350727677
125	SF	s10	s9	0.856611021370336	0.80998146382243	0.945565074013042	0.989729773240569	0.713528337382365
127	SF	s12	s9	0.900231794472484	0.913831923678591	0.863682732046773	0.772410204527486	0.850828949590109
128	SF	s13	s9	0.873747488353988	0.897894187171006	0.808742824184591	0.626597117175099	0.786993636279123
130	SF	s15	s9	0.741677511246376	0.769067252987515	0.893970742255963	0.852796001486618	0.862132658318039
131	SF	s16	s9	0.785391800975875	0.782021582462364	0.995708869752239	1.12281375449953	0.980313967335688
133	SF	s18	s9	0.828366108764208	0.786521107012683	0.949484894047691	1.00013315910994	0.763371894778798
134	SF	s19	s9	0.708478240304533	0.720724946754508	0.957990420808489	1.02270722529988	0.941712050650274
137	SF	s12	s10	0.867788348537017	0.728363688070318	0.839333334330023	0.707785763125856	0.408522871892145
138	SF	s13	s10	0.866227558863206	0.762143817446003	0.879842495944371	0.815298974394109	0.494831276759639
140	SF	s15	s10	0.667254828307064	0.684843791764359	0.947139838670518	0.993909272360516	0.922814279745022
141	SF	s16	s10	0.697063679737178	0.634322156798598	0.909991691200671	0.895316349969964	0.75385900329281
143	SF	s18	s10	0.901455247566561	0.893854836700696	0.991568731907234	1.1118256348478	0.92056851362137
144	SF	s19	s10	0.655491923589955	0.74629024762047	0.736440651909582	0.43470376729636	0.64684069109737
155	SF	s13	s12	0.926472705145242	0.928123457273225	0.977549124699291	1.07461694102207	0.975810464518731
157	SF	s15	s12	0.681659894829926	0.732423138260749	0.840537706037062	0.710982222016247	0.782281190157911
158	SF	s16	s12	0.734464614789229	0.782104321547782	0.82058998758023	0.658040043424987	0.770606033649426
160	SF	s18	s12	0.809868261013073	0.713912246745406	0.881516514614816	0.819741898310824	0.585849152795633
161	SF	s19	s12	0.741204805993423	0.737200030597006	0.99459693816873	1.11986263602437	0.979440401596909
164	SF	s15	s13	0.644979603722258	0.709787370516754	0.817453398525883	0.649715389242508	0.742815089339762
165	SF	s16	s13	0.753759971625825	0.786117484085994	0.868593613013233	0.785443912504135	0.832841286898038
167	SF	s18	s13	0.741020489585673	0.682523251120987	0.92105854117827	0.924688287879785	0.751347274720221
168	SF	s19	s13	0.604712415057674	0.677818373689137	0.815056274428329	0.643353309671715	0.727148550776095
176	SF	s16	s15	0.872204730682101	0.885386544961695	0.896852095152263	0.860443246957345	0.883499579438267
178	SF	s18	s15	0.699722548317985	0.719249076302021	0.934971714077573	0.96161450006791	0.909588641730669
179	SF	s19	s15	0.71504565847195	0.683054764916028	0.955260348514965	1.01546148563078	0.858841066112946
182	SF	s18	s16	0.58448018053375	0.613407484447405	0.93038285405781	0.949435450758471	0.886507504868634
183	SF	s19	s16	0.606040712331372	0.582758424855762	0.961582964639379	1.03224200480379	0.907926156813735
188	SF	s19	s18	0.716261013088556	0.78386019758648	0.761755741663298	0.501891200570761	0.696062819530497
22	BF	s5	s2	0.950190612634545	0.903771782351305	0.951147875314683	0.985337965633963	0.492330567072712
25	BF	s8	s2	0.855660699190501	0.837055268813193	0.97825606528977	1.04819278931405	0.866556380486452
28	BF	s11	s2	0.701002398641428	0.791578807938868	0.697066435028631	0.396208106936684	0.617304604502797
31	BF	s14	s2	0.692120293370269	0.667035482566104	0.963756573756833	1.01457331916162	0.891149283645928
34	BF	s17	s2	0.716392880697959	0.673315968654297	0.939869709478836	0.959187672099114	0.815937466323436
37	BF	s20	s2	0.61421138406544	0.593835580349624	0.966826072840023	1.02169046065419	0.918323896542851
73	BF	s8	s5	0.839970498417137	0.78424335873545	0.933655836976775	0.944779780578267	0.692504654158583
76	BF	s11	s5	0.754807581543737	0.82548090850797	0.711763816315392	0.430286417225469	0.650826347752141
79	BF	s14	s5	0.692790971338847	0.654355656552722	0.944521051260458	0.969972577613956	0.839491229087613
82	BF	s17	s5	0.772489988231493	0.791648537229855	0.915790303690655	0.903355585688022	0.893627421325109
85	BF	s20	s5	0.660278160155294	0.646937284299859	0.979795067199713	1.05176121987993	0.942772397362267
115	BF	s11	s8	0.758017172251903	0.830980580416214	0.698476917377519	0.399478543635878	0.637147859133535
118	BF	s14	s8	0.791365743125337	0.795334186414829	0.980978946847275	1.05450624072324	0.976084200229759
121	BF	s17	s8	0.76243195477607	0.633894087752619	0.831410703318169	0.707707521081613	0.539506762819189
124	BF	s20	s8	0.840194851735458	0.82494146722774	0.981845420171034	1.0565153024879	0.896294230612659
148	BF	s14	s11	0.552154781868736	0.65729313239253	0.765235071700647	0.554268369996267	0.642830699531556
151	BF	s17	s11	0.59937704124372	0.731758776155425	0.669560288499993	0.332430555142741	0.548430818642041
154	BF	s20	s11	0.602870730730969	0.65204980802485	0.876163554037703	0.811474410119302	0.810081309068374
172	BF	s17	s14	0.571625734535975	0.535763037189717	0.937261926502715	0.95314109579466	0.864857651322081
175	BF	s20	s14	0.87128201254283	0.81044241690477	0.930172326798645	0.936702685861307	0.631628173027111
187	BF	s20	s17	0.625558878214392	0.560497807599189	0.895995288563541	0.857457567904363	0.763357923499025
