# Supplementary material for: A quantitative framework reveals ecological drivers of grassland microbial community assembly in response to warming
Source: Nat Commun. 2020 Sep 18;11:4717. doi: 10.1038/s41467-020-18560-z (PMC7501310; doi:10.1038/s41467-020-18560-z)
Supplement: Supplementary file 5 — Supplementary Code 1 [file 41467_2020_18560_MOESM5_ESM.zip › Example/TestOutputs20/Test.pNST.summary.Management.csv]

	group	size	ST.i.bMNTD	NST.i.bMNTD	MST.i.bMNTD
1	SF	13	0.905895340336472	0.88444444301508	0.756928147729734
2	BF	7	0.883311869093762	0.828048961311073	0.758621136959296
