# Supplementary material for: A quantitative framework reveals ecological drivers of grassland microbial community assembly in response to warming
Source: Nat Commun. 2020 Sep 18;11:4717. doi: 10.1038/s41467-020-18560-z (PMC7501310; doi:10.1038/s41467-020-18560-z)
Supplement: Supplementary file 5 — Supplementary Code 1 [file 41467_2020_18560_MOESM5_ESM.zip › Example/TestOutputs20/Test.tNST.bootstr.Management.csv]

	obs.NST	mean	stdev	Min	Quantile25	Median	Quantile75	Max	LowerWhisker	LowerHinge	Median	HigherHinge	HigherWhisker	Outlier1	Outlier2	Outlier3	Outlier4	Outlier5
SF	0.770273282016711	0.72881011140581	0.0594706181880013	0.564457687906534	0.693919428540297	0.73406446637332	0.767229932554967	0.857525229862955	0.590639597391743	0.693919428540297	0.73406446637332	0.767229932554967	0.857525229862955	0.575497577434254	0.564457687906534	0.5830479560842	0.572807184540663	NA
BF	0.742401823989964	0.677913973548054	0.106661552097634	0.271860664852486	0.630854421503704	0.702031735449155	0.746608521050447	0.840468690964974	0.494629179093437	0.630854421503704	0.702031735449155	0.746608521050447	0.840468690964974	0.439364985956628	0.432883137054386	0.407401661937392	0.271860664852486	0.389815922339202
