# Supplementary material for: A quantitative framework reveals ecological drivers of grassland microbial community assembly in response to warming
Source: Nat Commun. 2020 Sep 18;11:4717. doi: 10.1038/s41467-020-18560-z (PMC7501310; doi:10.1038/s41467-020-18560-z)
Supplement: Supplementary file 5 — Supplementary Code 1 [file 41467_2020_18560_MOESM5_ESM.zip › Example/TestOutputs20/Test.tNST.compare.Management.csv]

	x
group1	SF
group2	BF
NST.group1.obs.NST	0.770273282016711
NST.group2.obs.NST	0.742401823989964
w.value.W	6534
p.wtest	0.000280706710140501
p.count	0.359474561317518
w.value.noOut.W	5981
p.wtest.noOut	0.000320466038347348
p.count.noOut	0.357710481099656
