# Supplementary material for: A quantitative framework reveals ecological drivers of grassland microbial community assembly in response to warming
Source: Nat Commun. 2020 Sep 18;11:4717. doi: 10.1038/s41467-020-18560-z (PMC7501310; doi:10.1038/s41467-020-18560-z)
Supplement: Supplementary file 5 — Supplementary Code 1 [file 41467_2020_18560_MOESM5_ESM.zip › Example/TestOutputs20/Test.tNST.pairwise.Management.csv]

	group	name1	name2	C.ij.bray	E.ij.bray	ST.ij.bray	NST.ij.bray	MST.ij.bray
1	SF	s3	s1	0.5517241	0.255172414	0.462500032171877	-0.176134454957473	0.278356524474749
2	SF	s4	s1	0.4761905	0.30730158	0.645333285733336	0.341798873595194	0.487992603957918
3	SF	s6	s1	0.3636364	0.262424245	0.72166660158334	0.558037263425987	0.622637543967724
4	SF	s7	s1	0.4482759	0.312413797	0.696923026644975	0.487943219380482	0.559216034247526
5	SF	s9	s1	0.4	0.290666671	0.7266666775	0.572201568398338	0.614661667053854
6	SF	s10	s1	0.4262295	0.300327867	0.704615393819527	0.509734295443271	0.577824251890745
7	SF	s12	s1	0.0754717	0.302641489	0.754285737927114	0.650441339445807	0.188101198930837
8	SF	s13	s1	0.1568627	0.291764706	0.839999954930235	0.893254114758528	0.451612748973945
9	SF	s15	s1	0	0.225365858	0.774634142	0.708084664425866	0
10	SF	s16	s1	0.0784314	0.266274508	0.796170238439114	0.769092505699072	0.234512672310011
11	SF	s18	s1	0.2222222	0.288888891	0.91428568544898	1.1036920680415	0.703296605645457
12	SF	s19	s1	0	0.30122449	0.69877551	0.493190967541536	0
13	SF	s4	s3	0.7294118	0.438117646	0.600645130775236	0.215205464609307	0.289255363899959
14	SF	s6	s3	0.4318182	0.416363631	0.964210473296401	1.24511990484586	0.938678381600995
15	SF	s7	s3	0.525	0.43025	0.81952380952381	0.835248921831666	0.683236172924633
16	SF	s9	s3	0.6585366	0.428536584	0.650740724205762	0.357117162541061	0.388833535068781
17	SF	s10	s3	0.5301205	0.420240966	0.792727249747935	0.759339145419936	0.642484656389045
18	SF	s12	s3	0.56	0.382666669	0.6833333375	0.449446103589197	0.487041041527693
19	SF	s13	s3	0.5753425	0.366301365	0.636666620317463	0.317247787953729	0.426646422107984
20	SF	s15	s3	0.2857143	0.310158727	0.965777801515556	1.24955986041012	0.889662306730953
21	SF	s16	s3	0.3287671	0.367397258	0.942448950282383	1.18347347111745	0.843354710835603
22	SF	s18	s3	0.3880597	0.345074628	0.889230775573964	1.03271606878876	0.830867409995477
23	SF	s19	s3	0.1690141	0.390704221	0.733220357890549	0.590766952062565	0.317182595502466
24	SF	s6	s4	0.3655914	0.434838713	0.890847455409652	1.03729582849982	0.748981538839327
25	SF	s7	s4	0.4941176	0.461882352	0.934761991882095	1.16169771712766	0.878766272839456
26	SF	s9	s4	0.6206897	0.476091941	0.767036960658442	0.686563232502494	0.555336026351222
27	SF	s10	s4	0.5227273	0.459090906	0.87826081782987	1.00164017522014	0.774935967021975
28	SF	s12	s4	0.475	0.39525	0.832105263157895	0.870889889936751	0.722373316507474
29	SF	s13	s4	0.4871795	0.420000003	0.862105246628809	0.95587438259849	0.762250423992346
30	SF	s15	s4	0.2647059	0.347647058	0.887200022412801	1.02696331471508	0.675533058625224
31	SF	s16	s4	0.3333333	0.397948721	0.903076873346156	1.07193954355019	0.756443175868773
32	SF	s18	s4	0.3333333	0.382500002	0.926249950687502	1.13758465376083	0.807189414570258
33	SF	s19	s4	0.2105263	0.401315788	0.758333320033334	0.661907402823386	0.397814172297985
34	SF	s7	s6	0.7727273	0.444090908	0.57470586065744	0.1417242337575	0.234957395979126
35	SF	s9	s6	0.4	0.449555558	0.917407403333333	1.11253532660169	0.81627944489418
36	SF	s10	s6	0.6813187	0.418901103	0.614838698835068	0.255413259450067	0.337184594303348
37	SF	s12	s6	0.3614458	0.392289163	0.951698128365611	1.20967470911824	0.876871766568813
38	SF	s13	s6	0.2469136	0.383456792	0.818688543572158	0.832882765423362	0.527165875763542
39	SF	s15	s6	0.1971831	0.321408446	0.845263165237304	0.908163831563937	0.518566370335221
40	SF	s16	s6	0.1481481	0.373580249	0.73536227482735	0.596834612878915	0.291617461359285
41	SF	s18	s6	0.5066667	0.351199999	0.693157847160668	0.477277151228663	0.527062033960552
42	SF	s19	s6	0.278481	0.377974686	0.862105244629732	0.95587437693547	0.635174628148861
43	SF	s9	s7	0.5121951	0.478292682	0.93380956202041	1.15899965668808	0.873127257955024
44	SF	s10	s7	0.7228916	0.442650609	0.612333313874445	0.248315959879642	0.304445842436464
45	SF	s12	s7	0.3733333	0.404799999	0.949787185117703	1.20426135472136	0.875956484668131
46	SF	s13	s7	0.3561644	0.422739723	0.896595772274786	1.05357976388651	0.755395052560002
47	SF	s15	s7	0.1587302	0.36571428	0.753962307930227	0.64952512113443	0.327240675234849
48	SF	s16	s7	0.109589	0.378356159	0.698153819977516	0.491429832866082	0.202216819146629
49	SF	s18	s7	0.4477612	0.39910447	0.891333304448889	1.03867215039512	0.819158755347855
50	SF	s19	s7	0.2535211	0.408450705	0.792452800742258	0.758561681341279	0.491867202780953
51	SF	s10	s9	0.4	0.460470589	0.899215685	1.06100149976801	0.781127573817749
52	SF	s12	s9	0.6493506	0.417922074	0.643600042873603	0.33688891205349	0.38771092115526
53	SF	s13	s9	0.5866667	0.426933331	0.727727227401862	0.575205913232047	0.524884647237898
54	SF	s15	s9	0.3384615	0.363384613	0.962325529050841	1.23978020089036	0.896323428121711
55	SF	s16	s9	0.3466667	0.389599997	0.934285766545192	1.1603486574294	0.831328968273047
56	SF	s18	s9	0.3188406	0.398260867	0.883404285399277	1.01621068264498	0.707237832632139
57	SF	s19	s9	0.2191781	0.41178082	0.753333352970761	0.64774340621485	0.400975871024689
58	SF	s12	s10	0.2820513	0.401025646	0.834285728214286	0.877066750559481	0.586773879828838
59	SF	s13	s10	0.2631579	0.411842107	0.798214289058673	0.774882929052026	0.510041087320567
60	SF	s15	s10	0.1515152	0.335151522	0.783571465275512	0.733402474519319	0.354236754071826
61	SF	s16	s10	0.1052632	0.375526318	0.697941206844292	0.490827538558894	0.195638817634859
62	SF	s18	s10	0.5142857	0.37	0.719444464429013	0.55174235333484	0.554673753061925
63	SF	s19	s10	0.2972973	0.380540544	0.881538460005917	1.01092513891781	0.688701921879623
64	SF	s13	s12	0.6470588	0.389705881	0.602272747082645	0.219816205354125	0.348302334013881
65	SF	s15	s12	0.3793103	0.306206901	0.807272834404971	0.80054413920752	0.722212334090933
66	SF	s16	s12	0.4117647	0.339117647	0.823571440193878	0.846715122781788	0.733040897513385
67	SF	s18	s12	0.2580645	0.332580642	0.899565202096409	1.06199161808403	0.698013698874298
68	SF	s19	s12	0.3030303	0.371818184	0.901304340776938	1.06691828141291	0.734559353280413
69	SF	s15	s13	0.3214286	0.346785715	0.962631618426594	1.24064729637836	0.892243596096784
70	SF	s16	s13	0.3939394	0.365454544	0.927692289727811	1.14167053773158	0.886048021322228
71	SF	s18	s13	0.2	0.36966667	0.7879166625	0.745711627355897	0.426284935290487
72	SF	s19	s13	0.1875	0.391875	0.748461538461539	0.633942442463995	0.358115568641884
73	SF	s16	s15	0.6428571	0.289285713	0.450000028000002	-0.211544691561316	0.226130694063284
74	SF	s18	s15	0.28	0.3228	0.940555555555556	1.17810982848666	0.81584744595897
75	SF	s19	s15	0.2222222	0.301481481	0.898095213054422	1.05782740669129	0.661986578387621
76	SF	s18	s16	0.1333333	0.330000001	0.77307689218935	0.70367325915846	0.312354220839382
77	SF	s19	s16	0.09375	0.35	0.717241379310345	0.545501414192919	0.192118226600985
78	SF	s19	s18	0.4482759	0.34931034	0.779230692526634	0.721105855416812	0.660714898292119
79	BF	s5	s2	0.5882353	0.451294119	0.767199994628	0.641663388401727	0.575728977156708
80	BF	s8	s2	0.4634146	0.420487803	0.90736848385873	1.03185848401403	0.840156054314643
81	BF	s11	s2	0.4594595	0.38810811	0.844705811937722	0.857420795516926	0.746206493989849
82	BF	s14	s2	0.2121212	0.327272732	0.85384613471006	0.882865238398868	0.553418751398022
83	BF	s17	s2	0.1754386	0.218947372	0.947234042243549	1.14283453470112	0.759001639186375
84	BF	s20	s2	0.0547945	0.367123285	0.669565205661626	0.369871803681775	0.0999350685741057
85	BF	s8	s5	0.3614458	0.460240968	0.84528303470559	0.859027643777427	0.663834869010595
86	BF	s11	s5	0.3733333	0.428799997	0.911489318005887	1.04332988734353	0.793585161815865
87	BF	s14	s5	0.119403	0.341791048	0.747457636126401	0.586705448101296	0.261120601749642
88	BF	s17	s5	0.3793103	0.301379313	0.794545555446293	0.71778680085074	0.70591417005419
89	BF	s20	s5	0.1081081	0.394054058	0.679393928793389	0.397232586288428	0.186390636772452
90	BF	s11	s8	0.4722222	0.388611106	0.822941204373704	0.796833404042461	0.710399064549746
91	BF	s14	s8	0.4375	0.365625	0.835714285714286	0.832390566157178	0.741027445460943
92	BF	s17	s8	0.1090909	0.289090915	0.797959168898376	0.727289473203343	0.301116636260866
93	BF	s20	s8	0.5070423	0.357746484	0.705555500990746	0.470060061428811	0.541544745690027
94	BF	s14	s11	0.1785714	0.312142857	0.837391275395086	0.837058898907513	0.479056717274444
95	BF	s17	s11	0.2978723	0.255744675	0.858571525448993	0.896019580728608	0.809973177483134
96	BF	s20	s11	0.1904762	0.328888885	0.829019622400231	0.813754246351948	0.480127224123828
97	BF	s17	s14	0.1025641	0.252307708	0.833142837276735	0.825232277054835	0.338675920581605
98	BF	s20	s14	0.5454545	0.297090908	0.544666710055559	0.0221846687036677	0.352215962025939
99	BF	s20	s17	0.0869565	0.234782605	0.838095222188209	0.839018516135008	0.310405565132089
