# Supplementary material for: A quantitative framework reveals ecological drivers of grassland microbial community assembly in response to warming
Source: Nat Commun. 2020 Sep 18;11:4717. doi: 10.1038/s41467-020-18560-z (PMC7501310; doi:10.1038/s41467-020-18560-z)
Supplement: Supplementary file 5 — Supplementary Code 1 [file 41467_2020_18560_MOESM5_ESM.zip › Example/TestOutputs20/Test.tNST.summary.Management.csv]

	group	size	ST.i.bray	NST.i.bray	MST.i.bray
1	SF	78	0.796587058836607	0.770273282016711	0.564576842765641
2	BF	21	0.803387928517103	0.742401823989964	0.535706422981194
