# Supplementary material for: A quantitative framework reveals ecological drivers of grassland microbial community assembly in response to warming
Source: Nat Commun. 2020 Sep 18;11:4717. doi: 10.1038/s41467-020-18560-z (PMC7501310; doi:10.1038/s41467-020-18560-z)
Supplement: Supplementary file 5 — Supplementary Code 1 [file 41467_2020_18560_MOESM5_ESM.zip › Example/TestOutputs20/pd.taxon.name.csv]

	taxon.name
1	OTU1
2	OTU2
3	OTU3
4	OTU4
5	OTU5
6	OTU6
7	OTU7
8	OTU8
9	OTU9
10	OTU10
11	OTU11
12	OTU12
13	OTU13
14	OTU14
15	OTU15
16	OTU16
17	OTU17
18	OTU18
19	OTU19
20	OTU20
21	OTU21
22	OTU22
23	OTU23
24	OTU24
25	OTU25
26	OTU26
27	OTU27
28	OTU28
29	OTU29
30	OTU30
