# Supplementary material for: A quantitative framework reveals ecological drivers of grassland microbial community assembly in response to warming
Source: Nat Commun. 2020 Sep 18;11:4717. doi: 10.1038/s41467-020-18560-z (PMC7501310; doi:10.1038/s41467-020-18560-z)
Supplement: Supplementary file 5 — Supplementary Code 1 [file 41467_2020_18560_MOESM5_ESM.zip › Example/TestOutputs20/temperature.ND.desc]

new("big.matrix.descriptor", description = list(sharedType = "FileBacked", 
    filename = "temperature.ND.bin", dirname = "E:/Dropbox/ToolDevelop/package/iCAMP/LatestVersion/Example/TestOutputs20/", 
    totalRows = 30L, totalCols = 30L, rowOffset = c(0, 30), colOffset = c(0, 
    30), nrow = 30, ncol = 30, rowNames = NULL, colNames = NULL, 
    type = "double", separated = FALSE))
