# Supplementary material for: A quantitative framework reveals ecological drivers of grassland microbial community assembly in response to warming
Source: Nat Commun. 2020 Sep 18;11:4717. doi: 10.1038/s41467-020-18560-z (PMC7501310; doi:10.1038/s41467-020-18560-z)
Supplement: Supplementary file 5 — Supplementary Code 1 [file 41467_2020_18560_MOESM5_ESM.zip › Example/treat2col.txt]

SampleID	Management	Location
s1	SF	south
s2	BF	south
s3	SF	south
s4	SF	south
s5	BF	south
s6	SF	south
s7	SF	south
s8	BF	south
s9	SF	south
s10	SF	south
s11	BF	north
s12	SF	north
s13	SF	north
s14	BF	north
s15	SF	north
s16	SF	north
s17	BF	north
s18	SF	north
s19	SF	north
s20	BF	north
