# Supplementary material for: A quantitative framework reveals ecological drivers of grassland microbial community assembly in response to warming
Source: Nat Commun. 2020 Sep 18;11:4717. doi: 10.1038/s41467-020-18560-z (PMC7501310; doi:10.1038/s41467-020-18560-z)
Supplement: Supplementary file 5 — Supplementary Code 1 [file 41467_2020_18560_MOESM5_ESM.zip › Example/tree.nwk]

((((((OTU1:0.3821913959,OTU2:0.2237492595):0.773817597,OTU3:0.192214027):0.8810056574,(OTU4:0.08121714811,OTU5:0.3977865039):0.8964746152):0.3147541194,((OTU6:0.1848110242,OTU7:0.8409734287):0.2055027287,((OTU8:0.9767038913,OTU9:0.7728402438):0.8617415507,OTU10:0.828070078):0.5673755382):0.2167952871):0.4222189581,(OTU11:0.5204450635,OTU12:0.8154865049):0.1018830868):0.3143730939,(((OTU13:0.2924425874,OTU14:0.7546436321):0.8805356938,OTU15:0.2656476521):0.8151199082,((((OTU16:0.0709687809,OTU17:0.270479376):0.6247837737,OTU18:0.1933090135):0.7599925173,((((OTU19:0.9948451598,OTU20:0.9794152798):0.9429822532,OTU21:0.8669327048):0.6354602322,((OTU22:0.5819649769,(OTU23:0.3752055827,OTU24:0.04352817312):0.3627121095):0.06371464976,OTU25:0.4947083865):0.8902975398):0.6479098345,((OTU26:0.187975965,OTU27:0.6899652067):0.3409329215,(OTU28:0.4141729306,OTU29:0.1302635476):0.3690210895):0.8625312205):0.02723477269):0.6510419375,OTU30:0.2762963618):0.009580946527):0.5634864436);
