# Supplementary material for: A quantitative framework reveals ecological drivers of grassland microbial community assembly in response to warming
Source: Nat Commun. 2020 Sep 18;11:4717. doi: 10.1038/s41467-020-18560-z (PMC7501310; doi:10.1038/s41467-020-18560-z)
Supplement: Supplementary file 6 — Source Data [file 41467_2020_18560_MOESM6_ESM.xlsx]

## Sheet: Fig2a-c
Fig.2a-c
													Pairwise significance (P value) based on bootstrapping
	Abbr.	Full name		Fig & panel	method	scenario	Performance index		Standard deviation based on bootstrapping			Fig	scenario	Method1	Method2	P value for qACC	P value for qPRC
	qACC	Quantitative accuracy					qACC	qPRC	qACC	qPRC		Fig.2a	High-phylogenentic-signal	iCAMP	NP	0	0
	qPRC	Quantitative pricision		Fig.2a	NP	High-phylogenentic-signal	0.870948	-0.720183	0.0617484	0.0352897				iCAMP	pNST	0	0
	NP	abundance-weighted neutral taxa percentage			QPEN	High-phylogenentic-signal	0.336948	-0.215322	0.135798	0.0921751				iCAMP	QPEN	0	0
	QPEN	quantifying assembly processes based on entire-community null model analysis			tNST	High-phylogenentic-signal	0.494303	0.538406	0.0646873	0.065536				iCAMP	tNST	0	0
	tNST	taxonomic normalized stochasticity ratio			pNST	High-phylogenentic-signal	0.954144	0.721798	0.0340919	0.0784016				NP	pNST	0.059	0
	pNST	phylogenetic normalized stochasticity ratio			iCAMP	High-phylogenentic-signal	0.997107	0.930144	0.00035156	0.00198913				NP	QPEN	0	0
	iCAMP	infer community assembly mechanisms by phylogenetic bin-based null model analysis		Fig.2b	NP	Medium-phylogenetic-signal	0.905991	-0.734336	0.060273	0.0429836				NP	tNST	0.001	0
					QPEN	Medium-phylogenetic-signal	0.113166	-0.508185	0.0207857	0.097823				pNST	QPEN	0	0
					tNST	Medium-phylogenetic-signal	0.473527	0.56325	0.0658916	0.0632377				pNST	tNST	0	0.052
					pNST	Medium-phylogenetic-signal	0.924087	0.657734	0.0534353	0.0804274				QPEN	tNST	0.132	0
					iCAMP	Medium-phylogenetic-signal	0.978139	0.903423	0.00111162	0.00290408		Fig.2b	Medium-phylogenetic-signal	iCAMP	NP	0	0
				Fig.2c	NP	Low-phylogenetic-signal	0.887061	-0.755484	0.0597169	0.0340966				iCAMP	pNST	0.004	0
					QPEN	Low-phylogenetic-signal	0.144246	-0.22152	0.0340097	0.147691				iCAMP	QPEN	0	0
					tNST	Low-phylogenetic-signal	0.469359	0.554864	0.0649943	0.0660995				iCAMP	tNST	0	0
					pNST	Low-phylogenetic-signal	0.947496	0.723429	0.039595	0.0817088				NP	pNST	0.34	0
					iCAMP	Low-phylogenetic-signal	0.769931	0.80675	0.00522811	0.00604983				NP	QPEN	0	0.009
														NP	tNST	0	0
														pNST	QPEN	0	0
														pNST	tNST	0	0.194
														QPEN	tNST	0	0
												Fig.2c	Low-phylogenetic-signal	iCAMP	NP	0.084	0
														iCAMP	pNST	0.006	0.09
														iCAMP	QPEN	0	0
														iCAMP	tNST	0	0
														NP	pNST	0.124	0
														NP	QPEN	0	0
														NP	tNST	0	0
														pNST	QPEN	0	0
														pNST	tNST	0	0.073
														QPEN	tNST	0	0

## Sheet: Fig2d-i
Fig. 2d-i
				Scenario	Medium phylogenetic signal														Scenario	Medium phylogenetic signal													Scenario	Medium phylogenetic signal
	Abbr.	Full name		iCAMP			Fig.2d	Fig.2e	Fig.2f	Fig.2g	Fig.2h	Fig.2d	Fig.2e	Fig.2f	Fig.2g	Fig.2h			QPEN		Fig.2d	Fig.2e	Fig.2f	Fig.2g	Fig.2h	Fig.2d	Fig.2e	Fig.2f	Fig.2g	Fig.2h			Fig.2i
	HoS	Homogeneous selection					Expected					Estimated by iCAMP									Expected					Estimated by iCAMP							Index	QPEN	iCAMP	P (bootstrapping)	Sig.
	HeS	Heterogeneous selection		SituationID	sample1	sample2	HoS	HeS	HD	DL	DR	HoS	HeS	HD	DL	DR			SituationID	comparison group	HoS	HeS	HD	DL	DR	HoS	HeS	HD	DL	DR			qACC	0.956418	0.9958	0.13
	HD	Homogenizing dispersal		S1	LA2	LA1	1	0	0	0	0	0.7376	0	0.2624	0	0			S1	same environment	1	0	0	0	0	0	0	1	0	0			qPRC	0.334087	0.941641	0	***
	DL	Dispersal limitation		S1	LA3	LA1	1	0	0	0	0	0.7376	0	0.2624	0	0			S1	between environments	0	1	0	0	0	0	0	0	1	0			ACC	0.821353	0.9757	0.023	*
	DR	Drift		S1	LA4	LA1	1	0	0	0	0	0.7376	0	0.2624	0	0			S2	between islands	0	0	0	1	0	0.0208333	0.0555556	0	0.923611	0			PRC	0.501932	0.93913	0.007	**
	qACC	Quantitative accuracy		S1	LA5	LA1	1	0	0	0	0	0.7376	0	0.2624	0	0			S2	same island	0	0	1	0	0	0.0454545	0.0227273	0.931818	0	0			SST	0.559505	0.939357	0.008	**
	qPRC	Quantitative pricision		S1	LA6	LA1	1	0	0	0	0	0.7376	0	0.2624	0	0			S3	all	0	0	0	0	1	0.0217391	0.076087	0	0	0.902174			SPC	0.878606	0.984784	0.031	*
	ACC	Qualitative accuracy		S1	LB1	LA1	1	0	0	0	0	0.7376	0	0.2624	0	0			S4	between islands	0	0	0	0.25	0.75	0.0486111	0.0208333	0	0.0347222	0.895833
	PRC	Qualitative precision		S1	LB2	LA1	1	0	0	0	0	0.7376	0	0.2624	0	0			S4	same island	0	0	0.25	0	0.75	0.030303	0.0454545	0.712121	0	0.212121
	SST	Qualitative sensitivity		S1	LB3	LA1	1	0	0	0	0	0.7376	0	0.2624	0	0			S5	between islands	0	0	0	0.5	0.5	0.0208333	0.0138889	0	0.965278	0
	SPC	Qualitative specificity		S1	LB4	LA1	1	0	0	0	0	0.7376	0	0.2624	0	0			S5	same island	0	0	0.5	0	0.5	0.0151515	0.0151515	0.969697	0	0
				S1	LB5	LA1	1	0	0	0	0	0.7376	0	0.2624	0	0			S6	between islands	0	0	0	0.75	0.25	0.0625	0.0277778	0	0.909722	0
				S1	LB6	LA1	1	0	0	0	0	0.7376	0	0.2624	0	0			S6	same island	0	0	0.75	0	0.25	0.0378788	0.030303	0.931818	0	0
				S1	HA1	LA1	0	1	0	0	0	0	0.900275	0	0.099725	0			S7	same environment	0.25	0	0	0	0.75	0.0151515	0	0.962121	0	0.0227273
				S1	HA2	LA1	0	1	0	0	0	0	0.900275	0	0.099725	0			S7	between environments	0	0.25	0	0	0.75	0	0.0277778	0	0.0138889	0.958333
				S1	HA3	LA1	0	1	0	0	0	0	0.900275	0	0.099725	0			S8	same environment	0.5	0	0	0	0.5	0.0151515	0.0606061	0.924242	0	0
				S1	HA4	LA1	0	1	0	0	0	0	0.900275	0	0.099725	0			S8	between environments	0	0.5	0	0	0.5	0	0	0	1	0
				S1	HA5	LA1	0	1	0	0	0	0	0.900275	0	0.099725	0			S9	same environment	0.75	0	0	0	0.25	0.0378788	0.0378788	0.924242	0	0
				S1	HA6	LA1	0	1	0	0	0	0	0.900275	0	0.099725	0			S9	between environments	0	0.75	0	0	0.25	0	0	0	1	0
				S1	HB1	LA1	0	1	0	0	0	0	0.900275	0	0.099725	0			S10	HA vs HB; LA vs LB	0.25	0	0	0.75	0	0.0277778	0.0416667	0	0.930556	0
				S1	HB2	LA1	0	1	0	0	0	0	0.900275	0	0.099725	0			S10	HA vs LA; HB vs LB	0	0.25	0.75	0	0	0	0	1	0	0
				S1	HB3	LA1	0	1	0	0	0	0	0.900275	0	0.099725	0			S10	HA vs LB; HB vs LA	0	0.25	0	0.75	0	0.0555556	0	0	0.944444	0
				S1	HB4	LA1	0	1	0	0	0	0	0.900275	0	0.099725	0			S10	within plot	0.25	0	0.75	0	0	0.0166667	0.05	0.933333	0	0
				S1	HB5	LA1	0	1	0	0	0	0	0.900275	0	0.099725	0			S11	HA vs HB; LA vs LB	0.5	0	0	0.5	0	0.0277778	0.0416667	0	0	0.930556
				S1	HB6	LA1	0	1	0	0	0	0	0.900275	0	0.099725	0			S11	HA vs LA; HB vs LB	0	0.5	0.5	0	0	0	0	0	0	1
				S1	LA3	LA2	1	0	0	0	0	0.7376	0	0.2624	0	0			S11	HA vs LB; HB vs LA	0	0.5	0	0.5	0	0	0	0	1	0
				S1	LA4	LA2	1	0	0	0	0	0.7376	0	0.2624	0	0			S11	within plot	0.5	0	0.5	0	0	0.0166667	0.0166667	0.966667	0	0
				S1	LA5	LA2	1	0	0	0	0	0.7376	0	0.2624	0	0			S12	HA vs HB; LA vs LB	0.75	0	0	0.25	0	0.0277778	0.0138889	0.958333	0	0
				S1	LA6	LA2	1	0	0	0	0	0.7376	0	0.2624	0	0			S12	HA vs LA; HB vs LB	0	0.75	0.25	0	0	0	0	0	1	0
				S1	LB1	LA2	1	0	0	0	0	0.7376	0	0.2624	0	0			S12	HA vs LB; HB vs LA	0	0.75	0	0.25	0	0	0	0	1	0
				S1	LB2	LA2	1	0	0	0	0	0.7376	0	0.2624	0	0			S12	within plot	0.75	0	0.25	0	0	0	0	1	0	0
				S1	LB3	LA2	1	0	0	0	0	0.7376	0	0.2624	0	0			S15	HA vs HB; LA vs LB	0.5	0	0	0.25	0.25	0.0416667	0	0.888889	0	0.0694444
				S1	LB4	LA2	1	0	0	0	0	0.7376	0	0.2624	0	0			S15	HA vs LA; HB vs LB	0	0.5	0.25	0	0.25	0	0.0277778	0	0.513889	0.458333
				S1	LB5	LA2	1	0	0	0	0	0.7376	0	0.2624	0	0			S15	HA vs LB; HB vs LA	0	0.5	0	0.25	0.25	0	0	0	1	0
				S1	LB6	LA2	1	0	0	0	0	0.7376	0	0.2624	0	0			S15	within plot	0.5	0	0.25	0	0.25	0	0.05	0.95	0	0
				S1	HA1	LA2	0	1	0	0	0	0	0.900275	0	0.099725	0			S14	HA vs HB; LA vs LB	0.25	0	0	0.5	0.25	0.0555556	0.0416667	0	0.347222	0.555556
				S1	HA2	LA2	0	1	0	0	0	0	0.900275	0	0.099725	0			S14	HA vs LA; HB vs LB	0	0.25	0.5	0	0.25	0	0.0138889	0.847222	0	0.138889
				S1	HA3	LA2	0	1	0	0	0	0	0.900275	0	0.099725	0			S14	HA vs LB; HB vs LA	0	0.25	0	0.5	0.25	0.138889	0	0	0.861111	0
				S1	HA4	LA2	0	1	0	0	0	0	0.900275	0	0.099725	0			S14	within plot	0.25	0	0.5	0	0.25	0.05	0.05	0.9	0	0
				S1	HA5	LA2	0	1	0	0	0	0	0.900275	0	0.099725	0			S13	HA vs HB; LA vs LB	0.25	0	0	0.25	0.5	0	0.0138889	0	0	0.986111
				S1	HA6	LA2	0	1	0	0	0	0	0.900275	0	0.099725	0			S13	HA vs LA; HB vs LB	0	0.25	0.25	0	0.5	0.0138889	0	0	0	0.986111
				S1	HB1	LA2	0	1	0	0	0	0	0.900275	0	0.099725	0			S13	HA vs LB; HB vs LA	0	0.25	0	0.25	0.5	0	0	0	1	0
				S1	HB2	LA2	0	1	0	0	0	0	0.900275	0	0.099725	0			S13	within plot	0.25	0	0.25	0	0.5	0.0166667	0.0666667	0.916667	0	0
				S1	HB3	LA2	0	1	0	0	0	0	0.900275	0	0.099725	0
				S1	HB4	LA2	0	1	0	0	0	0	0.900275	0	0.099725	0
				S1	HB5	LA2	0	1	0	0	0	0	0.900275	0	0.099725	0
				S1	HB6	LA2	0	1	0	0	0	0	0.900275	0	0.099725	0
				S1	LA4	LA3	1	0	0	0	0	0.7376	0	0.2624	0	0
				S1	LA5	LA3	1	0	0	0	0	0.7376	0	0.2624	0	0
				S1	LA6	LA3	1	0	0	0	0	0.7376	0	0.2624	0	0
				S1	LB1	LA3	1	0	0	0	0	0.7376	0	0.2624	0	0
				S1	LB2	LA3	1	0	0	0	0	0.7376	0	0.2624	0	0
				S1	LB3	LA3	1	0	0	0	0	0.7376	0	0.2624	0	0
				S1	LB4	LA3	1	0	0	0	0	0.7376	0	0.2624	0	0
				S1	LB5	LA3	1	0	0	0	0	0.7376	0	0.2624	0	0
				S1	LB6	LA3	1	0	0	0	0	0.7376	0	0.2624	0	0
				S1	HA1	LA3	0	1	0	0	0	0	0.900275	0	0.099725	0
				S1	HA2	LA3	0	1	0	0	0	0	0.900275	0	0.099725	0
				S1	HA3	LA3	0	1	0	0	0	0	0.900275	0	0.099725	0
				S1	HA4	LA3	0	1	0	0	0	0	0.900275	0	0.099725	0
				S1	HA5	LA3	0	1	0	0	0	0	0.900275	0	0.099725	0
				S1	HA6	LA3	0	1	0	0	0	0	0.900275	0	0.099725	0
				S1	HB1	LA3	0	1	0	0	0	0	0.900275	0	0.099725	0
				S1	HB2	LA3	0	1	0	0	0	0	0.900275	0	0.099725	0
				S1	HB3	LA3	0	1	0	0	0	0	0.900275	0	0.099725	0
				S1	HB4	LA3	0	1	0	0	0	0	0.900275	0	0.099725	0
				S1	HB5	LA3	0	1	0	0	0	0	0.900275	0	0.099725	0
				S1	HB6	LA3	0	1	0	0	0	0	0.900275	0	0.099725	0
				S1	LA5	LA4	1	0	0	0	0	0.7376	0	0.2624	0	0
				S1	LA6	LA4	1	0	0	0	0	0.7376	0	0.2624	0	0
				S1	LB1	LA4	1	0	0	0	0	0.7376	0	0.2624	0	0
				S1	LB2	LA4	1	0	0	0	0	0.7376	0	0.2624	0	0
				S1	LB3	LA4	1	0	0	0	0	0.7376	0	0.2624	0	0
				S1	LB4	LA4	1	0	0	0	0	0.7376	0	0.2624	0	0
				S1	LB5	LA4	1	0	0	0	0	0.7376	0	0.2624	0	0
				S1	LB6	LA4	1	0	0	0	0	0.7376	0	0.2624	0	0
				S1	HA1	LA4	0	1	0	0	0	0	0.900275	0	0.099725	0
				S1	HA2	LA4	0	1	0	0	0	0	0.900275	0	0.099725	0
				S1	HA3	LA4	0	1	0	0	0	0	0.900275	0	0.099725	0
				S1	HA4	LA4	0	1	0	0	0	0	0.900275	0	0.099725	0
				S1	HA5	LA4	0	1	0	0	0	0	0.900275	0	0.099725	0
				S1	HA6	LA4	0	1	0	0	0	0	0.900275	0	0.099725	0
				S1	HB1	LA4	0	1	0	0	0	0	0.900275	0	0.099725	0
				S1	HB2	LA4	0	1	0	0	0	0	0.900275	0	0.099725	0
				S1	HB3	LA4	0	1	0	0	0	0	0.900275	0	0.099725	0
				S1	HB4	LA4	0	1	0	0	0	0	0.900275	0	0.099725	0
				S1	HB5	LA4	0	1	0	0	0	0	0.900275	0	0.099725	0
				S1	HB6	LA4	0	1	0	0	0	0	0.900275	0	0.099725	0
				S1	LA6	LA5	1	0	0	0	0	0.7376	0	0.2624	0	0
				S1	LB1	LA5	1	0	0	0	0	0.7376	0	0.2624	0	0
				S1	LB2	LA5	1	0	0	0	0	0.7376	0	0.2624	0	0
				S1	LB3	LA5	1	0	0	0	0	0.7376	0	0.2624	0	0
				S1	LB4	LA5	1	0	0	0	0	0.7376	0	0.2624	0	0
				S1	LB5	LA5	1	0	0	0	0	0.7376	0	0.2624	0	0
				S1	LB6	LA5	1	0	0	0	0	0.7376	0	0.2624	0	0
				S1	HA1	LA5	0	1	0	0	0	0	0.900275	0	0.099725	0
				S1	HA2	LA5	0	1	0	0	0	0	0.900275	0	0.099725	0
				S1	HA3	LA5	0	1	0	0	0	0	0.900275	0	0.099725	0
				S1	HA4	LA5	0	1	0	0	0	0	0.900275	0	0.099725	0
				S1	HA5	LA5	0	1	0	0	0	0	0.900275	0	0.099725	0
				S1	HA6	LA5	0	1	0	0	0	0	0.900275	0	0.099725	0
				S1	HB1	LA5	0	1	0	0	0	0	0.900275	0	0.099725	0
				S1	HB2	LA5	0	1	0	0	0	0	0.900275	0	0.099725	0
				S1	HB3	LA5	0	1	0	0	0	0	0.900275	0	0.099725	0
				S1	HB4	LA5	0	1	0	0	0	0	0.900275	0	0.099725	0
				S1	HB5	LA5	0	1	0	0	0	0	0.900275	0	0.099725	0
				S1	HB6	LA5	0	1	0	0	0	0	0.900275	0	0.099725	0
				S1	LB1	LA6	1	0	0	0	0	0.7376	0	0.2624	0	0
				S1	LB2	LA6	1	0	0	0	0	0.7376	0	0.2624	0	0
				S1	LB3	LA6	1	0	0	0	0	0.7376	0	0.2624	0	0
				S1	LB4	LA6	1	0	0	0	0	0.7376	0	0.2624	0	0
				S1	LB5	LA6	1	0	0	0	0	0.7376	0	0.2624	0	0
				S1	LB6	LA6	1	0	0	0	0	0.7376	0	0.2624	0	0
				S1	HA1	LA6	0	1	0	0	0	0	0.900275	0	0.099725	0
				S1	HA2	LA6	0	1	0	0	0	0	0.900275	0	0.099725	0
				S1	HA3	LA6	0	1	0	0	0	0	0.900275	0	0.099725	0
				S1	HA4	LA6	0	1	0	0	0	0	0.900275	0	0.099725	0
				S1	HA5	LA6	0	1	0	0	0	0	0.900275	0	0.099725	0
				S1	HA6	LA6	0	1	0	0	0	0	0.900275	0	0.099725	0
				S1	HB1	LA6	0	1	0	0	0	0	0.900275	0	0.099725	0
				S1	HB2	LA6	0	1	0	0	0	0	0.900275	0	0.099725	0
				S1	HB3	LA6	0	1	0	0	0	0	0.900275	0	0.099725	0
				S1	HB4	LA6	0	1	0	0	0	0	0.900275	0	0.099725	0
				S1	HB5	LA6	0	1	0	0	0	0	0.900275	0	0.099725	0
				S1	HB6	LA6	0	1	0	0	0	0	0.900275	0	0.099725	0
				S1	LB2	LB1	1	0	0	0	0	0.7376	0	0.2624	0	0
				S1	LB3	LB1	1	0	0	0	0	0.7376	0	0.2624	0	0
				S1	LB4	LB1	1	0	0	0	0	0.7376	0	0.2624	0	0
				S1	LB5	LB1	1	0	0	0	0	0.7376	0	0.2624	0	0
				S1	LB6	LB1	1	0	0	0	0	0.7376	0	0.2624	0	0
				S1	HA1	LB1	0	1	0	0	0	0	0.900275	0	0.099725	0
				S1	HA2	LB1	0	1	0	0	0	0	0.900275	0	0.099725	0
				S1	HA3	LB1	0	1	0	0	0	0	0.900275	0	0.099725	0
				S1	HA4	LB1	0	1	0	0	0	0	0.900275	0	0.099725	0
				S1	HA5	LB1	0	1	0	0	0	0	0.900275	0	0.099725	0
				S1	HA6	LB1	0	1	0	0	0	0	0.900275	0	0.099725	0
				S1	HB1	LB1	0	1	0	0	0	0	0.900275	0	0.099725	0
				S1	HB2	LB1	0	1	0	0	0	0	0.900275	0	0.099725	0
				S1	HB3	LB1	0	1	0	0	0	0	0.900275	0	0.099725	0
				S1	HB4	LB1	0	1	0	0	0	0	0.900275	0	0.099725	0
				S1	HB5	LB1	0	1	0	0	0	0	0.900275	0	0.099725	0
				S1	HB6	LB1	0	1	0	0	0	0	0.900275	0	0.099725	0
				S1	LB3	LB2	1	0	0	0	0	0.7376	0	0.2624	0	0
				S1	LB4	LB2	1	0	0	0	0	0.7376	0	0.2624	0	0
				S1	LB5	LB2	1	0	0	0	0	0.7376	0	0.2624	0	0
				S1	LB6	LB2	1	0	0	0	0	0.7376	0	0.2624	0	0
				S1	HA1	LB2	0	1	0	0	0	0	0.900275	0	0.099725	0
				S1	HA2	LB2	0	1	0	0	0	0	0.900275	0	0.099725	0
				S1	HA3	LB2	0	1	0	0	0	0	0.900275	0	0.099725	0
				S1	HA4	LB2	0	1	0	0	0	0	0.900275	0	0.099725	0
				S1	HA5	LB2	0	1	0	0	0	0	0.900275	0	0.099725	0
				S1	HA6	LB2	0	1	0	0	0	0	0.900275	0	0.099725	0
				S1	HB1	LB2	0	1	0	0	0	0	0.900275	0	0.099725	0
				S1	HB2	LB2	0	1	0	0	0	0	0.900275	0	0.099725	0
				S1	HB3	LB2	0	1	0	0	0	0	0.900275	0	0.099725	0
				S1	HB4	LB2	0	1	0	0	0	0	0.900275	0	0.099725	0
				S1	HB5	LB2	0	1	0	0	0	0	0.900275	0	0.099725	0
				S1	HB6	LB2	0	1	0	0	0	0	0.900275	0	0.099725	0
				S1	LB4	LB3	1	0	0	0	0	0.7376	0	0.2624	0	0
				S1	LB5	LB3	1	0	0	0	0	0.7376	0	0.2624	0	0
				S1	LB6	LB3	1	0	0	0	0	0.7376	0	0.2624	0	0
				S1	HA1	LB3	0	1	0	0	0	0	0.900275	0	0.099725	0
				S1	HA2	LB3	0	1	0	0	0	0	0.900275	0	0.099725	0
				S1	HA3	LB3	0	1	0	0	0	0	0.900275	0	0.099725	0
				S1	HA4	LB3	0	1	0	0	0	0	0.900275	0	0.099725	0
				S1	HA5	LB3	0	1	0	0	0	0	0.900275	0	0.099725	0
				S1	HA6	LB3	0	1	0	0	0	0	0.900275	0	0.099725	0
				S1	HB1	LB3	0	1	0	0	0	0	0.900275	0	0.099725	0
				S1	HB2	LB3	0	1	0	0	0	0	0.900275	0	0.099725	0
				S1	HB3	LB3	0	1	0	0	0	0	0.900275	0	0.099725	0
				S1	HB4	LB3	0	1	0	0	0	0	0.900275	0	0.099725	0
				S1	HB5	LB3	0	1	0	0	0	0	0.900275	0	0.099725	0
				S1	HB6	LB3	0	1	0	0	0	0	0.900275	0	0.099725	0
				S1	LB5	LB4	1	0	0	0	0	0.7376	0	0.2624	0	0
				S1	LB6	LB4	1	0	0	0	0	0.7376	0	0.2624	0	0
				S1	HA1	LB4	0	1	0	0	0	0	0.900275	0	0.099725	0
				S1	HA2	LB4	0	1	0	0	0	0	0.900275	0	0.099725	0
				S1	HA3	LB4	0	1	0	0	0	0	0.900275	0	0.099725	0
				S1	HA4	LB4	0	1	0	0	0	0	0.900275	0	0.099725	0
				S1	HA5	LB4	0	1	0	0	0	0	0.900275	0	0.099725	0
				S1	HA6	LB4	0	1	0	0	0	0	0.900275	0	0.099725	0
				S1	HB1	LB4	0	1	0	0	0	0	0.900275	0	0.099725	0
				S1	HB2	LB4	0	1	0	0	0	0	0.900275	0	0.099725	0
				S1	HB3	LB4	0	1	0	0	0	0	0.900275	0	0.099725	0
				S1	HB4	LB4	0	1	0	0	0	0	0.900275	0	0.099725	0
				S1	HB5	LB4	0	1	0	0	0	0	0.900275	0	0.099725	0
				S1	HB6	LB4	0	1	0	0	0	0	0.900275	0	0.099725	0
				S1	LB6	LB5	1	0	0	0	0	0.7376	0	0.2624	0	0
				S1	HA1	LB5	0	1	0	0	0	0	0.900275	0	0.099725	0
				S1	HA2	LB5	0	1	0	0	0	0	0.900275	0	0.099725	0
				S1	HA3	LB5	0	1	0	0	0	0	0.900275	0	0.099725	0
				S1	HA4	LB5	0	1	0	0	0	0	0.900275	0	0.099725	0
				S1	HA5	LB5	0	1	0	0	0	0	0.900275	0	0.099725	0
				S1	HA6	LB5	0	1	0	0	0	0	0.900275	0	0.099725	0
				S1	HB1	LB5	0	1	0	0	0	0	0.900275	0	0.099725	0
				S1	HB2	LB5	0	1	0	0	0	0	0.900275	0	0.099725	0
				S1	HB3	LB5	0	1	0	0	0	0	0.900275	0	0.099725	0
				S1	HB4	LB5	0	1	0	0	0	0	0.900275	0	0.099725	0
				S1	HB5	LB5	0	1	0	0	0	0	0.900275	0	0.099725	0
				S1	HB6	LB5	0	1	0	0	0	0	0.900275	0	0.099725	0
				S1	HA1	LB6	0	1	0	0	0	0	0.900275	0	0.099725	0
				S1	HA2	LB6	0	1	0	0	0	0	0.900275	0	0.099725	0
				S1	HA3	LB6	0	1	0	0	0	0	0.900275	0	0.099725	0
				S1	HA4	LB6	0	1	0	0	0	0	0.900275	0	0.099725	0
				S1	HA5	LB6	0	1	0	0	0	0	0.900275	0	0.099725	0
				S1	HA6	LB6	0	1	0	0	0	0	0.900275	0	0.099725	0
				S1	HB1	LB6	0	1	0	0	0	0	0.900275	0	0.099725	0
				S1	HB2	LB6	0	1	0	0	0	0	0.900275	0	0.099725	0
				S1	HB3	LB6	0	1	0	0	0	0	0.900275	0	0.099725	0
				S1	HB4	LB6	0	1	0	0	0	0	0.900275	0	0.099725	0
				S1	HB5	LB6	0	1	0	0	0	0	0.900275	0	0.099725	0
				S1	HB6	LB6	0	1	0	0	0	0	0.900275	0	0.099725	0
				S1	HA2	HA1	1	0	0	0	0	0.87235	0	0.12765	0	0
				S1	HA3	HA1	1	0	0	0	0	0.87235	0	0.12765	0	0
				S1	HA4	HA1	1	0	0	0	0	0.87235	0	0.12765	0	0
				S1	HA5	HA1	1	0	0	0	0	0.87235	0	0.12765	0	0
				S1	HA6	HA1	1	0	0	0	0	0.87235	0	0.12765	0	0
				S1	HB1	HA1	1	0	0	0	0	0.87235	0	0.12765	0	0
				S1	HB2	HA1	1	0	0	0	0	0.87235	0	0.12765	0	0
				S1	HB3	HA1	1	0	0	0	0	0.87235	0	0.12765	0	0
				S1	HB4	HA1	1	0	0	0	0	0.87235	0	0.12765	0	0
				S1	HB5	HA1	1	0	0	0	0	0.87235	0	0.12765	0	0
				S1	HB6	HA1	1	0	0	0	0	0.87235	0	0.12765	0	0
				S1	HA3	HA2	1	0	0	0	0	0.87235	0	0.12765	0	0
				S1	HA4	HA2	1	0	0	0	0	0.87235	0	0.12765	0	0
				S1	HA5	HA2	1	0	0	0	0	0.87235	0	0.12765	0	0
				S1	HA6	HA2	1	0	0	0	0	0.87235	0	0.12765	0	0
				S1	HB1	HA2	1	0	0	0	0	0.87235	0	0.12765	0	0
				S1	HB2	HA2	1	0	0	0	0	0.87235	0	0.12765	0	0
				S1	HB3	HA2	1	0	0	0	0	0.87235	0	0.12765	0	0
				S1	HB4	HA2	1	0	0	0	0	0.87235	0	0.12765	0	0
				S1	HB5	HA2	1	0	0	0	0	0.87235	0	0.12765	0	0
				S1	HB6	HA2	1	0	0	0	0	0.87235	0	0.12765	0	0
				S1	HA4	HA3	1	0	0	0	0	0.87235	0	0.12765	0	0
				S1	HA5	HA3	1	0	0	0	0	0.87235	0	0.12765	0	0
				S1	HA6	HA3	1	0	0	0	0	0.87235	0	0.12765	0	0
				S1	HB1	HA3	1	0	0	0	0	0.87235	0	0.12765	0	0
				S1	HB2	HA3	1	0	0	0	0	0.87235	0	0.12765	0	0
				S1	HB3	HA3	1	0	0	0	0	0.87235	0	0.12765	0	0
				S1	HB4	HA3	1	0	0	0	0	0.87235	0	0.12765	0	0
				S1	HB5	HA3	1	0	0	0	0	0.87235	0	0.12765	0	0
				S1	HB6	HA3	1	0	0	0	0	0.87235	0	0.12765	0	0
				S1	HA5	HA4	1	0	0	0	0	0.87235	0	0.12765	0	0
				S1	HA6	HA4	1	0	0	0	0	0.87235	0	0.12765	0	0
				S1	HB1	HA4	1	0	0	0	0	0.87235	0	0.12765	0	0
				S1	HB2	HA4	1	0	0	0	0	0.87235	0	0.12765	0	0
				S1	HB3	HA4	1	0	0	0	0	0.87235	0	0.12765	0	0
				S1	HB4	HA4	1	0	0	0	0	0.87235	0	0.12765	0	0
				S1	HB5	HA4	1	0	0	0	0	0.87235	0	0.12765	0	0
				S1	HB6	HA4	1	0	0	0	0	0.87235	0	0.12765	0	0
				S1	HA6	HA5	1	0	0	0	0	0.87235	0	0.12765	0	0
				S1	HB1	HA5	1	0	0	0	0	0.87235	0	0.12765	0	0
				S1	HB2	HA5	1	0	0	0	0	0.87235	0	0.12765	0	0
				S1	HB3	HA5	1	0	0	0	0	0.87235	0	0.12765	0	0
				S1	HB4	HA5	1	0	0	0	0	0.87235	0	0.12765	0	0
				S1	HB5	HA5	1	0	0	0	0	0.87235	0	0.12765	0	0
				S1	HB6	HA5	1	0	0	0	0	0.87235	0	0.12765	0	0
				S1	HB1	HA6	1	0	0	0	0	0.87235	0	0.12765	0	0
				S1	HB2	HA6	1	0	0	0	0	0.87235	0	0.12765	0	0
				S1	HB3	HA6	1	0	0	0	0	0.87235	0	0.12765	0	0
				S1	HB4	HA6	1	0	0	0	0	0.87235	0	0.12765	0	0
				S1	HB5	HA6	1	0	0	0	0	0.87235	0	0.12765	0	0
				S1	HB6	HA6	1	0	0	0	0	0.87235	0	0.12765	0	0
				S1	HB2	HB1	1	0	0	0	0	0.87235	0	0.12765	0	0
				S1	HB3	HB1	1	0	0	0	0	0.87235	0	0.12765	0	0
				S1	HB4	HB1	1	0	0	0	0	0.87235	0	0.12765	0	0
				S1	HB5	HB1	1	0	0	0	0	0.87235	0	0.12765	0	0
				S1	HB6	HB1	1	0	0	0	0	0.87235	0	0.12765	0	0
				S1	HB3	HB2	1	0	0	0	0	0.87235	0	0.12765	0	0
				S1	HB4	HB2	1	0	0	0	0	0.87235	0	0.12765	0	0
				S1	HB5	HB2	1	0	0	0	0	0.87235	0	0.12765	0	0
				S1	HB6	HB2	1	0	0	0	0	0.87235	0	0.12765	0	0
				S1	HB4	HB3	1	0	0	0	0	0.87235	0	0.12765	0	0
				S1	HB5	HB3	1	0	0	0	0	0.87235	0	0.12765	0	0
				S1	HB6	HB3	1	0	0	0	0	0.87235	0	0.12765	0	0
				S1	HB5	HB4	1	0	0	0	0	0.87235	0	0.12765	0	0
				S1	HB6	HB4	1	0	0	0	0	0.87235	0	0.12765	0	0
				S1	HB6	HB5	1	0	0	0	0	0.87235	0	0.12765	0	0
				S2	LA2	LA1	0	0	1	0	0	0	0	1	0	0
				S2	LA3	LA1	0	0	1	0	0	0	0	1	0	0
				S2	LA4	LA1	0	0	1	0	0	0	0	1	0	0
				S2	LA5	LA1	0	0	1	0	0	0	0	1	0	0
				S2	LA6	LA1	0	0	1	0	0	0	0	1	0	0
				S2	LB1	LA1	0	0	0	1	0	0	0	0	1	0
				S2	LB2	LA1	0	0	0	1	0	0	0	0	1	0
				S2	LB3	LA1	0	0	0	1	0	0	0	0	1	0
				S2	LB4	LA1	0	0	0	1	0	0	0	0	1	0
				S2	LB5	LA1	0	0	0	1	0	0	0	0	1	0
				S2	LB6	LA1	0	0	0	1	0	0	0	0	1	0
				S2	HA1	LA1	0	0	1	0	0	0	0	1	0	0
				S2	HA2	LA1	0	0	1	0	0	0	0	1	0	0
				S2	HA3	LA1	0	0	1	0	0	0	0	1	0	0
				S2	HA4	LA1	0	0	1	0	0	0	0	1	0	0
				S2	HA5	LA1	0	0	1	0	0	0	0	1	0	0
				S2	HA6	LA1	0	0	1	0	0	0	0	1	0	0
				S2	HB1	LA1	0	0	0	1	0	0	0	0	1	0
				S2	HB2	LA1	0	0	0	1	0	0	0	0	1	0
				S2	HB3	LA1	0	0	0	1	0	0	0	0	1	0
				S2	HB4	LA1	0	0	0	1	0	0	0	0	1	0
				S2	HB5	LA1	0	0	0	1	0	0	0	0	1	0
				S2	HB6	LA1	0	0	0	1	0	0	0	0	1	0
				S2	LA3	LA2	0	0	1	0	0	0	0	1	0	0
				S2	LA4	LA2	0	0	1	0	0	0	0	1	0	0
				S2	LA5	LA2	0	0	1	0	0	0	0	1	0	0
				S2	LA6	LA2	0	0	1	0	0	0	0	1	0	0
				S2	LB1	LA2	0	0	0	1	0	0	0	0	1	0
				S2	LB2	LA2	0	0	0	1	0	0	0	0	1	0
				S2	LB3	LA2	0	0	0	1	0	0	0	0	1	0
				S2	LB4	LA2	0	0	0	1	0	0	0	0	1	0
				S2	LB5	LA2	0	0	0	1	0	0	0	0	1	0
				S2	LB6	LA2	0	0	0	1	0	0	0	0	1	0
				S2	HA1	LA2	0	0	1	0	0	0	0	1	0	0
				S2	HA2	LA2	0	0	1	0	0	0	0	1	0	0
				S2	HA3	LA2	0	0	1	0	0	0	0	1	0	0
				S2	HA4	LA2	0	0	1	0	0	0	0	1	0	0
				S2	HA5	LA2	0	0	1	0	0	0	0	1	0	0
				S2	HA6	LA2	0	0	1	0	0	0	0	1	0	0
				S2	HB1	LA2	0	0	0	1	0	0	0	0	1	0
				S2	HB2	LA2	0	0	0	1	0	0	0	0	1	0
				S2	HB3	LA2	0	0	0	1	0	0	0	0	1	0
				S2	HB4	LA2	0	0	0	1	0	0	0	0	1	0
				S2	HB5	LA2	0	0	0	1	0	0	0	0	1	0
				S2	HB6	LA2	0	0	0	1	0	0	0	0	1	0
				S2	LA4	LA3	0	0	1	0	0	0	0	1	0	0
				S2	LA5	LA3	0	0	1	0	0	0	0	1	0	0
				S2	LA6	LA3	0	0	1	0	0	0	0	1	0	0
				S2	LB1	LA3	0	0	0	1	0	0	0	0	1	0
				S2	LB2	LA3	0	0	0	1	0	0	0	0	1	0
				S2	LB3	LA3	0	0	0	1	0	0	0	0	1	0
				S2	LB4	LA3	0	0	0	1	0	0	0	0	1	0
				S2	LB5	LA3	0	0	0	1	0	0	0	0	1	0
				S2	LB6	LA3	0	0	0	1	0	0	0	0	1	0
				S2	HA1	LA3	0	0	1	0	0	0	0	1	0	0
				S2	HA2	LA3	0	0	1	0	0	0	0	1	0	0
				S2	HA3	LA3	0	0	1	0	0	0	0	1	0	0
				S2	HA4	LA3	0	0	1	0	0	0	0	1	0	0
				S2	HA5	LA3	0	0	1	0	0	0	0	1	0	0
				S2	HA6	LA3	0	0	1	0	0	0	0	1	0	0
				S2	HB1	LA3	0	0	0	1	0	0	0	0	1	0
				S2	HB2	LA3	0	0	0	1	0	0	0	0	1	0
				S2	HB3	LA3	0	0	0	1	0	0	0	0	1	0
				S2	HB4	LA3	0	0	0	1	0	0	0	0	1	0
				S2	HB5	LA3	0	0	0	1	0	0	0	0	1	0
				S2	HB6	LA3	0	0	0	1	0	0	0	0	1	0
				S2	LA5	LA4	0	0	1	0	0	0	0	1	0	0
				S2	LA6	LA4	0	0	1	0	0	0	0	1	0	0
				S2	LB1	LA4	0	0	0	1	0	0	0	0	1	0
				S2	LB2	LA4	0	0	0	1	0	0	0	0	1	0
				S2	LB3	LA4	0	0	0	1	0	0	0	0	1	0
				S2	LB4	LA4	0	0	0	1	0	0	0	0	1	0
				S2	LB5	LA4	0	0	0	1	0	0	0	0	1	0
				S2	LB6	LA4	0	0	0	1	0	0	0	0	1	0
				S2	HA1	LA4	0	0	1	0	0	0	0	1	0	0
				S2	HA2	LA4	0	0	1	0	0	0	0	1	0	0
				S2	HA3	LA4	0	0	1	0	0	0	0	1	0	0
				S2	HA4	LA4	0	0	1	0	0	0	0	1	0	0
				S2	HA5	LA4	0	0	1	0	0	0	0	1	0	0
				S2	HA6	LA4	0	0	1	0	0	0	0	1	0	0
				S2	HB1	LA4	0	0	0	1	0	0	0	0	1	0
				S2	HB2	LA4	0	0	0	1	0	0	0	0	1	0
				S2	HB3	LA4	0	0	0	1	0	0	0	0	1	0
				S2	HB4	LA4	0	0	0	1	0	0	0	0	1	0
				S2	HB5	LA4	0	0	0	1	0	0	0	0	1	0
				S2	HB6	LA4	0	0	0	1	0	0	0	0	1	0
				S2	LA6	LA5	0	0	1	0	0	0	0	1	0	0
				S2	LB1	LA5	0	0	0	1	0	0	0	0	1	0
				S2	LB2	LA5	0	0	0	1	0	0	0	0	1	0
				S2	LB3	LA5	0	0	0	1	0	0	0	0	1	0
				S2	LB4	LA5	0	0	0	1	0	0	0	0	1	0
				S2	LB5	LA5	0	0	0	1	0	0	0	0	1	0
				S2	LB6	LA5	0	0	0	1	0	0	0	0	1	0
				S2	HA1	LA5	0	0	1	0	0	0	0	1	0	0
				S2	HA2	LA5	0	0	1	0	0	0	0	1	0	0
				S2	HA3	LA5	0	0	1	0	0	0	0	1	0	0
				S2	HA4	LA5	0	0	1	0	0	0	0	1	0	0
				S2	HA5	LA5	0	0	1	0	0	0	0	1	0	0
				S2	HA6	LA5	0	0	1	0	0	0	0	1	0	0
				S2	HB1	LA5	0	0	0	1	0	0	0	0	1	0
				S2	HB2	LA5	0	0	0	1	0	0	0	0	1	0
				S2	HB3	LA5	0	0	0	1	0	0	0	0	1	0
				S2	HB4	LA5	0	0	0	1	0	0	0	0	1	0
				S2	HB5	LA5	0	0	0	1	0	0	0	0	1	0
				S2	HB6	LA5	0	0	0	1	0	0	0	0	1	0
				S2	LB1	LA6	0	0	0	1	0	0	0	0	1	0
				S2	LB2	LA6	0	0	0	1	0	0	0	0	1	0
				S2	LB3	LA6	0	0	0	1	0	0	0	0	1	0
				S2	LB4	LA6	0	0	0	1	0	0	0	0	1	0
				S2	LB5	LA6	0	0	0	1	0	0	0	0	1	0
				S2	LB6	LA6	0	0	0	1	0	0	0	0	1	0
				S2	HA1	LA6	0	0	1	0	0	0	0	1	0	0
				S2	HA2	LA6	0	0	1	0	0	0	0	1	0	0
				S2	HA3	LA6	0	0	1	0	0	0	0	1	0	0
				S2	HA4	LA6	0	0	1	0	0	0	0	1	0	0
				S2	HA5	LA6	0	0	1	0	0	0	0	1	0	0
				S2	HA6	LA6	0	0	1	0	0	0	0	1	0	0
				S2	HB1	LA6	0	0	0	1	0	0	0	0	1	0
				S2	HB2	LA6	0	0	0	1	0	0	0	0	1	0
				S2	HB3	LA6	0	0	0	1	0	0	0	0	1	0
				S2	HB4	LA6	0	0	0	1	0	0	0	0	1	0
				S2	HB5	LA6	0	0	0	1	0	0	0	0	1	0
				S2	HB6	LA6	0	0	0	1	0	0	0	0	1	0
				S2	LB2	LB1	0	0	1	0	0	0.1532	0	0.8468	0	0
				S2	LB3	LB1	0	0	1	0	0	0.150625	0	0.849375	0	0
				S2	LB4	LB1	0	0	1	0	0	0.1506	0	0.8494	0	0
				S2	LB5	LB1	0	0	1	0	0	0.1517	0	0.8483	0	0
				S2	LB6	LB1	0	0	1	0	0	0.15175	0	0.84825	0	0
				S2	HA1	LB1	0	0	0	1	0	0	0	0	1	0
				S2	HA2	LB1	0	0	0	1	0	0	0	0	1	0
				S2	HA3	LB1	0	0	0	1	0	0	0	0	1	0
				S2	HA4	LB1	0	0	0	1	0	0	0	0	1	0
				S2	HA5	LB1	0	0	0	1	0	0	0	0	1	0
				S2	HA6	LB1	0	0	0	1	0	0	0	0	1	0
				S2	HB1	LB1	0	0	1	0	0	0.150225	0	0.849775	0	0
				S2	HB2	LB1	0	0	1	0	0	0.150775	0	0.849225	0	0
				S2	HB3	LB1	0	0	1	0	0	0.151875	0	0.848125	0	0
				S2	HB4	LB1	0	0	1	0	0	0.1506	0	0.8494	0	0
				S2	HB5	LB1	0	0	1	0	0	0.1491	0	0.8509	0	0
				S2	HB6	LB1	0	0	1	0	0	0.149225	0	0.850775	0	0
				S2	LB3	LB2	0	0	1	0	0	0.153075	0	0.846925	0	0
				S2	LB4	LB2	0	0	1	0	0	0.15305	0	0.84695	0	0
				S2	LB5	LB2	0	0	1	0	0	0.15415	0	0.84585	0	0
				S2	LB6	LB2	0	0	1	0	0	0.1542	0	0.8458	0	0
				S2	HA1	LB2	0	0	0	1	0	0	0	0	1	0
				S2	HA2	LB2	0	0	0	1	0	0	0	0	1	0
				S2	HA3	LB2	0	0	0	1	0	0	0	0	1	0
				S2	HA4	LB2	0	0	0	1	0	0	0	0	1	0
				S2	HA5	LB2	0	0	0	1	0	0	0	0	1	0
				S2	HA6	LB2	0	0	0	1	0	0	0	0	1	0
				S2	HB1	LB2	0	0	1	0	0	0.152675	0	0.847325	0	0
				S2	HB2	LB2	0	0	1	0	0	0.153225	0	0.846775	0	0
				S2	HB3	LB2	0	0	1	0	0	0.154325	0	0.845675	0	0
				S2	HB4	LB2	0	0	1	0	0	0.15305	0	0.84695	0	0
				S2	HB5	LB2	0	0	1	0	0	0.15155	0	0.84845	0	0
				S2	HB6	LB2	0	0	1	0	0	0.151675	0	0.848325	0	0
				S2	LB4	LB3	0	0	1	0	0	0.150475	0	0.849525	0	0
				S2	LB5	LB3	0	0	1	0	0	0.151575	0	0.848425	0	0
				S2	LB6	LB3	0	0	1	0	0	0.151625	0	0.848375	0	0
				S2	HA1	LB3	0	0	0	1	0	0	0	0	1	0
				S2	HA2	LB3	0	0	0	1	0	0	0	0	1	0
				S2	HA3	LB3	0	0	0	1	0	0	0	0	1	0
				S2	HA4	LB3	0	0	0	1	0	0	0	0	1	0
				S2	HA5	LB3	0	0	0	1	0	0	0	0	1	0
				S2	HA6	LB3	0	0	0	1	0	0	0	0	1	0
				S2	HB1	LB3	0	0	1	0	0	0.1501	0	0.8499	0	0
				S2	HB2	LB3	0	0	1	0	0	0.15065	0	0.84935	0	0
				S2	HB3	LB3	0	0	1	0	0	0.15175	0	0.84825	0	0
				S2	HB4	LB3	0	0	1	0	0	0.150475	0	0.849525	0	0
				S2	HB5	LB3	0	0	1	0	0	0.148975	0	0.851025	0	0
				S2	HB6	LB3	0	0	1	0	0	0.1491	0	0.8509	0	0
				S2	LB5	LB4	0	0	1	0	0	0.15155	0	0.84845	0	0
				S2	LB6	LB4	0	0	1	0	0	0.1516	0	0.8484	0	0
				S2	HA1	LB4	0	0	0	1	0	0	0	0	1	0
				S2	HA2	LB4	0	0	0	1	0	0	0	0	1	0
				S2	HA3	LB4	0	0	0	1	0	0	0	0	1	0
				S2	HA4	LB4	0	0	0	1	0	0	0	0	1	0
				S2	HA5	LB4	0	0	0	1	0	0	0	0	1	0
				S2	HA6	LB4	0	0	0	1	0	0	0	0	1	0
				S2	HB1	LB4	0	0	1	0	0	0.150075	0	0.849925	0	0
				S2	HB2	LB4	0	0	1	0	0	0.150625	0	0.849375	0	0
				S2	HB3	LB4	0	0	1	0	0	0.151725	0	0.848275	0	0
				S2	HB4	LB4	0	0	1	0	0	0.15045	0	0.84955	0	0
				S2	HB5	LB4	0	0	1	0	0	0.14895	0	0.85105	0	0
				S2	HB6	LB4	0	0	1	0	0	0.149075	0	0.850925	0	0
				S2	LB6	LB5	0	0	1	0	0	0.1527	0	0.8473	0	0
				S2	HA1	LB5	0	0	0	1	0	0	0	0	1	0
				S2	HA2	LB5	0	0	0	1	0	0	0	0	1	0
				S2	HA3	LB5	0	0	0	1	0	0	0	0	1	0
				S2	HA4	LB5	0	0	0	1	0	0	0	0	1	0
				S2	HA5	LB5	0	0	0	1	0	0	0	0	1	0
				S2	HA6	LB5	0	0	0	1	0	0	0	0	1	0
				S2	HB1	LB5	0	0	1	0	0	0.151175	0	0.848825	0	0
				S2	HB2	LB5	0	0	1	0	0	0.151725	0	0.848275	0	0
				S2	HB3	LB5	0	0	1	0	0	0.152825	0	0.847175	0	0
				S2	HB4	LB5	0	0	1	0	0	0.15155	0	0.84845	0	0
				S2	HB5	LB5	0	0	1	0	0	0.15005	0	0.84995	0	0
				S2	HB6	LB5	0	0	1	0	0	0.150175	0	0.849825	0	0
				S2	HA1	LB6	0	0	0	1	0	0	0	0	1	0
				S2	HA2	LB6	0	0	0	1	0	0	0	0	1	0
				S2	HA3	LB6	0	0	0	1	0	0	0	0	1	0
				S2	HA4	LB6	0	0	0	1	0	0	0	0	1	0
				S2	HA5	LB6	0	0	0	1	0	0	0	0	1	0
				S2	HA6	LB6	0	0	0	1	0	0	0	0	1	0
				S2	HB1	LB6	0	0	1	0	0	0.151225	0	0.848775	0	0
				S2	HB2	LB6	0	0	1	0	0	0.151775	0	0.848225	0	0
				S2	HB3	LB6	0	0	1	0	0	0.152875	0	0.847125	0	0
				S2	HB4	LB6	0	0	1	0	0	0.1516	0	0.8484	0	0
				S2	HB5	LB6	0	0	1	0	0	0.1501	0	0.8499	0	0
				S2	HB6	LB6	0	0	1	0	0	0.150225	0	0.849775	0	0
				S2	HA2	HA1	0	0	1	0	0	0	0	1	0	0
				S2	HA3	HA1	0	0	1	0	0	0	0	1	0	0
				S2	HA4	HA1	0	0	1	0	0	0	0	1	0	0
				S2	HA5	HA1	0	0	1	0	0	0	0	1	0	0
				S2	HA6	HA1	0	0	1	0	0	0	0	1	0	0
				S2	HB1	HA1	0	0	0	1	0	0	0	0	1	0
				S2	HB2	HA1	0	0	0	1	0	0	0	0	1	0
				S2	HB3	HA1	0	0	0	1	0	0	0	0	1	0
				S2	HB4	HA1	0	0	0	1	0	0	0	0	1	0
				S2	HB5	HA1	0	0	0	1	0	0	0	0	1	0
				S2	HB6	HA1	0	0	0	1	0	0	0	0	1	0
				S2	HA3	HA2	0	0	1	0	0	0	0	1	0	0
				S2	HA4	HA2	0	0	1	0	0	0	0	1	0	0
				S2	HA5	HA2	0	0	1	0	0	0	0	1	0	0
				S2	HA6	HA2	0	0	1	0	0	0	0	1	0	0
				S2	HB1	HA2	0	0	0	1	0	0	0	0	1	0
				S2	HB2	HA2	0	0	0	1	0	0	0	0	1	0
				S2	HB3	HA2	0	0	0	1	0	0	0	0	1	0
				S2	HB4	HA2	0	0	0	1	0	0	0	0	1	0
				S2	HB5	HA2	0	0	0	1	0	0	0	0	1	0
				S2	HB6	HA2	0	0	0	1	0	0	0	0	1	0
				S2	HA4	HA3	0	0	1	0	0	0	0	1	0	0
				S2	HA5	HA3	0	0	1	0	0	0	0	1	0	0
				S2	HA6	HA3	0	0	1	0	0	0	0	1	0	0
				S2	HB1	HA3	0	0	0	1	0	0	0	0	1	0
				S2	HB2	HA3	0	0	0	1	0	0	0	0	1	0
				S2	HB3	HA3	0	0	0	1	0	0	0	0	1	0
				S2	HB4	HA3	0	0	0	1	0	0	0	0	1	0
				S2	HB5	HA3	0	0	0	1	0	0	0	0	1	0
				S2	HB6	HA3	0	0	0	1	0	0	0	0	1	0
				S2	HA5	HA4	0	0	1	0	0	0	0	1	0	0
				S2	HA6	HA4	0	0	1	0	0	0	0	1	0	0
				S2	HB1	HA4	0	0	0	1	0	0	0	0	1	0
				S2	HB2	HA4	0	0	0	1	0	0	0	0	1	0
				S2	HB3	HA4	0	0	0	1	0	0	0	0	1	0
				S2	HB4	HA4	0	0	0	1	0	0	0	0	1	0
				S2	HB5	HA4	0	0	0	1	0	0	0	0	1	0
				S2	HB6	HA4	0	0	0	1	0	0	0	0	1	0
				S2	HA6	HA5	0	0	1	0	0	0	0	1	0	0
				S2	HB1	HA5	0	0	0	1	0	0	0	0	1	0
				S2	HB2	HA5	0	0	0	1	0	0	0	0	1	0
				S2	HB3	HA5	0	0	0	1	0	0	0	0	1	0
				S2	HB4	HA5	0	0	0	1	0	0	0	0	1	0
				S2	HB5	HA5	0	0	0	1	0	0	0	0	1	0
				S2	HB6	HA5	0	0	0	1	0	0	0	0	1	0
				S2	HB1	HA6	0	0	0	1	0	0	0	0	1	0
				S2	HB2	HA6	0	0	0	1	0	0	0	0	1	0
				S2	HB3	HA6	0	0	0	1	0	0	0	0	1	0
				S2	HB4	HA6	0	0	0	1	0	0	0	0	1	0
				S2	HB5	HA6	0	0	0	1	0	0	0	0	1	0
				S2	HB6	HA6	0	0	0	1	0	0	0	0	1	0
				S2	HB2	HB1	0	0	1	0	0	0.15025	0	0.84975	0	0
				S2	HB3	HB1	0	0	1	0	0	0.15135	0	0.84865	0	0
				S2	HB4	HB1	0	0	1	0	0	0.150075	0	0.849925	0	0
				S2	HB5	HB1	0	0	1	0	0	0.148575	0	0.851425	0	0
				S2	HB6	HB1	0	0	1	0	0	0.1487	0	0.8513	0	0
				S2	HB3	HB2	0	0	1	0	0	0.1519	0	0.8481	0	0
				S2	HB4	HB2	0	0	1	0	0	0.150625	0	0.849375	0	0
				S2	HB5	HB2	0	0	1	0	0	0.149125	0	0.850875	0	0
				S2	HB6	HB2	0	0	1	0	0	0.14925	0	0.85075	0	0
				S2	HB4	HB3	0	0	1	0	0	0.151725	0	0.848275	0	0
				S2	HB5	HB3	0	0	1	0	0	0.150225	0	0.849775	0	0
				S2	HB6	HB3	0	0	1	0	0	0.15035	0	0.84965	0	0
				S2	HB5	HB4	0	0	1	0	0	0.14895	0	0.85105	0	0
				S2	HB6	HB4	0	0	1	0	0	0.149075	0	0.850925	0	0
				S2	HB6	HB5	0	0	1	0	0	0.147575	0	0.852425	0	0
				S3	LA2	LA1	0	0	0	0	1	0	0	0	0	1
				S3	LA3	LA1	0	0	0	0	1	0	0	0	0	1
				S3	LA4	LA1	0	0	0	0	1	0	0	0	0.03135	0.96865
				S3	LA5	LA1	0	0	0	0	1	0	0	0	0	1
				S3	LA6	LA1	0	0	0	0	1	0	0	0	0	1
				S3	LB1	LA1	0	0	0	0	1	0	0	0	0	1
				S3	LB2	LA1	0	0	0	0	1	0.08155	0	0	0	0.91845
				S3	LB3	LA1	0	0	0	0	1	0	0	0	0	1
				S3	LB4	LA1	0	0	0	0	1	0	0	0	0	1
				S3	LB5	LA1	0	0	0	0	1	0.08285	0	0	0.0455	0.87165
				S3	LB6	LA1	0	0	0	0	1	0	0	0	0	1
				S3	HA1	LA1	0	0	0	0	1	0	0	0	0	1
				S3	HA2	LA1	0	0	0	0	1	0	0	0	0.042625	0.957375
				S3	HA3	LA1	0	0	0	0	1	0	0	0	0	1
				S3	HA4	LA1	0	0	0	0	1	0	0	0	0	1
				S3	HA5	LA1	0	0	0	0	1	0	0	0.142875	0	0.857125
				S3	HA6	LA1	0	0	0	0	1	0	0	0	0	1
				S3	HB1	LA1	0	0	0	0	1	0	0	0	0	1
				S3	HB2	LA1	0	0	0	0	1	0	0	0	0	1
				S3	HB3	LA1	0	0	0	0	1	0	0	0.148725	0	0.851275
				S3	HB4	LA1	0	0	0	0	1	0	0	0	0	1
				S3	HB5	LA1	0	0	0	0	1	0	0	0	0	1
				S3	HB6	LA1	0	0	0	0	1	0	0	0.14245	0	0.85755
				S3	LA3	LA2	0	0	0	0	1	0	0	0	0	1
				S3	LA4	LA2	0	0	0	0	1	0	0	0	0	1
				S3	LA5	LA2	0	0	0	0	1	0	0	0	0	1
				S3	LA6	LA2	0	0	0	0	1	0	0	0	0	1
				S3	LB1	LA2	0	0	0	0	1	0	0	0	0	1
				S3	LB2	LA2	0	0	0	0	1	0	0	0.043375	0	0.956625
				S3	LB3	LA2	0	0	0	0	1	0	0	0	0	1
				S3	LB4	LA2	0	0	0	0	1	0	0	0.0601	0	0.9399
				S3	LB5	LA2	0	0	0	0	1	0.0798	0	0	0	0.9202
				S3	LB6	LA2	0	0	0	0	1	0	0	0	0	1
				S3	HA1	LA2	0	0	0	0	1	0	0	0	0	1
				S3	HA2	LA2	0	0	0	0	1	0	0	0	0	1
				S3	HA3	LA2	0	0	0	0	1	0	0	0	0	1
				S3	HA4	LA2	0	0	0	0	1	0	0	0	0	1
				S3	HA5	LA2	0	0	0	0	1	0	0	0	0	1
				S3	HA6	LA2	0	0	0	0	1	0	0	0	0	1
				S3	HB1	LA2	0	0	0	0	1	0	0	0.0469	0	0.9531
				S3	HB2	LA2	0	0	0	0	1	0	0	0	0	1
				S3	HB3	LA2	0	0	0	0	1	0	0	0	0	1
				S3	HB4	LA2	0	0	0	0	1	0	0	0	0	1
				S3	HB5	LA2	0	0	0	0	1	0	0	0	0	1
				S3	HB6	LA2	0	0	0	0	1	0	0	0	0	1
				S3	LA4	LA3	0	0	0	0	1	0.048025	0	0	0	0.951975
				S3	LA5	LA3	0	0	0	0	1	0.120875	0	0	0	0.879125
				S3	LA6	LA3	0	0	0	0	1	0	0	0	0	1
				S3	LB1	LA3	0	0	0	0	1	0.10645	0	0	0	0.89355
				S3	LB2	LA3	0	0	0	0	1	0.12035	0	0	0	0.87965
				S3	LB3	LA3	0	0	0	0	1	0	0	0	0	1
				S3	LB4	LA3	0	0	0	0	1	0.1235	0	0	0	0.8765
				S3	LB5	LA3	0	0	0	0	1	0	0	0	0	1
				S3	LB6	LA3	0	0	0	0	1	0	0	0.158775	0	0.841225
				S3	HA1	LA3	0	0	0	0	1	0	0	0	0	1
				S3	HA2	LA3	0	0	0	0	1	0	0	0	0	1
				S3	HA3	LA3	0	0	0	0	1	0.113825	0	0	0	0.886175
				S3	HA4	LA3	0	0	0	0	1	0.1183	0	0	0	0.8817
				S3	HA5	LA3	0	0	0	0	1	0	0	0	0	1
				S3	HA6	LA3	0	0	0	0	1	0.10995	0	0	0.068025	0.822025
				S3	HB1	LA3	0	0	0	0	1	0	0	0	0	1
				S3	HB2	LA3	0	0	0	0	1	0	0	0	0	1
				S3	HB3	LA3	0	0	0	0	1	0	0	0	0	1
				S3	HB4	LA3	0	0	0	0	1	0	0	0	0	1
				S3	HB5	LA3	0	0	0	0	1	0.11465	0	0	0	0.88535
				S3	HB6	LA3	0	0	0	0	1	0	0	0	0	1
				S3	LA5	LA4	0	0	0	0	1	0	0	0	0	1
				S3	LA6	LA4	0	0	0	0	1	0	0	0.104575	0	0.895425
				S3	LB1	LA4	0	0	0	0	1	0	0	0	0.034225	0.965775
				S3	LB2	LA4	0	0	0	0	1	0	0	0	0	1
				S3	LB3	LA4	0	0	0	0	1	0	0	0	0	1
				S3	LB4	LA4	0	0	0	0	1	0	0	0	0	1
				S3	LB5	LA4	0	0	0	0	1	0	0	0	0	1
				S3	LB6	LA4	0	0	0	0	1	0	0	0	0.0316	0.9684
				S3	HA1	LA4	0	0	0	0	1	0	0	0	0.04625	0.95375
				S3	HA2	LA4	0	0	0	0	1	0	0	0	0	1
				S3	HA3	LA4	0	0	0	0	1	0	0	0	0	1
				S3	HA4	LA4	0	0	0	0	1	0	0	0	0	1
				S3	HA5	LA4	0	0	0	0	1	0	0	0	0	1
				S3	HA6	LA4	0	0	0	0	1	0.04485	0	0	0	0.95515
				S3	HB1	LA4	0	0	0	0	1	0	0	0	0	1
				S3	HB2	LA4	0	0	0	0	1	0	0	0	0	1
				S3	HB3	LA4	0	0	0	0	1	0	0	0	0	1
				S3	HB4	LA4	0	0	0	0	1	0.04725	0	0	0	0.95275
				S3	HB5	LA4	0	0	0	0	1	0.043125	0	0	0	0.956875
				S3	HB6	LA4	0	0	0	0	1	0	0	0	0	1
				S3	LA6	LA5	0	0	0	0	1	0	0	0	0	1
				S3	LB1	LA5	0	0	0	0	1	0.127925	0	0	0	0.872075
				S3	LB2	LA5	0	0	0	0	1	0.141825	0	0	0	0.858175
				S3	LB3	LA5	0	0	0	0	1	0.12925	0	0	0	0.87075
				S3	LB4	LA5	0	0	0	0	1	0.144975	0	0	0	0.855025
				S3	LB5	LA5	0	0	0	0	1	0	0	0	0	1
				S3	LB6	LA5	0	0	0	0	1	0	0	0	0	1
				S3	HA1	LA5	0	0	0	0	1	0	0	0	0	1
				S3	HA2	LA5	0	0	0	0	1	0	0	0	0	1
				S3	HA3	LA5	0	0	0	0	1	0.1353	0	0	0	0.8647
				S3	HA4	LA5	0	0	0	0	1	0.139775	0	0	0	0.860225
				S3	HA5	LA5	0	0	0	0	1	0	0	0	0	1
				S3	HA6	LA5	0	0	0	0	1	0.131425	0	0	0	0.868575
				S3	HB1	LA5	0	0	0	0	1	0	0	0	0	1
				S3	HB2	LA5	0	0	0	0	1	0.11375	0	0	0	0.88625
				S3	HB3	LA5	0	0	0	0	1	0	0	0	0	1
				S3	HB4	LA5	0	0	0	0	1	0.13365	0	0	0	0.86635
				S3	HB5	LA5	0	0	0	0	1	0.136125	0	0	0	0.863875
				S3	HB6	LA5	0	0	0	0	1	0	0	0	0	1
				S3	LB1	LA6	0	0	0	0	1	0	0	0	0	1
				S3	LB2	LA6	0	0	0	0	1	0	0	0	0	1
				S3	LB3	LA6	0	0	0	0	1	0	0	0	0	1
				S3	LB4	LA6	0	0	0	0	1	0	0	0	0	1
				S3	LB5	LA6	0	0	0	0	1	0	0	0	0	1
				S3	LB6	LA6	0	0	0	0	1	0	0	0	0	1
				S3	HA1	LA6	0	0	0	0	1	0	0	0	0	1
				S3	HA2	LA6	0	0	0	0	1	0	0	0	0	1
				S3	HA3	LA6	0	0	0	0	1	0.0365	0	0	0	0.9635
				S3	HA4	LA6	0	0	0	0	1	0	0	0	0	1
				S3	HA5	LA6	0	0	0	0	1	0	0	0	0	1
				S3	HA6	LA6	0	0	0	0	1	0	0	0	0	1
				S3	HB1	LA6	0	0	0	0	1	0	0	0	0	1
				S3	HB2	LA6	0	0	0	0	1	0	0	0	0	1
				S3	HB3	LA6	0	0	0	0	1	0	0	0.029975	0	0.970025
				S3	HB4	LA6	0	0	0	0	1	0	0	0	0	1
				S3	HB5	LA6	0	0	0	0	1	0	0	0	0	1
				S3	HB6	LA6	0	0	0	0	1	0	0	0	0	1
				S3	LB2	LB1	0	0	0	0	1	0.208825	0	0	0	0.791175
				S3	LB3	LB1	0	0	0	0	1	0.20875	0	0	0	0.79125
				S3	LB4	LB1	0	0	0	0	1	0.13055	0	0	0	0.86945
				S3	LB5	LB1	0	0	0	0	1	0.082725	0	0	0	0.917275
				S3	LB6	LB1	0	0	0	0	1	0	0	0	0	1
				S3	HA1	LB1	0	0	0	0	1	0.1345	0	0	0	0.8655
				S3	HA2	LB1	0	0	0	0	1	0	0	0	0	1
				S3	HA3	LB1	0	0	0	0	1	0.223825	0	0	0	0.776175
				S3	HA4	LB1	0	0	0	0	1	0.229525	0	0	0	0.770475
				S3	HA5	LB1	0	0	0	0	1	0	0	0	0	1
				S3	HA6	LB1	0	0	0	0	1	0.117	0	0	0	0.883
				S3	HB1	LB1	0	0	0	0	1	0	0	0	0	1
				S3	HB2	LB1	0	0	0	0	1	0.099325	0	0	0	0.900675
				S3	HB3	LB1	0	0	0	0	1	0	0	0	0	1
				S3	HB4	LB1	0	0	0	0	1	0.119225	0	0	0	0.880775
				S3	HB5	LB1	0	0	0	0	1	0.1217	0	0	0.0449	0.8334
				S3	HB6	LB1	0	0	0	0	1	0	0	0	0	1
				S3	LB3	LB2	0	0	0	0	1	0.201675	0	0	0	0.798325
				S3	LB4	LB2	0	0	0	0	1	0.14445	0	0	0	0.85555
				S3	LB5	LB2	0	0	0	0	1	0.06175	0	0	0	0.93825
				S3	LB6	LB2	0	0	0	0	1	0.122875	0	0	0	0.877125
				S3	HA1	LB2	0	0	0	0	1	0	0	0	0	1
				S3	HA2	LB2	0	0	0	0	1	0	0	0	0	1
				S3	HA3	LB2	0	0	0	0	1	0.21675	0	0	0	0.78325
				S3	HA4	LB2	0	0	0	0	1	0.0832	0	0	0	0.9168
				S3	HA5	LB2	0	0	0	0	1	0	0	0	0	1
				S3	HA6	LB2	0	0	0	0	1	0.1309	0	0	0	0.8691
				S3	HB1	LB2	0	0	0	0	1	0	0	0	0.085	0.915
				S3	HB2	LB2	0	0	0	0	1	0.190225	0	0	0	0.809775
				S3	HB3	LB2	0	0	0	0	1	0	0	0	0	1
				S3	HB4	LB2	0	0	0	0	1	0.19895	0	0	0	0.80105
				S3	HB5	LB2	0	0	0	0	1	0	0	0	0	1
				S3	HB6	LB2	0	0	0	0	1	0	0	0	0	1
				S3	LB4	LB3	0	0	0	0	1	0	0	0	0	1
				S3	LB5	LB3	0	0	0	0	1	0.07425	0	0	0	0.92575
				S3	LB6	LB3	0	0	0	0	1	0	0	0	0	1
				S3	HA1	LB3	0	0	0	0	1	0	0	0	0	1
				S3	HA2	LB3	0	0	0	0	1	0	0	0	0	1
				S3	HA3	LB3	0	0	0	0	1	0.216675	0	0	0	0.783325
				S3	HA4	LB3	0	0	0	0	1	0.0957	0	0	0	0.9043
				S3	HA5	LB3	0	0	0	0	1	0	0	0	0	1
				S3	HA6	LB3	0	0	0	0	1	0.118325	0	0	0	0.881675
				S3	HB1	LB3	0	0	0	0	1	0	0	0	0	1
				S3	HB2	LB3	0	0	0	0	1	0.0895	0	0	0	0.9105
				S3	HB3	LB3	0	0	0	0	1	0	0	0	0	1
				S3	HB4	LB3	0	0	0	0	1	0	0	0	0	1
				S3	HB5	LB3	0	0	0	0	1	0.123025	0	0	0	0.876975
				S3	HB6	LB3	0	0	0	0	1	0	0	0	0	1
				S3	LB5	LB4	0	0	0	0	1	0	0	0	0	1
				S3	LB6	LB4	0	0	0	0	1	0	0	0	0	1
				S3	HA1	LB4	0	0	0	0	1	0	0	0	0	1
				S3	HA2	LB4	0	0	0	0	1	0	0	0	0	1
				S3	HA3	LB4	0	0	0	0	1	0.137925	0	0	0	0.862075
				S3	HA4	LB4	0	0	0	0	1	0.1424	0	0	0	0.8576
				S3	HA5	LB4	0	0	0	0	1	0	0	0	0	1
				S3	HA6	LB4	0	0	0	0	1	0.13405	0	0	0	0.86595
				S3	HB1	LB4	0	0	0	0	1	0	0	0	0	1
				S3	HB2	LB4	0	0	0	0	1	0.116375	0	0	0	0.883625
				S3	HB3	LB4	0	0	0	0	1	0	0	0	0	1
				S3	HB4	LB4	0	0	0	0	1	0	0	0	0	1
				S3	HB5	LB4	0	0	0	0	1	0.13875	0	0	0	0.86125
				S3	HB6	LB4	0	0	0	0	1	0	0	0	0	1
				S3	LB6	LB5	0	0	0	0	1	0	0	0	0	1
				S3	HA1	LB5	0	0	0	0	1	0	0	0.13225	0	0.86775
				S3	HA2	LB5	0	0	0	0	1	0	0	0	0	1
				S3	HA3	LB5	0	0	0	0	1	0	0	0	0	1
				S3	HA4	LB5	0	0	0	0	1	0.0845	0	0	0	0.9155
				S3	HA5	LB5	0	0	0	0	1	0	0	0	0	1
				S3	HA6	LB5	0	0	0	0	1	0	0	0.138125	0	0.861875
				S3	HB1	LB5	0	0	0	0	1	0	0	0	0	1
				S3	HB2	LB5	0	0	0	0	1	0	0	0	0	1
				S3	HB3	LB5	0	0	0	0	1	0	0	0	0	1
				S3	HB4	LB5	0	0	0	0	1	0.067125	0	0	0	0.932875
				S3	HB5	LB5	0	0	0	0	1	0	0	0	0	1
				S3	HB6	LB5	0	0	0	0	1	0	0	0	0	1
				S3	HA1	LB6	0	0	0	0	1	0	0	0	0	1
				S3	HA2	LB6	0	0	0	0	1	0	0	0	0	1
				S3	HA3	LB6	0	0	0	0	1	0.11635	0	0	0	0.88365
				S3	HA4	LB6	0	0	0	0	1	0	0	0	0	1
				S3	HA5	LB6	0	0	0	0	1	0	0	0	0	1
				S3	HA6	LB6	0	0	0	0	1	0.112475	0	0	0	0.887525
				S3	HB1	LB6	0	0	0	0	1	0	0	0	0	1
				S3	HB2	LB6	0	0	0	0	1	0	0	0	0	1
				S3	HB3	LB6	0	0	0	0	1	0	0	0	0	1
				S3	HB4	LB6	0	0	0	0	1	0	0	0	0.0464	0.9536
				S3	HB5	LB6	0	0	0	0	1	0.117175	0	0	0	0.882825
				S3	HB6	LB6	0	0	0	0	1	0	0	0	0	1
				S3	HA2	HA1	0	0	0	0	1	0	0	0	0	1
				S3	HA3	HA1	0	0	0	0	1	0.038625	0	0	0	0.961375
				S3	HA4	HA1	0	0	0	0	1	0.1241	0	0	0	0.8759
				S3	HA5	HA1	0	0	0	0	1	0	0	0	0	1
				S3	HA6	HA1	0	0	0	0	1	0	0	0	0	1
				S3	HB1	HA1	0	0	0	0	1	0	0	0	0	1
				S3	HB2	HA1	0	0	0	0	1	0	0	0	0	1
				S3	HB3	HA1	0	0	0	0	1	0	0	0	0	1
				S3	HB4	HA1	0	0	0	0	1	0	0	0	0	1
				S3	HB5	HA1	0	0	0	0	1	0	0	0	0	1
				S3	HB6	HA1	0	0	0	0	1	0	0	0	0	1
				S3	HA3	HA2	0	0	0	0	1	0	0	0	0.0593	0.9407
				S3	HA4	HA2	0	0	0	0	1	0	0	0	0	1
				S3	HA5	HA2	0	0	0	0	1	0	0	0	0	1
				S3	HA6	HA2	0	0	0	0	1	0	0	0	0	1
				S3	HB1	HA2	0	0	0	0	1	0	0	0	0	1
				S3	HB2	HA2	0	0	0	0	1	0	0	0	0	1
				S3	HB3	HA2	0	0	0	0	1	0	0	0.091825	0	0.908175
				S3	HB4	HA2	0	0	0	0	1	0	0	0	0	1
				S3	HB5	HA2	0	0	0	0	1	0	0	0	0.0544	0.9456
				S3	HB6	HA2	0	0	0	0	1	0	0	0	0	1
				S3	HA4	HA3	0	0	0	0	1	0.23745	0	0	0	0.76255
				S3	HA5	HA3	0	0	0	0	1	0.123625	0	0	0	0.876375
				S3	HA6	HA3	0	0	0	0	1	0.124375	0	0	0	0.875625
				S3	HB1	HA3	0	0	0	0	1	0.10935	0	0	0	0.89065
				S3	HB2	HA3	0	0	0	0	1	0.1067	0	0.142275	0	0.751025
				S3	HB3	HA3	0	0	0	0	1	0.037925	0	0	0	0.962075
				S3	HB4	HA3	0	0	0	0	1	0.1266	0	0	0	0.8734
				S3	HB5	HA3	0	0	0	0	1	0.1731	0	0	0	0.8269
				S3	HB6	HA3	0	0	0	0	1	0.1203	0	0	0	0.8797
				S3	HA5	HA4	0	0	0	0	1	0.104725	0	0	0	0.895275
				S3	HA6	HA4	0	0	0	0	1	0.219875	0	0	0	0.780125
				S3	HB1	HA4	0	0	0	0	1	0	0	0	0	1
				S3	HB2	HA4	0	0	0	0	1	0	0	0	0	1
				S3	HB3	HA4	0	0	0	0	1	0	0	0	0	1
				S3	HB4	HA4	0	0	0	0	1	0.131075	0	0	0	0.868925
				S3	HB5	HA4	0	0	0	0	1	0	0	0	0	1
				S3	HB6	HA4	0	0	0	0	1	0	0	0	0	1
				S3	HA6	HA5	0	0	0	0	1	0.11975	0	0	0	0.88025
				S3	HB1	HA5	0	0	0	0	1	0	0	0	0	1
				S3	HB2	HA5	0	0	0	0	1	0	0	0	0	1
				S3	HB3	HA5	0	0	0	0	1	0	0	0	0	1
				S3	HB4	HA5	0	0	0	0	1	0.06075	0	0	0	0.93925
				S3	HB5	HA5	0	0	0	0	1	0	0	0	0	1
				S3	HB6	HA5	0	0	0	0	1	0	0	0	0	1
				S3	HB1	HA6	0	0	0	0	1	0.105475	0	0	0	0.894525
				S3	HB2	HA6	0	0	0	0	1	0.102825	0	0	0	0.897175
				S3	HB3	HA6	0	0	0	0	1	0	0	0	0	1
				S3	HB4	HA6	0	0	0	0	1	0.122725	0	0	0	0.877275
				S3	HB5	HA6	0	0	0	0	1	0.1252	0	0	0	0.8748
				S3	HB6	HA6	0	0	0	0	1	0.116425	0	0	0	0.883575
				S3	HB2	HB1	0	0	0	0	1	0	0	0	0	1
				S3	HB3	HB1	0	0	0	0	1	0	0	0	0	1
				S3	HB4	HB1	0	0	0	0	1	0	0	0	0	1
				S3	HB5	HB1	0	0	0	0	1	0	0	0	0	1
				S3	HB6	HB1	0	0	0	0	1	0	0	0	0	1
				S3	HB3	HB2	0	0	0	0	1	0	0	0	0	1
				S3	HB4	HB2	0	0	0	0	1	0	0	0	0	1
				S3	HB5	HB2	0	0	0	0	1	0.107525	0	0	0	0.892475
				S3	HB6	HB2	0	0	0	0	1	0	0	0	0	1
				S3	HB4	HB3	0	0	0	0	1	0	0	0	0	1
				S3	HB5	HB3	0	0	0	0	1	0	0	0	0	1
				S3	HB6	HB3	0	0	0	0	1	0	0	0	0	1
				S3	HB5	HB4	0	0	0	0	1	0.127425	0	0	0	0.872575
				S3	HB6	HB4	0	0	0	0	1	0.11865	0	0	0	0.88135
				S3	HB6	HB5	0	0	0	0	1	0	0	0	0	1
				S4	LA2	LA1	0	0	0.25	0	0.75	0	0	0.25	0	0.75
				S4	LA3	LA1	0	0	0.25	0	0.75	0	0	0.25	0	0.75
				S4	LA4	LA1	0	0	0.25	0	0.75	0	0	0.25	0	0.75
				S4	LA5	LA1	0	0	0.25	0	0.75	0.148125	0	0.25	0	0.601875
				S4	LA6	LA1	0	0	0.25	0	0.75	0	0	0.25	0	0.75
				S4	LB1	LA1	0	0	0	0.25	0.75	0	0	0	0.25	0.75
				S4	LB2	LA1	0	0	0	0.25	0.75	0	0	0	0.25	0.75
				S4	LB3	LA1	0	0	0	0.25	0.75	0.158025	0	0	0.25	0.591975
				S4	LB4	LA1	0	0	0	0.25	0.75	0	0	0	0.25	0.75
				S4	LB5	LA1	0	0	0	0.25	0.75	0.1722	0	0	0.25	0.5778
				S4	LB6	LA1	0	0	0	0.25	0.75	0	0	0	0.25	0.75
				S4	HA1	LA1	0	0	0.25	0	0.75	0	0	0.25	0	0.75
				S4	HA2	LA1	0	0	0.25	0	0.75	0.161275	0	0.25	0	0.588725
				S4	HA3	LA1	0	0	0.25	0	0.75	0	0	0.25	0	0.75
				S4	HA4	LA1	0	0	0.25	0	0.75	0	0	0.25	0	0.75
				S4	HA5	LA1	0	0	0.25	0	0.75	0.13395	0	0.25	0	0.61605
				S4	HA6	LA1	0	0	0.25	0	0.75	0	0	0.25	0	0.75
				S4	HB1	LA1	0	0	0	0.25	0.75	0	0	0	0.25	0.75
				S4	HB2	LA1	0	0	0	0.25	0.75	0	0	0	0.25	0.75
				S4	HB3	LA1	0	0	0	0.25	0.75	0	0	0.048475	0.25	0.701525
				S4	HB4	LA1	0	0	0	0.25	0.75	0	0	0	0.25	0.75
				S4	HB5	LA1	0	0	0	0.25	0.75	0	0	0	0.25	0.75
				S4	HB6	LA1	0	0	0	0.25	0.75	0	0	0	0.25	0.75
				S4	LA3	LA2	0	0	0.25	0	0.75	0	0	0.25	0	0.75
				S4	LA4	LA2	0	0	0.25	0	0.75	0.17955	0	0.25	0	0.57045
				S4	LA5	LA2	0	0	0.25	0	0.75	0.16755	0	0.25	0	0.58245
				S4	LA6	LA2	0	0	0.25	0	0.75	0.18295	0	0.25	0	0.56705
				S4	LB1	LA2	0	0	0	0.25	0.75	0	0	0	0.25	0.75
				S4	LB2	LA2	0	0	0	0.25	0.75	0.16405	0	0	0.25	0.58595
				S4	LB3	LA2	0	0	0	0.25	0.75	0.17745	0	0	0.25	0.57255
				S4	LB4	LA2	0	0	0	0.25	0.75	0	0	0	0.25	0.75
				S4	LB5	LA2	0	0	0	0.25	0.75	0.191625	0	0	0.25	0.558375
				S4	LB6	LA2	0	0	0	0.25	0.75	0.1626	0	0	0.25	0.5874
				S4	HA1	LA2	0	0	0.25	0	0.75	0	0	0.25	0	0.75
				S4	HA2	LA2	0	0	0.25	0	0.75	0.1807	0	0.25	0	0.5693
				S4	HA3	LA2	0	0	0.25	0	0.75	0.174775	0	0.25	0	0.575225
				S4	HA4	LA2	0	0	0.25	0	0.75	0	0	0.25	0	0.75
				S4	HA5	LA2	0	0	0.25	0	0.75	0.153375	0	0.25	0	0.596625
				S4	HA6	LA2	0	0	0.25	0	0.75	0	0	0.25	0	0.75
				S4	HB1	LA2	0	0	0	0.25	0.75	0	0	0	0.25	0.75
				S4	HB2	LA2	0	0	0	0.25	0.75	0	0	0	0.25	0.75
				S4	HB3	LA2	0	0	0	0.25	0.75	0	0	0	0.25	0.75
				S4	HB4	LA2	0	0	0	0.25	0.75	0.191925	0	0	0.25	0.558075
				S4	HB5	LA2	0	0	0	0.25	0.75	0.184925	0	0	0.25	0.565075
				S4	HB6	LA2	0	0	0	0.25	0.75	0	0	0	0.25	0.75
				S4	LA4	LA3	0	0	0.25	0	0.75	0.165075	0	0.25	0	0.584925
				S4	LA5	LA3	0	0	0.25	0	0.75	0.153075	0	0.25	0	0.596925
				S4	LA6	LA3	0	0	0.25	0	0.75	0.168475	0	0.25	0	0.581525
				S4	LB1	LA3	0	0	0	0.25	0.75	0	0	0	0.25	0.75
				S4	LB2	LA3	0	0	0	0.25	0.75	0.149575	0	0	0.25	0.600425
				S4	LB3	LA3	0	0	0	0.25	0.75	0.162975	0	0	0.25	0.587025
				S4	LB4	LA3	0	0	0	0.25	0.75	0.1806	0	0	0.25	0.5694
				S4	LB5	LA3	0	0	0	0.25	0.75	0.17715	0	0	0.25	0.57285
				S4	LB6	LA3	0	0	0	0.25	0.75	0.148125	0	0	0.25	0.601875
				S4	HA1	LA3	0	0	0.25	0	0.75	0.160175	0	0.25	0	0.589825
				S4	HA2	LA3	0	0	0.25	0	0.75	0.166225	0	0.25	0	0.583775
				S4	HA3	LA3	0	0	0.25	0	0.75	0.1603	0	0.25	0	0.5897
				S4	HA4	LA3	0	0	0.25	0	0.75	0.16695	0	0.25	0	0.58305
				S4	HA5	LA3	0	0	0.25	0	0.75	0.1389	0	0.25	0	0.6111
				S4	HA6	LA3	0	0	0.25	0	0.75	0	0	0.25	0	0.75
				S4	HB1	LA3	0	0	0	0.25	0.75	0	0	0	0.25	0.75
				S4	HB2	LA3	0	0	0	0.25	0.75	0	0	0	0.25	0.75
				S4	HB3	LA3	0	0	0	0.25	0.75	0.168325	0	0	0.25	0.581675
				S4	HB4	LA3	0	0	0	0.25	0.75	0.17745	0	0	0.25	0.57255
				S4	HB5	LA3	0	0	0	0.25	0.75	0.17045	0	0	0.25	0.57955
				S4	HB6	LA3	0	0	0	0.25	0.75	0	0	0	0.25	0.75
				S4	LA5	LA4	0	0	0.25	0	0.75	0.15675	0	0.25	0	0.59325
				S4	LA6	LA4	0	0	0.25	0	0.75	0.17215	0	0.25	0	0.57785
				S4	LB1	LA4	0	0	0	0.25	0.75	0.183475	0	0	0.25	0.566525
				S4	LB2	LA4	0	0	0	0.25	0.75	0.15325	0	0	0.25	0.59675
				S4	LB3	LA4	0	0	0	0.25	0.75	0.16665	0	0	0.25	0.58335
				S4	LB4	LA4	0	0	0	0.25	0.75	0.184275	0	0	0.25	0.565725
				S4	LB5	LA4	0	0	0	0.25	0.75	0.180825	0	0	0.25	0.569175
				S4	LB6	LA4	0	0	0	0.25	0.75	0.1518	0	0	0.25	0.5982
				S4	HA1	LA4	0	0	0.25	0	0.75	0.16385	0	0.25	0	0.58615
				S4	HA2	LA4	0	0	0.25	0	0.75	0.1699	0	0.25	0	0.5801
				S4	HA3	LA4	0	0	0.25	0	0.75	0.163975	0	0.25	0	0.586025
				S4	HA4	LA4	0	0	0.25	0	0.75	0.170625	0	0.25	0	0.579375
				S4	HA5	LA4	0	0	0.25	0	0.75	0.142575	0	0.25	0	0.607425
				S4	HA6	LA4	0	0	0.25	0	0.75	0.160875	0	0.25	0	0.589125
				S4	HB1	LA4	0	0	0	0.25	0.75	0	0	0	0.25	0.75
				S4	HB2	LA4	0	0	0	0.25	0.75	0	0	0	0.25	0.75
				S4	HB3	LA4	0	0	0	0.25	0.75	0.172	0	0	0.25	0.578
				S4	HB4	LA4	0	0	0	0.25	0.75	0.181125	0	0	0.25	0.568875
				S4	HB5	LA4	0	0	0	0.25	0.75	0.174125	0	0	0.25	0.575875
				S4	HB6	LA4	0	0	0	0.25	0.75	0.17	0	0	0.25	0.58
				S4	LA6	LA5	0	0	0.25	0	0.75	0.16015	0	0.25	0	0.58985
				S4	LB1	LA5	0	0	0	0.25	0.75	0.171475	0	0	0.25	0.578525
				S4	LB2	LA5	0	0	0	0.25	0.75	0.14125	0	0	0.25	0.60875
				S4	LB3	LA5	0	0	0	0.25	0.75	0.15465	0	0	0.25	0.59535
				S4	LB4	LA5	0	0	0	0.25	0.75	0.172275	0	0	0.25	0.577725
				S4	LB5	LA5	0	0	0	0.25	0.75	0.168825	0	0	0.25	0.581175
				S4	LB6	LA5	0	0	0	0.25	0.75	0.1398	0	0	0.25	0.6102
				S4	HA1	LA5	0	0	0.25	0	0.75	0.15185	0	0.25	0	0.59815
				S4	HA2	LA5	0	0	0.25	0	0.75	0.1579	0	0.25	0	0.5921
				S4	HA3	LA5	0	0	0.25	0	0.75	0.151975	0	0.25	0	0.598025
				S4	HA4	LA5	0	0	0.25	0	0.75	0.158625	0	0.25	0	0.591375
				S4	HA5	LA5	0	0	0.25	0	0.75	0.130575	0	0.25	0	0.619425
				S4	HA6	LA5	0	0	0.25	0	0.75	0.148875	0	0.25	0	0.601125
				S4	HB1	LA5	0	0	0	0.25	0.75	0.1563	0	0	0.290075	0.553625
				S4	HB2	LA5	0	0	0	0.25	0.75	0.150975	0	0	0.25	0.599025
				S4	HB3	LA5	0	0	0	0.25	0.75	0.16	0	0	0.25	0.59
				S4	HB4	LA5	0	0	0	0.25	0.75	0.169125	0	0	0.25	0.580875
				S4	HB5	LA5	0	0	0	0.25	0.75	0.162125	0	0	0.25	0.587875
				S4	HB6	LA5	0	0	0	0.25	0.75	0.158	0	0	0.25	0.592
				S4	LB1	LA6	0	0	0	0.25	0.75	0.186875	0	0	0.25	0.563125
				S4	LB2	LA6	0	0	0	0.25	0.75	0.15665	0	0	0.25	0.59335
				S4	LB3	LA6	0	0	0	0.25	0.75	0.17005	0	0	0.25	0.57995
				S4	LB4	LA6	0	0	0	0.25	0.75	0.187675	0	0	0.28865	0.523675
				S4	LB5	LA6	0	0	0	0.25	0.75	0.184225	0	0	0.25	0.565775
				S4	LB6	LA6	0	0	0	0.25	0.75	0.1552	0	0	0.25	0.5948
				S4	HA1	LA6	0	0	0.25	0	0.75	0.16725	0	0.25	0	0.58275
				S4	HA2	LA6	0	0	0.25	0	0.75	0.1733	0	0.25	0	0.5767
				S4	HA3	LA6	0	0	0.25	0	0.75	0.167375	0	0.25	0	0.582625
				S4	HA4	LA6	0	0	0.25	0	0.75	0.174025	0	0.25	0	0.575975
				S4	HA5	LA6	0	0	0.25	0	0.75	0.145975	0	0.25	0	0.604025
				S4	HA6	LA6	0	0	0.25	0	0.75	0.164275	0	0.25	0	0.585725
				S4	HB1	LA6	0	0	0	0.25	0.75	0	0	0	0.25	0.75
				S4	HB2	LA6	0	0	0	0.25	0.75	0	0	0	0.25	0.75
				S4	HB3	LA6	0	0	0	0.25	0.75	0.1754	0	0	0.25	0.5746
				S4	HB4	LA6	0	0	0	0.25	0.75	0.184525	0	0	0.25	0.565475
				S4	HB5	LA6	0	0	0	0.25	0.75	0.177525	0	0	0.25	0.572475
				S4	HB6	LA6	0	0	0	0.25	0.75	0.1734	0	0	0.25	0.5766
				S4	LB2	LB1	0	0	0.25	0	0.75	0.167975	0	0.25	0	0.582025
				S4	LB3	LB1	0	0	0.25	0	0.75	0.181375	0	0.25	0	0.568625
				S4	LB4	LB1	0	0	0.25	0	0.75	0.199	0	0.25	0	0.551
				S4	LB5	LB1	0	0	0.25	0	0.75	0.19555	0	0.25	0	0.55445
				S4	LB6	LB1	0	0	0.25	0	0.75	0.166525	0	0.25	0	0.583475
				S4	HA1	LB1	0	0	0	0.25	0.75	0.178575	0	0	0.25	0.571425
				S4	HA2	LB1	0	0	0	0.25	0.75	0.184625	0	0	0.25	0.565375
				S4	HA3	LB1	0	0	0	0.25	0.75	0.1787	0	0	0.25	0.5713
				S4	HA4	LB1	0	0	0	0.25	0.75	0.18535	0	0	0.25	0.56465
				S4	HA5	LB1	0	0	0	0.25	0.75	0.1573	0	0	0.25	0.5927
				S4	HA6	LB1	0	0	0	0.25	0.75	0	0	0	0.25	0.75
				S4	HB1	LB1	0	0	0.25	0	0.75	0	0	0.25	0	0.75
				S4	HB2	LB1	0	0	0.25	0	0.75	0	0	0.25	0	0.75
				S4	HB3	LB1	0	0	0.25	0	0.75	0.186725	0	0.25	0	0.563275
				S4	HB4	LB1	0	0	0.25	0	0.75	0.19585	0	0.25	0	0.55415
				S4	HB5	LB1	0	0	0.25	0	0.75	0.18885	0	0.25	0	0.56115
				S4	HB6	LB1	0	0	0.25	0	0.75	0	0	0.25	0	0.75
				S4	LB3	LB2	0	0	0.25	0	0.75	0.15115	0	0.25	0	0.59885
				S4	LB4	LB2	0	0	0.25	0	0.75	0.168775	0	0.25	0	0.581225
				S4	LB5	LB2	0	0	0.25	0	0.75	0.165325	0	0.25	0	0.584675
				S4	LB6	LB2	0	0	0.25	0	0.75	0.1363	0	0.25	0	0.6137
				S4	HA1	LB2	0	0	0	0.25	0.75	0.14835	0	0	0.25	0.60165
				S4	HA2	LB2	0	0	0	0.25	0.75	0.1544	0	0	0.25	0.5956
				S4	HA3	LB2	0	0	0	0.25	0.75	0.148475	0	0	0.25	0.601525
				S4	HA4	LB2	0	0	0	0.25	0.75	0.155125	0	0	0.25	0.594875
				S4	HA5	LB2	0	0	0	0.25	0.75	0.127075	0	0	0.25	0.622925
				S4	HA6	LB2	0	0	0	0.25	0.75	0.145375	0	0	0.25	0.604625
				S4	HB1	LB2	0	0	0.25	0	0.75	0	0	0.25	0	0.75
				S4	HB2	LB2	0	0	0.25	0	0.75	0	0	0.25	0	0.75
				S4	HB3	LB2	0	0	0.25	0	0.75	0.1565	0	0.25	0	0.5935
				S4	HB4	LB2	0	0	0.25	0	0.75	0.165625	0	0.25	0	0.584375
				S4	HB5	LB2	0	0	0.25	0	0.75	0.158625	0	0.25	0	0.591375
				S4	HB6	LB2	0	0	0.25	0	0.75	0.1545	0	0.25	0	0.5955
				S4	LB4	LB3	0	0	0.25	0	0.75	0.182175	0	0.25	0	0.567825
				S4	LB5	LB3	0	0	0.25	0	0.75	0.178725	0.030575	0.25	0	0.5407
				S4	LB6	LB3	0	0	0.25	0	0.75	0.1497	0	0.360325	0	0.489975
				S4	HA1	LB3	0	0	0	0.25	0.75	0.16175	0	0	0.25	0.58825
				S4	HA2	LB3	0	0	0	0.25	0.75	0.1678	0	0.09835	0.25	0.48385
				S4	HA3	LB3	0	0	0	0.25	0.75	0.161875	0	0	0.25	0.588125
				S4	HA4	LB3	0	0	0	0.25	0.75	0.168525	0	0	0.25	0.581475
				S4	HA5	LB3	0	0	0	0.25	0.75	0.140475	0	0	0.25	0.609525
				S4	HA6	LB3	0	0	0	0.25	0.75	0.158775	0	0	0.25	0.591225
				S4	HB1	LB3	0	0	0.25	0	0.75	0.1662	0	0.25	0	0.5838
				S4	HB2	LB3	0	0	0.25	0	0.75	0.160875	0	0.25	0	0.589125
				S4	HB3	LB3	0	0	0.25	0	0.75	0.1699	0	0.25	0	0.5801
				S4	HB4	LB3	0	0	0.25	0	0.75	0.179025	0	0.25	0	0.570975
				S4	HB5	LB3	0	0	0.25	0	0.75	0.172025	0	0.25	0	0.577975
				S4	HB6	LB3	0	0	0.25	0	0.75	0.1679	0	0.25	0	0.5821
				S4	LB5	LB4	0	0	0.25	0	0.75	0.19635	0	0.25	0	0.55365
				S4	LB6	LB4	0	0	0.25	0	0.75	0.167325	0	0.25	0.027325	0.55535
				S4	HA1	LB4	0	0	0	0.25	0.75	0.179375	0	0.020975	0.25	0.54965
				S4	HA2	LB4	0	0	0	0.25	0.75	0.185425	0	0	0.25	0.564575
				S4	HA3	LB4	0	0	0	0.25	0.75	0.1795	0	0	0.25	0.5705
				S4	HA4	LB4	0	0	0	0.25	0.75	0.18615	0	0	0.25	0.56385
				S4	HA5	LB4	0	0	0	0.25	0.75	0.1581	0	0	0.25	0.5919
				S4	HA6	LB4	0	0	0	0.25	0.75	0.1764	0	0	0.25	0.5736
				S4	HB1	LB4	0	0	0.25	0	0.75	0	0	0.25	0	0.75
				S4	HB2	LB4	0	0	0.25	0	0.75	0	0	0.25	0	0.75
				S4	HB3	LB4	0	0	0.25	0	0.75	0.187525	0	0.25	0	0.562475
				S4	HB4	LB4	0	0	0.25	0	0.75	0.19665	0	0.25	0	0.55335
				S4	HB5	LB4	0	0	0.25	0	0.75	0.18965	0	0.25	0.0439	0.51645
				S4	HB6	LB4	0	0	0.25	0	0.75	0	0	0.25	0	0.75
				S4	LB6	LB5	0	0	0.25	0	0.75	0.163875	0	0.25	0	0.586125
				S4	HA1	LB5	0	0	0	0.25	0.75	0.175925	0	0	0.25	0.574075
				S4	HA2	LB5	0	0	0	0.25	0.75	0.181975	0	0	0.308575	0.50945
				S4	HA3	LB5	0	0	0	0.25	0.75	0.17605	0	0	0.25	0.57395
				S4	HA4	LB5	0	0	0	0.25	0.75	0.1827	0	0	0.25	0.5673
				S4	HA5	LB5	0	0	0	0.25	0.75	0.15465	0	0	0.25	0.59535
				S4	HA6	LB5	0	0	0	0.25	0.75	0.2034	0	0	0.25	0.5466
				S4	HB1	LB5	0	0	0.25	0	0.75	0.180375	0	0.25	0	0.569625
				S4	HB2	LB5	0	0	0.25	0	0.75	0.17505	0	0.25	0	0.57495
				S4	HB3	LB5	0	0	0.25	0	0.75	0.184075	0	0.25	0	0.565925
				S4	HB4	LB5	0	0	0.25	0	0.75	0.1932	0	0.25	0	0.5568
				S4	HB5	LB5	0	0	0.25	0	0.75	0.1862	0	0.25	0	0.5638
				S4	HB6	LB5	0	0	0.25	0	0.75	0.182075	0	0.25	0	0.567925
				S4	HA1	LB6	0	0	0	0.25	0.75	0.1469	0	0	0.25	0.6031
				S4	HA2	LB6	0	0	0	0.25	0.75	0.15295	0	0	0.25	0.59705
				S4	HA3	LB6	0	0	0	0.25	0.75	0.147025	0	0	0.25	0.602975
				S4	HA4	LB6	0	0	0	0.25	0.75	0.153675	0	0	0.25	0.596325
				S4	HA5	LB6	0	0	0	0.25	0.75	0.125625	0	0	0.25	0.624375
				S4	HA6	LB6	0	0	0	0.25	0.75	0	0	0	0.25	0.75
				S4	HB1	LB6	0	0	0.25	0	0.75	0	0	0.25	0	0.75
				S4	HB2	LB6	0	0	0.25	0	0.75	0	0	0.25	0	0.75
				S4	HB3	LB6	0	0	0.25	0	0.75	0.15505	0	0.25	0	0.59495
				S4	HB4	LB6	0	0	0.25	0	0.75	0.164175	0	0.25	0	0.585825
				S4	HB5	LB6	0	0	0.25	0	0.75	0.157175	0	0.25	0	0.592825
				S4	HB6	LB6	0	0	0.25	0	0.75	0.15305	0	0.25	0	0.59695
				S4	HA2	HA1	0	0	0.25	0	0.75	0.165	0	0.25	0	0.585
				S4	HA3	HA1	0	0	0.25	0	0.75	0.159075	0	0.25	0	0.590925
				S4	HA4	HA1	0	0	0.25	0	0.75	0.165725	0	0.25	0	0.584275
				S4	HA5	HA1	0	0	0.25	0	0.75	0.137675	0	0.25	0	0.612325
				S4	HA6	HA1	0	0	0.25	0	0.75	0	0	0.3426	0	0.6574
				S4	HB1	HA1	0	0	0	0.25	0.75	0	0	0	0.25	0.75
				S4	HB2	HA1	0	0	0	0.25	0.75	0	0	0	0.25	0.75
				S4	HB3	HA1	0	0	0	0.25	0.75	0.1671	0	0	0.25	0.5829
				S4	HB4	HA1	0	0	0	0.25	0.75	0.176225	0	0	0.25	0.573775
				S4	HB5	HA1	0	0	0	0.25	0.75	0.169225	0	0	0.25	0.580775
				S4	HB6	HA1	0	0	0	0.25	0.75	0.1651	0	0	0.25	0.5849
				S4	HA3	HA2	0	0	0.25	0	0.75	0.165125	0	0.25	0	0.584875
				S4	HA4	HA2	0	0	0.25	0	0.75	0.171775	0	0.25	0	0.578225
				S4	HA5	HA2	0	0	0.25	0	0.75	0.143725	0	0.25	0	0.606275
				S4	HA6	HA2	0	0	0.25	0	0.75	0.162025	0	0.25	0	0.587975
				S4	HB1	HA2	0	0	0	0.25	0.75	0	0	0	0.25	0.75
				S4	HB2	HA2	0	0	0	0.25	0.75	0.164125	0	0	0.25	0.585875
				S4	HB3	HA2	0	0	0	0.25	0.75	0.17315	0	0	0.25	0.57685
				S4	HB4	HA2	0	0	0	0.25	0.75	0.182275	0	0	0.25	0.567725
				S4	HB5	HA2	0	0	0	0.25	0.75	0.175275	0	0	0.2989	0.525825
				S4	HB6	HA2	0	0	0	0.25	0.75	0.17115	0	0	0.25	0.57885
				S4	HA4	HA3	0	0	0.25	0	0.75	0.16585	0	0.25	0	0.58415
				S4	HA5	HA3	0	0	0.25	0	0.75	0.1378	0	0.25	0	0.6122
				S4	HA6	HA3	0	0	0.25	0	0.75	0.1561	0	0.25	0	0.5939
				S4	HB1	HA3	0	0	0	0.25	0.75	0	0	0	0.25	0.75
				S4	HB2	HA3	0	0	0	0.25	0.75	0.1582	0	0	0.25	0.5918
				S4	HB3	HA3	0	0	0	0.25	0.75	0.167225	0	0	0.25	0.582775
				S4	HB4	HA3	0	0	0	0.25	0.75	0.17635	0	0	0.25	0.57365
				S4	HB5	HA3	0	0	0	0.25	0.75	0.16935	0	0	0.25	0.58065
				S4	HB6	HA3	0	0	0	0.25	0.75	0.165225	0	0	0.25	0.584775
				S4	HA5	HA4	0	0	0.25	0	0.75	0.14445	0	0.4984	0	0.35715
				S4	HA6	HA4	0	0	0.25	0	0.75	0.16275	0	0.25	0	0.58725
				S4	HB1	HA4	0	0	0	0.25	0.75	0	0	0	0.25	0.75
				S4	HB2	HA4	0	0	0	0.25	0.75	0	0	0	0.25	0.75
				S4	HB3	HA4	0	0	0	0.25	0.75	0.173875	0	0	0.25	0.576125
				S4	HB4	HA4	0	0	0	0.25	0.75	0.183	0	0	0.25	0.567
				S4	HB5	HA4	0	0	0	0.25	0.75	0.176	0	0	0.25	0.574
				S4	HB6	HA4	0	0	0	0.25	0.75	0	0	0	0.25	0.75
				S4	HA6	HA5	0	0	0.25	0	0.75	0.1347	0	0.25	0	0.6153
				S4	HB1	HA5	0	0	0	0.25	0.75	0	0	0	0.25	0.75
				S4	HB2	HA5	0	0	0	0.25	0.75	0	0	0	0.25	0.75
				S4	HB3	HA5	0	0	0	0.25	0.75	0.145825	0	0	0.25	0.604175
				S4	HB4	HA5	0	0	0	0.25	0.75	0.15495	0	0	0.25	0.59505
				S4	HB5	HA5	0	0	0	0.25	0.75	0.14795	0	0	0.25	0.60205
				S4	HB6	HA5	0	0	0	0.25	0.75	0.143825	0	0	0.25	0.606175
				S4	HB1	HA6	0	0	0	0.25	0.75	0	0	0	0.25	0.75
				S4	HB2	HA6	0	0	0	0.25	0.75	0	0	0	0.25	0.75
				S4	HB3	HA6	0	0	0	0.25	0.75	0	0	0	0.25	0.75
				S4	HB4	HA6	0	0	0	0.25	0.75	0.17325	0	0	0.25	0.57675
				S4	HB5	HA6	0	0	0	0.25	0.75	0.16625	0	0	0.25	0.58375
				S4	HB6	HA6	0	0	0	0.25	0.75	0	0	0.034825	0.25	0.715175
				S4	HB2	HB1	0	0	0.25	0	0.75	0	0	0.25	0	0.75
				S4	HB3	HB1	0	0	0.25	0	0.75	0	0	0.25	0	0.75
				S4	HB4	HB1	0	0	0.25	0	0.75	0	0	0.25	0	0.75
				S4	HB5	HB1	0	0	0.25	0	0.75	0.173675	0	0.25	0	0.576325
				S4	HB6	HB1	0	0	0.25	0	0.75	0	0	0.25	0	0.75
				S4	HB3	HB2	0	0	0.25	0	0.75	0	0	0.25	0	0.75
				S4	HB4	HB2	0	0	0.25	0	0.75	0	0	0.25	0	0.75
				S4	HB5	HB2	0	0	0.25	0	0.75	0.16835	0	0.25	0	0.58165
				S4	HB6	HB2	0	0	0.25	0	0.75	0	0	0.25	0	0.75
				S4	HB4	HB3	0	0	0.25	0	0.75	0.184375	0	0.25	0	0.565625
				S4	HB5	HB3	0	0	0.25	0	0.75	0.177375	0	0.25	0	0.572625
				S4	HB6	HB3	0	0	0.25	0	0.75	0	0	0.25	0	0.75
				S4	HB5	HB4	0	0	0.25	0	0.75	0.1865	0	0.25	0	0.5635
				S4	HB6	HB4	0	0	0.25	0	0.75	0.182375	0	0.25	0.041775	0.52585
				S4	HB6	HB5	0	0	0.25	0	0.75	0.175375	0	0.25	0	0.574625
				S5	LA2	LA1	0	0	0.5	0	0.5	0	0	0.612	0	0.388
				S5	LA3	LA1	0	0	0.5	0	0.5	0	0	0.6005	0	0.3995
				S5	LA4	LA1	0	0	0.5	0	0.5	0	0	0.608925	0	0.391075
				S5	LA5	LA1	0	0	0.5	0	0.5	0	0	0.60915	0	0.39085
				S5	LA6	LA1	0	0	0.5	0	0.5	0	0	0.59515	0	0.40485
				S5	LB1	LA1	0	0	0	0.5	0.5	0	0.158	0	0.434775	0.407225
				S5	LB2	LA1	0	0	0	0.5	0.5	0	0.154225	0	0.117175	0.7286
				S5	LB3	LA1	0	0	0	0.5	0.5	0	0.1576	0	0.429475	0.412925
				S5	LB4	LA1	0	0	0	0.5	0.5	0	0.1556	0	0.520875	0.323525
				S5	LB5	LA1	0	0	0	0.5	0.5	0	0.156325	0	0.52955	0.314125
				S5	LB6	LA1	0	0	0	0.5	0.5	0	0.158525	0	0.449825	0.39165
				S5	HA1	LA1	0	0	0.5	0	0.5	0	0	0.5983	0	0.4017
				S5	HA2	LA1	0	0	0.5	0	0.5	0	0	0.604275	0	0.395725
				S5	HA3	LA1	0	0	0.5	0	0.5	0	0	0.608	0	0.392
				S5	HA4	LA1	0	0	0.5	0	0.5	0	0	0.598175	0	0.401825
				S5	HA5	LA1	0	0	0.5	0	0.5	0	0	0.608725	0	0.391275
				S5	HA6	LA1	0	0	0.5	0	0.5	0	0	0.5697	0	0.4303
				S5	HB1	LA1	0	0	0	0.5	0.5	0	0.158025	0	0.4408	0.401175
				S5	HB2	LA1	0	0	0	0.5	0.5	0	0.1557	0	0.543175	0.301125
				S5	HB3	LA1	0	0	0	0.5	0.5	0	0.159075	0	0.4279	0.413025
				S5	HB4	LA1	0	0	0	0.5	0.5	0	0.160275	0	0.43365	0.406075
				S5	HB5	LA1	0	0	0	0.5	0.5	0	0.156175	0	0.456175	0.38765
				S5	HB6	LA1	0	0	0	0.5	0.5	0	0.1581	0	0.444525	0.397375
				S5	LA3	LA2	0	0	0.5	0	0.5	0	0	0.59365	0	0.40635
				S5	LA4	LA2	0	0	0.5	0	0.5	0	0	0.602075	0	0.397925
				S5	LA5	LA2	0	0	0.5	0	0.5	0	0	0.6023	0	0.3977
				S5	LA6	LA2	0	0	0.5	0	0.5	0	0	0.5883	0	0.4117
				S5	LB1	LA2	0	0	0	0.5	0.5	0	0.155075	0	0.43085	0.414075
				S5	LB2	LA2	0	0	0	0.5	0.5	0	0.1513	0	0.4485	0.4002
				S5	LB3	LA2	0	0	0	0.5	0.5	0	0.154675	0	0.42555	0.419775
				S5	LB4	LA2	0	0	0	0.5	0.5	0	0.152675	0	0.44135	0.405975
				S5	LB5	LA2	0	0	0	0.5	0.5	0	0.1534	0	0.442575	0.404025
				S5	LB6	LA2	0	0	0	0.5	0.5	0	0.1556	0	0.11965	0.72475
				S5	HA1	LA2	0	0	0.5	0	0.5	0	0	0.59145	0	0.40855
				S5	HA2	LA2	0	0	0.5	0	0.5	0	0	0.718025	0	0.281975
				S5	HA3	LA2	0	0	0.5	0	0.5	0	0	0.60115	0	0.39885
				S5	HA4	LA2	0	0	0.5	0	0.5	0	0	0.591325	0	0.408675
				S5	HA5	LA2	0	0	0.5	0	0.5	0	0	0.601875	0	0.398125
				S5	HA6	LA2	0	0	0.5	0	0.5	0	0	0.56285	0	0.43715
				S5	HB1	LA2	0	0	0	0.5	0.5	0	0.1551	0	0.436875	0.408025
				S5	HB2	LA2	0	0	0	0.5	0.5	0	0.152775	0	0.1157	0.731525
				S5	HB3	LA2	0	0	0	0.5	0.5	0	0.15615	0	0.423975	0.419875
				S5	HB4	LA2	0	0	0	0.5	0.5	0	0.15735	0	0.429725	0.412925
				S5	HB5	LA2	0	0	0	0.5	0.5	0	0.15325	0	0.45225	0.3945
				S5	HB6	LA2	0	0	0	0.5	0.5	0	0.155175	0	0.4406	0.404225
				S5	LA4	LA3	0	0	0.5	0	0.5	0	0	0.590575	0	0.409425
				S5	LA5	LA3	0	0	0.5	0	0.5	0	0	0.5908	0	0.4092
				S5	LA6	LA3	0	0	0.5	0	0.5	0	0	0.5768	0	0.4232
				S5	LB1	LA3	0	0	0	0.5	0.5	0	0.158	0.105225	0.416425	0.32035
				S5	LB2	LA3	0	0	0	0.5	0.5	0	0.154225	0	0.434075	0.4117
				S5	LB3	LA3	0	0	0	0.5	0.5	0	0.1576	0	0.411125	0.431275
				S5	LB4	LA3	0	0	0	0.5	0.5	0	0.1556	0	0.426925	0.417475
				S5	LB5	LA3	0	0	0	0.5	0.5	0	0.156325	0	0.42815	0.415525
				S5	LB6	LA3	0	0	0	0.5	0.5	0	0.158525	0	0.431475	0.41
				S5	HA1	LA3	0	0	0.5	0	0.5	0	0	0.57995	0	0.42005
				S5	HA2	LA3	0	0	0.5	0	0.5	0	0	0.585925	0	0.414075
				S5	HA3	LA3	0	0	0.5	0	0.5	0	0	0.58965	0	0.41035
				S5	HA4	LA3	0	0	0.5	0	0.5	0	0	0.579825	0	0.420175
				S5	HA5	LA3	0	0	0.5	0	0.5	0	0	0.590375	0	0.409625
				S5	HA6	LA3	0	0	0.5	0	0.5	0	0	0.55135	0	0.44865
				S5	HB1	LA3	0	0	0	0.5	0.5	0	0.158025	0	0.42245	0.419525
				S5	HB2	LA3	0	0	0	0.5	0.5	0	0.1557	0.114075	0.433925	0.2963
				S5	HB3	LA3	0	0	0	0.5	0.5	0	0.159075	0	0.40955	0.431375
				S5	HB4	LA3	0	0	0	0.5	0.5	0	0.160275	0	0.4153	0.424425
				S5	HB5	LA3	0	0	0	0.5	0.5	0	0.156175	0	0.437825	0.406
				S5	HB6	LA3	0	0	0	0.5	0.5	0	0.1581	0	0.426175	0.415725
				S5	LA5	LA4	0	0	0.5	0	0.5	0	0	0.599225	0	0.400775
				S5	LA6	LA4	0	0	0.5	0	0.5	0	0	0.585225	0	0.414775
				S5	LB1	LA4	0	0	0	0.5	0.5	0	0.155975	0	0.426875	0.41715
				S5	LB2	LA4	0	0	0	0.5	0.5	0	0.1522	0	0.444525	0.403275
				S5	LB3	LA4	0	0	0	0.5	0.5	0	0.155575	0	0.421575	0.42285
				S5	LB4	LA4	0	0	0	0.5	0.5	0	0.153575	0	0.437375	0.40905
				S5	LB5	LA4	0	0	0	0.5	0.5	0	0.1543	0	0.4386	0.4071
				S5	LB6	LA4	0	0	0	0.5	0.5	0	0.1565	0	0.441925	0.401575
				S5	HA1	LA4	0	0	0.5	0	0.5	0	0	0.588375	0	0.411625
				S5	HA2	LA4	0	0	0.5	0	0.5	0	0	0.59435	0	0.40565
				S5	HA3	LA4	0	0	0.5	0	0.5	0	0	0.598075	0	0.401925
				S5	HA4	LA4	0	0	0.5	0	0.5	0	0	0.58825	0	0.41175
				S5	HA5	LA4	0	0	0.5	0	0.5	0	0	0.5988	0	0.4012
				S5	HA6	LA4	0	0	0.5	0	0.5	0	0	0.559775	0	0.440225
				S5	HB1	LA4	0	0	0	0.5	0.5	0	0.156	0	0.4329	0.4111
				S5	HB2	LA4	0	0	0	0.5	0.5	0	0.153675	0	0.444375	0.40195
				S5	HB3	LA4	0	0	0	0.5	0.5	0	0.15705	0	0.42	0.42295
				S5	HB4	LA4	0	0	0	0.5	0.5	0	0.15825	0	0.42575	0.416
				S5	HB5	LA4	0	0	0	0.5	0.5	0	0.15415	0	0.55095	0.2949
				S5	HB6	LA4	0	0	0	0.5	0.5	0	0.156075	0	0.436625	0.4073
				S5	LA6	LA5	0	0	0.5	0	0.5	0	0	0.58545	0	0.41455
				S5	LB1	LA5	0	0	0	0.5	0.5	0	0.158525	0	0.42455	0.416925
				S5	LB2	LA5	0	0	0	0.5	0.5	0	0.15475	0	0.5025	0.34275
				S5	LB3	LA5	0	0	0	0.5	0.5	0	0.158125	0	0.41925	0.422625
				S5	LB4	LA5	0	0	0	0.5	0.5	0	0.156125	0	0.43505	0.408825
				S5	LB5	LA5	0	0	0	0.5	0.5	0	0.15685	0	0.436275	0.406875
				S5	LB6	LA5	0	0	0	0.5	0.5	0	0.15905	0	0.4396	0.40135
				S5	HA1	LA5	0	0	0.5	0	0.5	0	0	0.5886	0	0.4114
				S5	HA2	LA5	0	0	0.5	0	0.5	0	0	0.594575	0	0.405425
				S5	HA3	LA5	0	0	0.5	0	0.5	0	0	0.5983	0	0.4017
				S5	HA4	LA5	0	0	0.5	0	0.5	0	0	0.588475	0.071425	0.3401
				S5	HA5	LA5	0	0	0.5	0	0.5	0	0	0.599025	0	0.400975
				S5	HA6	LA5	0	0	0.5	0	0.5	0	0	0.56	0	0.44
				S5	HB1	LA5	0	0	0	0.5	0.5	0	0.15855	0	0.430575	0.410875
				S5	HB2	LA5	0	0	0	0.5	0.5	0	0.156225	0	0.44205	0.401725
				S5	HB3	LA5	0	0	0	0.5	0.5	0	0.1596	0	0.417675	0.422725
				S5	HB4	LA5	0	0	0	0.5	0.5	0	0.1608	0	0.423425	0.415775
				S5	HB5	LA5	0	0	0	0.5	0.5	0	0.1567	0	0.21685	0.62645
				S5	HB6	LA5	0	0	0	0.5	0.5	0	0.158625	0	0.496875	0.3445
				S5	LB1	LA6	0	0	0	0.5	0.5	0	0.158075	0	0.411	0.430925
				S5	LB2	LA6	0	0	0	0.5	0.5	0	0.1543	0	0.42865	0.41705
				S5	LB3	LA6	0	0	0	0.5	0.5	0	0.157675	0	0.4057	0.436625
				S5	LB4	LA6	0	0	0	0.5	0.5	0	0.155675	0	0.4215	0.422825
				S5	LB5	LA6	0	0	0	0.5	0.5	0	0.1564	0	0.422725	0.420875
				S5	LB6	LA6	0	0	0	0.5	0.5	0	0.1586	0	0.42605	0.41535
				S5	HA1	LA6	0	0	0.5	0	0.5	0	0	0.5746	0	0.4254
				S5	HA2	LA6	0	0	0.5	0	0.5	0	0	0.580575	0	0.419425
				S5	HA3	LA6	0	0	0.5	0	0.5	0	0	0.5843	0	0.4157
				S5	HA4	LA6	0	0	0.5	0	0.5	0	0	0.574475	0	0.425525
				S5	HA5	LA6	0	0	0.5	0	0.5	0	0	0.585025	0	0.414975
				S5	HA6	LA6	0	0	0.5	0	0.5	0	0	0.546	0	0.454
				S5	HB1	LA6	0	0	0	0.5	0.5	0	0.1581	0	0.417025	0.424875
				S5	HB2	LA6	0	0	0	0.5	0.5	0	0.155775	0	0.4285	0.415725
				S5	HB3	LA6	0	0	0	0.5	0.5	0	0.15915	0	0.404125	0.436725
				S5	HB4	LA6	0	0	0	0.5	0.5	0	0.16035	0	0.409875	0.429775
				S5	HB5	LA6	0	0	0	0.5	0.5	0	0.15625	0	0.4324	0.41135
				S5	HB6	LA6	0	0	0	0.5	0.5	0	0.158175	0	0.42075	0.421075
				S5	LB2	LB1	0	0	0.5	0	0.5	0	0	0.580575	0	0.419425
				S5	LB3	LB1	0	0	0.5	0	0.5	0	0	0.561	0	0.439
				S5	LB4	LB1	0	0	0.5	0	0.5	0	0	0.5748	0	0.4252
				S5	LB5	LB1	0	0	0.5	0	0.5	0	0	0.57675	0	0.42325
				S5	LB6	LB1	0	0	0.5	0	0.5	0	0	0.582275	0	0.417725
				S5	HA1	LB1	0	0	0	0.5	0.5	0	0.15665	0	0.415575	0.427775
				S5	HA2	LB1	0	0	0	0.5	0.5	0	0.15755	0	0.42065	0.4218
				S5	HA3	LB1	0	0	0	0.5	0.5	0	0.157775	0	0.42415	0.418075
				S5	HA4	LB1	0	0	0	0.5	0.5	0	0.158575	0	0.413525	0.4279
				S5	HA5	LB1	0	0	0	0.5	0.5	0	0.158625	0	0.424025	0.41735
				S5	HA6	LB1	0	0	0	0.5	0.5	0	0.158575	0	0.38505	0.456375
				S5	HB1	LB1	0	0	0.5	0	0.5	0	0	0.57275	0	0.42725
				S5	HB2	LB1	0	0	0.5	0	0.5	0	0	0.5819	0	0.4181
				S5	HB3	LB1	0	0	0.5	0	0.5	0	0	0.5609	0	0.4391
				S5	HB4	LB1	0	0	0.5	0	0.5	0	0	0.56785	0	0.43215
				S5	HB5	LB1	0	0	0.5	0	0.5	0	0	0.586275	0	0.413725
				S5	HB6	LB1	0	0	0.5	0	0.5	0	0	0.57655	0	0.42345
				S5	LB3	LB2	0	0	0.5	0	0.5	0	0	0.574875	0	0.425125
				S5	LB4	LB2	0	0	0.5	0	0.5	0	0	0.588675	0	0.411325
				S5	LB5	LB2	0	0	0.5	0	0.5	0	0	0.590625	0	0.409375
				S5	LB6	LB2	0	0	0.5	0	0.5	0	0	0.59615	0	0.40385
				S5	HA1	LB2	0	0	0	0.5	0.5	0	0.152875	0	0.433225	0.4139
				S5	HA2	LB2	0	0	0	0.5	0.5	0	0.153775	0	0.4383	0.407925
				S5	HA3	LB2	0	0	0	0.5	0.5	0	0.154	0	0.4418	0.4042
				S5	HA4	LB2	0	0	0	0.5	0.5	0	0.1548	0	0.431175	0.414025
				S5	HA5	LB2	0	0	0	0.5	0.5	0	0.15485	0	0.441675	0.403475
				S5	HA6	LB2	0	0	0	0.5	0.5	0.03775	0.1548	0	0.4027	0.40475
				S5	HB1	LB2	0	0	0.5	0	0.5	0	0	0.586625	0	0.413375
				S5	HB2	LB2	0	0	0.5	0	0.5	0	0	0.595775	0	0.404225
				S5	HB3	LB2	0	0	0.5	0	0.5	0	0	0.574775	0	0.425225
				S5	HB4	LB2	0	0	0.5	0	0.5	0	0	0.581725	0	0.418275
				S5	HB5	LB2	0	0	0.5	0	0.5	0	0	0.60015	0	0.39985
				S5	HB6	LB2	0	0	0.5	0	0.5	0	0	0.590425	0	0.409575
				S5	LB4	LB3	0	0	0.5	0	0.5	0	0	0.5691	0	0.4309
				S5	LB5	LB3	0	0	0.5	0	0.5	0	0	0.57105	0	0.42895
				S5	LB6	LB3	0	0	0.5	0	0.5	0	0	0.576575	0	0.423425
				S5	HA1	LB3	0	0	0	0.5	0.5	0	0.15625	0	0.410275	0.433475
				S5	HA2	LB3	0	0	0	0.5	0.5	0	0.15715	0	0.41535	0.4275
				S5	HA3	LB3	0	0	0	0.5	0.5	0	0.157375	0	0.41885	0.423775
				S5	HA4	LB3	0	0	0	0.5	0.5	0	0.158175	0	0.408225	0.4336
				S5	HA5	LB3	0	0	0	0.5	0.5	0	0.158225	0	0.418725	0.42305
				S5	HA6	LB3	0	0	0	0.5	0.5	0	0.158175	0	0.37975	0.462075
				S5	HB1	LB3	0	0	0.5	0	0.5	0	0	0.56705	0	0.43295
				S5	HB2	LB3	0	0	0.5	0	0.5	0	0	0.5762	0	0.4238
				S5	HB3	LB3	0	0	0.5	0	0.5	0	0	0.5552	0	0.4448
				S5	HB4	LB3	0	0	0.5	0	0.5	0	0	0.56215	0	0.43785
				S5	HB5	LB3	0	0	0.5	0	0.5	0	0	0.580575	0	0.419425
				S5	HB6	LB3	0	0	0.5	0	0.5	0	0	0.57085	0	0.42915
				S5	LB5	LB4	0	0	0.5	0	0.5	0	0	0.58485	0	0.41515
				S5	LB6	LB4	0	0	0.5	0	0.5	0	0	0.590375	0	0.409625
				S5	HA1	LB4	0	0	0	0.5	0.5	0	0.15425	0	0.426075	0.419675
				S5	HA2	LB4	0	0	0	0.5	0.5	0	0.15515	0	0.43115	0.4137
				S5	HA3	LB4	0	0	0	0.5	0.5	0	0.155375	0	0.43465	0.409975
				S5	HA4	LB4	0	0	0	0.5	0.5	0	0.156175	0	0.424025	0.4198
				S5	HA5	LB4	0	0	0	0.5	0.5	0	0.156225	0	0.434525	0.40925
				S5	HA6	LB4	0	0	0	0.5	0.5	0	0.156175	0	0.39555	0.448275
				S5	HB1	LB4	0	0	0.5	0	0.5	0	0	0.58085	0	0.41915
				S5	HB2	LB4	0	0	0.5	0	0.5	0	0	0.59	0	0.41
				S5	HB3	LB4	0	0	0.5	0	0.5	0	0	0.569	0	0.431
				S5	HB4	LB4	0	0	0.5	0	0.5	0	0	0.57595	0	0.42405
				S5	HB5	LB4	0	0	0.5	0	0.5	0	0	0.594375	0	0.405625
				S5	HB6	LB4	0	0	0.5	0	0.5	0	0	0.58465	0	0.41535
				S5	LB6	LB5	0	0	0.5	0	0.5	0	0	0.592325	0	0.407675
				S5	HA1	LB5	0	0	0	0.5	0.5	0	0.154975	0	0.4759	0.369125
				S5	HA2	LB5	0	0	0	0.5	0.5	0	0.155875	0	0.432375	0.41175
				S5	HA3	LB5	0	0	0	0.5	0.5	0	0.1561	0	0.435875	0.408025
				S5	HA4	LB5	0	0	0	0.5	0.5	0	0.1569	0	0.42525	0.41785
				S5	HA5	LB5	0	0	0	0.5	0.5	0	0.15695	0	0.43575	0.4073
				S5	HA6	LB5	0	0	0	0.5	0.5	0.03495	0.1569	0	0.396775	0.411375
				S5	HB1	LB5	0	0	0.5	0	0.5	0	0	0.5828	0	0.4172
				S5	HB2	LB5	0	0	0.5	0	0.5	0	0	0.59195	0	0.40805
				S5	HB3	LB5	0	0	0.5	0	0.5	0.0463	0	0.57095	0	0.38275
				S5	HB4	LB5	0	0	0.5	0	0.5	0	0	0.5779	0	0.4221
				S5	HB5	LB5	0	0	0.5	0	0.5	0	0	0.596325	0	0.403675
				S5	HB6	LB5	0	0	0.5	0	0.5	0	0	0.5866	0	0.4134
				S5	HA1	LB6	0	0	0	0.5	0.5	0	0.157175	0	0.430625	0.4122
				S5	HA2	LB6	0	0	0	0.5	0.5	0	0.158075	0	0.4357	0.406225
				S5	HA3	LB6	0	0	0	0.5	0.5	0	0.1583	0	0.4392	0.4025
				S5	HA4	LB6	0	0	0	0.5	0.5	0	0.1591	0	0.428575	0.412325
				S5	HA5	LB6	0	0	0	0.5	0.5	0	0.15915	0	0.439075	0.401775
				S5	HA6	LB6	0	0	0	0.5	0.5	0	0.1591	0	0.4001	0.4408
				S5	HB1	LB6	0	0	0.5	0	0.5	0	0	0.588325	0	0.411675
				S5	HB2	LB6	0	0	0.5	0	0.5	0	0	0.597475	0	0.402525
				S5	HB3	LB6	0	0	0.5	0	0.5	0	0	0.576475	0	0.423525
				S5	HB4	LB6	0	0	0.5	0	0.5	0	0	0.583425	0	0.416575
				S5	HB5	LB6	0	0	0.5	0	0.5	0	0	0.60185	0	0.39815
				S5	HB6	LB6	0	0	0.5	0	0.5	0	0	0.592125	0	0.407875
				S5	HA2	HA1	0	0	0.5	0	0.5	0	0	0.583725	0	0.416275
				S5	HA3	HA1	0	0	0.5	0	0.5	0	0	0.58745	0	0.41255
				S5	HA4	HA1	0	0	0.5	0	0.5	0	0	0.577625	0	0.422375
				S5	HA5	HA1	0	0	0.5	0	0.5	0	0	0.588175	0.05325	0.358575
				S5	HA6	HA1	0	0	0.5	0	0.5	0	0	0.54915	0	0.45085
				S5	HB1	HA1	0	0	0	0.5	0.5	0	0.156675	0	0.47	0.373325
				S5	HB2	HA1	0	0	0	0.5	0.5	0	0.15435	0	0.433075	0.412575
				S5	HB3	HA1	0	0	0	0.5	0.5	0	0.157725	0	0.4087	0.433575
				S5	HB4	HA1	0	0	0	0.5	0.5	0	0.158925	0	0.4731	0.367975
				S5	HB5	HA1	0	0	0	0.5	0.5	0	0.154825	0	0.436975	0.4082
				S5	HB6	HA1	0	0	0	0.5	0.5	0	0.15675	0	0.425325	0.417925
				S5	HA3	HA2	0	0	0.5	0	0.5	0	0	0.593425	0	0.406575
				S5	HA4	HA2	0	0	0.5	0	0.5	0	0	0.5836	0	0.4164
				S5	HA5	HA2	0	0	0.5	0	0.5	0	0	0.59415	0	0.40585
				S5	HA6	HA2	0	0	0.5	0	0.5	0	0	0.555125	0	0.444875
				S5	HB1	HA2	0	0	0	0.5	0.5	0	0.157575	0	0.426675	0.41575
				S5	HB2	HA2	0	0	0	0.5	0.5	0	0.15525	0	0.43815	0.4066
				S5	HB3	HA2	0	0	0	0.5	0.5	0	0.158625	0	0.413775	0.4276
				S5	HB4	HA2	0	0	0	0.5	0.5	0	0.159825	0	0.419525	0.42065
				S5	HB5	HA2	0	0	0	0.5	0.5	0	0.155725	0	0.44205	0.402225
				S5	HB6	HA2	0	0	0	0.5	0.5	0	0.15765	0.144025	0.4304	0.267925
				S5	HA4	HA3	0	0	0.5	0	0.5	0	0	0.587325	0	0.412675
				S5	HA5	HA3	0	0	0.5	0	0.5	0	0	0.597875	0	0.402125
				S5	HA6	HA3	0	0	0.5	0	0.5	0	0	0.55885	0	0.44115
				S5	HB1	HA3	0	0	0	0.5	0.5	0	0.1578	0	0.430175	0.412025
				S5	HB2	HA3	0	0	0	0.5	0.5	0	0.155475	0	0.44165	0.402875
				S5	HB3	HA3	0	0	0	0.5	0.5	0	0.15885	0	0.417275	0.423875
				S5	HB4	HA3	0	0	0	0.5	0.5	0	0.16005	0	0.423025	0.416925
				S5	HB5	HA3	0	0	0	0.5	0.5	0	0.15595	0	0.44555	0.3985
				S5	HB6	HA3	0	0	0	0.5	0.5	0	0.157875	0	0.4339	0.408225
				S5	HA5	HA4	0	0	0.5	0	0.5	0	0	0.58805	0	0.41195
				S5	HA6	HA4	0	0	0.5	0	0.5	0	0	0.549025	0	0.450975
				S5	HB1	HA4	0	0	0	0.5	0.5	0	0.1586	0.120725	0.41955	0.301125
				S5	HB2	HA4	0	0	0	0.5	0.5	0	0.156275	0	0.431025	0.4127
				S5	HB3	HA4	0	0	0	0.5	0.5	0	0.15965	0	0.40665	0.4337
				S5	HB4	HA4	0	0	0	0.5	0.5	0	0.16085	0	0.4124	0.42675
				S5	HB5	HA4	0	0	0	0.5	0.5	0	0.15675	0	0.434925	0.408325
				S5	HB6	HA4	0	0	0	0.5	0.5	0	0.158675	0	0.423275	0.41805
				S5	HA6	HA5	0	0	0.5	0	0.5	0.04205	0	0.559575	0	0.398375
				S5	HB1	HA5	0	0	0	0.5	0.5	0	0.15865	0.0731	0.43005	0.3382
				S5	HB2	HA5	0	0	0	0.5	0.5	0	0.156325	0	0.441525	0.40215
				S5	HB3	HA5	0	0	0	0.5	0.5	0	0.1597	0	0.41715	0.42315
				S5	HB4	HA5	0	0	0	0.5	0.5	0	0.1609	0	0.4229	0.4162
				S5	HB5	HA5	0	0	0	0.5	0.5	0	0.1568	0	0.445425	0.397775
				S5	HB6	HA5	0	0	0	0.5	0.5	0	0.158725	0	0.433775	0.4075
				S5	HB1	HA6	0	0	0	0.5	0.5	0	0.1586	0	0.391075	0.450325
				S5	HB2	HA6	0	0	0	0.5	0.5	0	0.156275	0	0.40255	0.441175
				S5	HB3	HA6	0	0	0	0.5	0.5	0	0.15965	0	0.378175	0.462175
				S5	HB4	HA6	0	0	0	0.5	0.5	0	0.16085	0	0.383925	0.455225
				S5	HB5	HA6	0	0	0	0.5	0.5	0	0.15675	0	0.40645	0.4368
				S5	HB6	HA6	0	0	0	0.5	0.5	0	0.158675	0	0.3948	0.446525
				S5	HB2	HB1	0	0	0.5	0	0.5	0	0	0.58795	0	0.41205
				S5	HB3	HB1	0	0	0.5	0	0.5	0	0	0.56695	0	0.43305
				S5	HB4	HB1	0	0	0.5	0	0.5	0	0	0.5739	0	0.4261
				S5	HB5	HB1	0	0	0.5	0	0.5	0	0	0.592325	0	0.407675
				S5	HB6	HB1	0	0	0.5	0	0.5	0	0	0.5826	0	0.4174
				S5	HB3	HB2	0	0	0.5	0	0.5	0	0	0.5761	0	0.4239
				S5	HB4	HB2	0	0	0.5	0	0.5	0	0	0.58305	0	0.41695
				S5	HB5	HB2	0	0	0.5	0	0.5	0	0	0.601475	0	0.398525
				S5	HB6	HB2	0	0	0.5	0	0.5	0	0	0.59175	0	0.40825
				S5	HB4	HB3	0	0	0.5	0	0.5	0	0	0.56205	0	0.43795
				S5	HB5	HB3	0	0	0.5	0	0.5	0	0	0.580475	0	0.419525
				S5	HB6	HB3	0	0	0.5	0	0.5	0	0	0.57075	0	0.42925
				S5	HB5	HB4	0	0	0.5	0	0.5	0	0	0.587425	0	0.412575
				S5	HB6	HB4	0	0	0.5	0	0.5	0	0	0.5777	0	0.4223
				S5	HB6	HB5	0	0	0.5	0	0.5	0	0	0.596125	0	0.403875
				S6	LA2	LA1	0	0	0.75	0	0.25	0.113275	0	0.6359	0	0.250825
				S6	LA3	LA1	0	0	0.75	0	0.25	0.1132	0	0.6484	0	0.2384
				S6	LA4	LA1	0	0	0.75	0	0.25	0.116925	0	0.8031	0	0.079975
				S6	LA5	LA1	0	0	0.75	0	0.25	0.11295	0	0.65865	0	0.2284
				S6	LA6	LA1	0	0	0.75	0	0.25	0.116175	0	0.8008	0	0.083025
				S6	LB1	LA1	0	0	0	0.75	0.25	0.142325	0	0	0.629025	0.22865
				S6	LB2	LA1	0	0	0	0.75	0.25	0.141275	0	0	0.621625	0.2371
				S6	LB3	LA1	0	0	0	0.75	0.25	0.1413	0	0	0.630125	0.228575
				S6	LB4	LA1	0	0	0	0.75	0.25	0.142125	0	0	0.620075	0.2378
				S6	LB5	LA1	0	0	0	0.75	0.25	0.145125	0	0	0.629725	0.22515
				S6	LB6	LA1	0	0	0	0.75	0.25	0.142	0	0	0.64175	0.21625
				S6	HA1	LA1	0	0	0.75	0	0.25	0.11505	0	0.64605	0	0.2389
				S6	HA2	LA1	0	0	0.75	0	0.25	0.115775	0	0.662575	0	0.22165
				S6	HA3	LA1	0	0	0.75	0	0.25	0.1143	0	0.64015	0	0.24555
				S6	HA4	LA1	0	0	0.75	0	0.25	0.112075	0	0.661475	0	0.22645
				S6	HA5	LA1	0	0	0.75	0	0.25	0.116175	0	0.649875	0	0.23395
				S6	HA6	LA1	0	0	0.75	0	0.25	0.11465	0	0.64865	0	0.2367
				S6	HB1	LA1	0	0	0	0.75	0.25	0.14045	0	0	0.63765	0.2219
				S6	HB2	LA1	0	0	0	0.75	0.25	0.142	0	0	0.638325	0.219675
				S6	HB3	LA1	0	0	0	0.75	0.25	0.137175	0	0	0.634325	0.2285
				S6	HB4	LA1	0	0	0	0.75	0.25	0.1454	0	0	0.65085	0.20375
				S6	HB5	LA1	0	0	0	0.75	0.25	0.14395	0	0	0.641325	0.214725
				S6	HB6	LA1	0	0	0	0.75	0.25	0.139475	0	0	0.6415	0.219025
				S6	LA3	LA2	0	0	0.75	0	0.25	0.112325	0	0.64165	0	0.246025
				S6	LA4	LA2	0	0	0.75	0	0.25	0.11605	0	0.6445	0	0.23945
				S6	LA5	LA2	0	0	0.75	0	0.25	0.112075	0	0.6519	0	0.236025
				S6	LA6	LA2	0	0	0.75	0	0.25	0.1153	0	0.637075	0	0.247625
				S6	LB1	LA2	0	0	0	0.75	0.25	0.14145	0	0	0.622275	0.236275
				S6	LB2	LA2	0	0	0	0.75	0.25	0.1404	0	0	0.614875	0.244725
				S6	LB3	LA2	0	0	0	0.75	0.25	0.140425	0	0	0.623375	0.2362
				S6	LB4	LA2	0	0	0	0.75	0.25	0.14125	0	0.084175	0.613325	0.16125
				S6	LB5	LA2	0	0	0	0.75	0.25	0.14425	0	0	0.622975	0.232775
				S6	LB6	LA2	0	0	0	0.75	0.25	0.141125	0	0	0.635	0.223875
				S6	HA1	LA2	0	0	0.75	0	0.25	0.114175	0	0.813375	0	0.07245
				S6	HA2	LA2	0	0	0.75	0	0.25	0.1149	0	0.655825	0	0.229275
				S6	HA3	LA2	0	0	0.75	0	0.25	0.113425	0	0.6334	0	0.253175
				S6	HA4	LA2	0	0	0.75	0	0.25	0.1112	0	0.654725	0	0.234075
				S6	HA5	LA2	0	0	0.75	0	0.25	0.1153	0	0.643125	0	0.241575
				S6	HA6	LA2	0	0	0.75	0	0.25	0.113775	0	0.6419	0	0.244325
				S6	HB1	LA2	0	0	0	0.75	0.25	0.139575	0	0	0.6309	0.229525
				S6	HB2	LA2	0	0	0	0.75	0.25	0.141125	0	0	0.631575	0.2273
				S6	HB3	LA2	0	0	0	0.75	0.25	0.1363	0	0	0.627575	0.236125
				S6	HB4	LA2	0	0	0	0.75	0.25	0.144525	0	0	0.6441	0.211375
				S6	HB5	LA2	0	0	0	0.75	0.25	0.143075	0	0	0.634575	0.22235
				S6	HB6	LA2	0	0	0	0.75	0.25	0.1386	0	0	0.63475	0.22665
				S6	LA4	LA3	0	0	0.75	0	0.25	0.115975	0	0.657	0	0.227025
				S6	LA5	LA3	0	0	0.75	0	0.25	0.112	0	0.6644	0	0.2236
				S6	LA6	LA3	0	0	0.75	0	0.25	0.115225	0	0.649575	0	0.2352
				S6	LB1	LA3	0	0	0	0.75	0.25	0.141375	0	0	0.634775	0.22385
				S6	LB2	LA3	0	0	0	0.75	0.25	0.140325	0	0	0.627375	0.2323
				S6	LB3	LA3	0	0	0	0.75	0.25	0.14035	0	0	0.635875	0.223775
				S6	LB4	LA3	0	0	0	0.75	0.25	0.141175	0	0	0.625825	0.233
				S6	LB5	LA3	0	0	0	0.75	0.25	0.144175	0	0	0.635475	0.22035
				S6	LB6	LA3	0	0	0	0.75	0.25	0.14105	0	0	0.6475	0.21145
				S6	HA1	LA3	0	0	0.75	0	0.25	0.1141	0	0.6518	0	0.2341
				S6	HA2	LA3	0	0	0.75	0	0.25	0.114825	0	0.668325	0	0.21685
				S6	HA3	LA3	0	0	0.75	0	0.25	0.11335	0	0.6459	0	0.24075
				S6	HA4	LA3	0	0	0.75	0	0.25	0.111125	0	0.667225	0	0.22165
				S6	HA5	LA3	0	0	0.75	0	0.25	0.115225	0	0.655625	0	0.22915
				S6	HA6	LA3	0	0	0.75	0	0.25	0.1137	0	0.6544	0	0.2319
				S6	HB1	LA3	0	0	0	0.75	0.25	0.1395	0	0	0.6434	0.2171
				S6	HB2	LA3	0	0	0	0.75	0.25	0.14105	0	0	0.644075	0.214875
				S6	HB3	LA3	0	0	0	0.75	0.25	0.136225	0	0	0.640075	0.2237
				S6	HB4	LA3	0	0	0	0.75	0.25	0.14445	0	0	0.6566	0.19895
				S6	HB5	LA3	0	0	0	0.75	0.25	0.143	0	0	0.647075	0.209925
				S6	HB6	LA3	0	0	0	0.75	0.25	0.138525	0	0	0.64725	0.214225
				S6	LA5	LA4	0	0	0.75	0	0.25	0.115725	0	0.66725	0	0.217025
				S6	LA6	LA4	0	0	0.75	0	0.25	0.11895	0	0.652425	0	0.228625
				S6	LB1	LA4	0	0	0	0.75	0.25	0.1451	0	0	0.637625	0.217275
				S6	LB2	LA4	0	0	0	0.75	0.25	0.14405	0	0	0.630225	0.225725
				S6	LB3	LA4	0	0	0	0.75	0.25	0.144075	0	0	0.638725	0.2172
				S6	LB4	LA4	0	0	0	0.75	0.25	0.1449	0	0	0.628675	0.226425
				S6	LB5	LA4	0	0	0	0.75	0.25	0.1479	0	0	0.638325	0.213775
				S6	LB6	LA4	0	0	0	0.75	0.25	0.144775	0	0	0.65035	0.204875
				S6	HA1	LA4	0	0	0.75	0	0.25	0.117825	0	0.65465	0	0.227525
				S6	HA2	LA4	0	0	0.75	0	0.25	0.11855	0	0.671175	0	0.210275
				S6	HA3	LA4	0	0	0.75	0	0.25	0.117075	0	0.64875	0	0.234175
				S6	HA4	LA4	0	0	0.75	0	0.25	0.11485	0	0.670075	0	0.215075
				S6	HA5	LA4	0	0	0.75	0	0.25	0.11895	0	0.8126	0	0.06845
				S6	HA6	LA4	0	0	0.75	0	0.25	0.117425	0	0.65725	0	0.225325
				S6	HB1	LA4	0	0	0	0.75	0.25	0.143225	0	0	0.64625	0.210525
				S6	HB2	LA4	0	0	0	0.75	0.25	0.144775	0	0	0.646925	0.2083
				S6	HB3	LA4	0	0	0	0.75	0.25	0.13995	0	0	0.642925	0.217125
				S6	HB4	LA4	0	0	0	0.75	0.25	0.148175	0	0	0.65945	0.192375
				S6	HB5	LA4	0	0	0	0.75	0.25	0.146725	0	0	0.649925	0.20335
				S6	HB6	LA4	0	0	0	0.75	0.25	0.14225	0	0	0.6501	0.20765
				S6	LA6	LA5	0	0	0.75	0	0.25	0.114975	0	0.659825	0	0.2252
				S6	LB1	LA5	0	0	0	0.75	0.25	0.141125	0	0	0.645025	0.21385
				S6	LB2	LA5	0	0	0	0.75	0.25	0.140075	0	0	0.637625	0.2223
				S6	LB3	LA5	0	0	0	0.75	0.25	0.1401	0	0	0.646125	0.213775
				S6	LB4	LA5	0	0	0	0.75	0.25	0.140925	0	0	0.636075	0.223
				S6	LB5	LA5	0	0	0	0.75	0.25	0.143925	0	0	0.645725	0.21035
				S6	LB6	LA5	0	0	0	0.75	0.25	0.1408	0	0	0.65775	0.20145
				S6	HA1	LA5	0	0	0.75	0	0.25	0.11385	0	0.808875	0	0.077275
				S6	HA2	LA5	0	0	0.75	0	0.25	0.114575	0	0.678575	0	0.20685
				S6	HA3	LA5	0	0	0.75	0	0.25	0.1131	0	0.65615	0	0.23075
				S6	HA4	LA5	0	0	0.75	0	0.25	0.110875	0	0.677475	0	0.21165
				S6	HA5	LA5	0	0	0.75	0	0.25	0.114975	0	0.665875	0	0.21915
				S6	HA6	LA5	0	0	0.75	0	0.25	0.11345	0	0.66465	0	0.2219
				S6	HB1	LA5	0	0	0	0.75	0.25	0.13925	0	0	0.65365	0.2071
				S6	HB2	LA5	0	0	0	0.75	0.25	0.1408	0	0	0.654325	0.204875
				S6	HB3	LA5	0	0	0	0.75	0.25	0.135975	0	0	0.650325	0.2137
				S6	HB4	LA5	0	0	0	0.75	0.25	0.1442	0	0	0.66685	0.18895
				S6	HB5	LA5	0	0	0	0.75	0.25	0.14275	0	0	0.657325	0.199925
				S6	HB6	LA5	0	0	0	0.75	0.25	0.138275	0	0	0.6575	0.204225
				S6	LB1	LA6	0	0	0	0.75	0.25	0.14435	0	0	0.6302	0.22545
				S6	LB2	LA6	0	0	0	0.75	0.25	0.1433	0	0	0.6228	0.2339
				S6	LB3	LA6	0	0	0	0.75	0.25	0.143325	0	0	0.6313	0.225375
				S6	LB4	LA6	0	0	0	0.75	0.25	0.14415	0	0	0.62125	0.2346
				S6	LB5	LA6	0	0	0	0.75	0.25	0.14715	0	0	0.6309	0.22195
				S6	LB6	LA6	0	0	0	0.75	0.25	0.144025	0	0	0.642925	0.21305
				S6	HA1	LA6	0	0	0.75	0	0.25	0.117075	0	0.647225	0	0.2357
				S6	HA2	LA6	0	0	0.75	0	0.25	0.1178	0	0.66375	0	0.21845
				S6	HA3	LA6	0	0	0.75	0	0.25	0.116325	0	0.641325	0	0.24235
				S6	HA4	LA6	0	0	0.75	0	0.25	0.1141	0	0.66265	0	0.22325
				S6	HA5	LA6	0	0	0.75	0	0.25	0.1182	0	0.65105	0	0.23075
				S6	HA6	LA6	0	0	0.75	0	0.25	0.116675	0	0.649825	0	0.2335
				S6	HB1	LA6	0	0	0	0.75	0.25	0.142475	0	0	0.638825	0.2187
				S6	HB2	LA6	0	0	0	0.75	0.25	0.144025	0	0	0.6395	0.216475
				S6	HB3	LA6	0	0	0	0.75	0.25	0.1392	0	0	0.6355	0.2253
				S6	HB4	LA6	0	0	0	0.75	0.25	0.147425	0	0	0.652025	0.20055
				S6	HB5	LA6	0	0	0	0.75	0.25	0.145975	0	0	0.6425	0.211525
				S6	HB6	LA6	0	0	0	0.75	0.25	0.1415	0	0	0.642675	0.215825
				S6	LB2	LB1	0	0	0.75	0	0.25	0	0	0.77745	0	0.22255
				S6	LB3	LB1	0	0	0.75	0	0.25	0	0	0.785975	0	0.214025
				S6	LB4	LB1	0	0	0.75	0	0.25	0	0	0.77675	0	0.22325
				S6	LB5	LB1	0	0	0.75	0	0.25	0	0	0.7894	0	0.2106
				S6	LB6	LB1	0	0	0.75	0	0.25	0	0	0.7983	0	0.2017
				S6	HA1	LB1	0	0	0	0.75	0.25	0.143225	0	0	0.632425	0.22435
				S6	HA2	LB1	0	0	0	0.75	0.25	0.14395	0	0	0.778725	0.077325
				S6	HA3	LB1	0	0	0	0.75	0.25	0.142475	0	0	0.626525	0.231
				S6	HA4	LB1	0	0	0	0.75	0.25	0.14025	0	0	0.64785	0.2119
				S6	HA5	LB1	0	0	0	0.75	0.25	0.14435	0	0	0.63625	0.2194
				S6	HA6	LB1	0	0	0	0.75	0.25	0.142825	0	0	0.635025	0.22215
				S6	HB1	LB1	0	0	0.75	0	0.25	0	0	0.79265	0	0.20735
				S6	HB2	LB1	0	0	0.75	0	0.25	0	0	0.794875	0	0.205125
				S6	HB3	LB1	0	0	0.75	0	0.25	0	0	0.78605	0	0.21395
				S6	HB4	LB1	0	0	0.75	0	0.25	0	0	0.8108	0	0.1892
				S6	HB5	LB1	0	0	0.75	0	0.25	0	0	0.799825	0.052225	0.14795
				S6	HB6	LB1	0	0	0.75	0	0.25	0	0	0.795525	0	0.204475
				S6	LB3	LB2	0	0	0.75	0	0.25	0	0	0.777525	0	0.222475
				S6	LB4	LB2	0	0	0.75	0	0.25	0	0	0.7683	0	0.2317
				S6	LB5	LB2	0	0	0.75	0	0.25	0	0	0.78095	0	0.21905
				S6	LB6	LB2	0	0	0.75	0	0.25	0	0	0.78985	0	0.21015
				S6	HA1	LB2	0	0	0	0.75	0.25	0.142175	0	0	0.625025	0.2328
				S6	HA2	LB2	0	0	0	0.75	0.25	0.1429	0	0	0.64155	0.21555
				S6	HA3	LB2	0	0	0	0.75	0.25	0.141425	0	0	0.619125	0.23945
				S6	HA4	LB2	0	0	0	0.75	0.25	0.1392	0	0	0.64045	0.22035
				S6	HA5	LB2	0	0	0	0.75	0.25	0.1433	0	0	0.62885	0.22785
				S6	HA6	LB2	0	0	0	0.75	0.25	0.141775	0	0	0.627625	0.2306
				S6	HB1	LB2	0	0	0.75	0	0.25	0	0	0.7842	0	0.2158
				S6	HB2	LB2	0	0	0.75	0	0.25	0	0	0.786425	0	0.213575
				S6	HB3	LB2	0	0	0.75	0	0.25	0	0	0.7776	0	0.2224
				S6	HB4	LB2	0	0	0.75	0	0.25	0	0	0.80235	0	0.19765
				S6	HB5	LB2	0	0	0.75	0	0.25	0	0	0.791375	0	0.208625
				S6	HB6	LB2	0	0	0.75	0	0.25	0	0	0.787075	0	0.212925
				S6	LB4	LB3	0	0	0.75	0	0.25	0	0	0.776825	0	0.223175
				S6	LB5	LB3	0	0	0.75	0	0.25	0	0	0.789475	0	0.210525
				S6	LB6	LB3	0	0	0.75	0	0.25	0	0	0.798375	0	0.201625
				S6	HA1	LB3	0	0	0	0.75	0.25	0.1422	0	0	0.633525	0.224275
				S6	HA2	LB3	0	0	0	0.75	0.25	0.142925	0	0	0.767425	0.08965
				S6	HA3	LB3	0	0	0	0.75	0.25	0.14145	0.08705	0	0.627625	0.143875
				S6	HA4	LB3	0	0	0	0.75	0.25	0.139225	0	0	0.64895	0.211825
				S6	HA5	LB3	0	0	0	0.75	0.25	0.143325	0	0	0.63735	0.219325
				S6	HA6	LB3	0	0	0	0.75	0.25	0.1418	0	0	0.636125	0.222075
				S6	HB1	LB3	0	0	0.75	0	0.25	0	0	0.792725	0	0.207275
				S6	HB2	LB3	0	0	0.75	0	0.25	0	0	0.79495	0	0.20505
				S6	HB3	LB3	0	0	0.75	0	0.25	0	0	0.786125	0	0.213875
				S6	HB4	LB3	0	0	0.75	0	0.25	0	0	0.810875	0	0.189125
				S6	HB5	LB3	0	0	0.75	0	0.25	0	0	0.7999	0	0.2001
				S6	HB6	LB3	0	0	0.75	0	0.25	0	0	0.7956	0	0.2044
				S6	LB5	LB4	0	0	0.75	0	0.25	0	0	0.78025	0	0.21975
				S6	LB6	LB4	0	0	0.75	0	0.25	0	0	0.78915	0	0.21085
				S6	HA1	LB4	0	0	0	0.75	0.25	0.143025	0	0	0.623475	0.2335
				S6	HA2	LB4	0	0	0	0.75	0.25	0.14375	0	0	0.64	0.21625
				S6	HA3	LB4	0	0	0	0.75	0.25	0.142275	0	0	0.617575	0.24015
				S6	HA4	LB4	0	0	0	0.75	0.25	0.14005	0	0	0.6389	0.22105
				S6	HA5	LB4	0	0	0	0.75	0.25	0.14415	0	0	0.6273	0.22855
				S6	HA6	LB4	0	0	0	0.75	0.25	0.142625	0	0	0.626075	0.2313
				S6	HB1	LB4	0	0	0.75	0	0.25	0	0	0.7835	0	0.2165
				S6	HB2	LB4	0	0	0.75	0	0.25	0	0	0.785725	0	0.214275
				S6	HB3	LB4	0	0	0.75	0	0.25	0	0	0.7769	0	0.2231
				S6	HB4	LB4	0	0	0.75	0	0.25	0	0	0.80165	0	0.19835
				S6	HB5	LB4	0	0	0.75	0	0.25	0	0	0.790675	0	0.209325
				S6	HB6	LB4	0	0	0.75	0	0.25	0	0	0.786375	0	0.213625
				S6	LB6	LB5	0	0	0.75	0	0.25	0	0	0.8018	0	0.1982
				S6	HA1	LB5	0	0	0	0.75	0.25	0.146025	0	0	0.633125	0.22085
				S6	HA2	LB5	0	0	0	0.75	0.25	0.14675	0	0	0.64965	0.2036
				S6	HA3	LB5	0	0	0	0.75	0.25	0.145275	0	0	0.627225	0.2275
				S6	HA4	LB5	0	0	0	0.75	0.25	0.14305	0	0	0.64855	0.2084
				S6	HA5	LB5	0	0	0	0.75	0.25	0.14715	0	0	0.63695	0.2159
				S6	HA6	LB5	0	0	0	0.75	0.25	0.145625	0	0	0.635725	0.21865
				S6	HB1	LB5	0	0	0.75	0	0.25	0	0	0.79615	0	0.20385
				S6	HB2	LB5	0	0	0.75	0	0.25	0	0	0.798375	0	0.201625
				S6	HB3	LB5	0	0	0.75	0	0.25	0	0	0.78955	0	0.21045
				S6	HB4	LB5	0	0	0.75	0	0.25	0	0	0.8143	0	0.1857
				S6	HB5	LB5	0	0	0.75	0	0.25	0	0	0.95225	0	0.04775
				S6	HB6	LB5	0	0	0.75	0	0.25	0	0	0.799025	0	0.200975
				S6	HA1	LB6	0	0	0	0.75	0.25	0.1429	0	0	0.64515	0.21195
				S6	HA2	LB6	0	0	0	0.75	0.25	0.143625	0	0	0.7764	0.079975
				S6	HA3	LB6	0	0	0	0.75	0.25	0.14215	0	0	0.63925	0.2186
				S6	HA4	LB6	0	0	0	0.75	0.25	0.139925	0	0	0.660575	0.1995
				S6	HA5	LB6	0	0	0	0.75	0.25	0.144025	0	0	0.648975	0.207
				S6	HA6	LB6	0	0	0	0.75	0.25	0.1425	0	0	0.64775	0.20975
				S6	HB1	LB6	0	0	0.75	0	0.25	0	0	0.80505	0	0.19495
				S6	HB2	LB6	0	0	0.75	0	0.25	0	0	0.807275	0	0.192725
				S6	HB3	LB6	0	0	0.75	0	0.25	0	0	0.79845	0	0.20155
				S6	HB4	LB6	0	0	0.75	0	0.25	0	0	0.8232	0	0.1768
				S6	HB5	LB6	0	0	0.75	0	0.25	0	0	0.812225	0	0.187775
				S6	HB6	LB6	0	0	0.75	0	0.25	0	0	0.807925	0	0.192075
				S6	HA2	HA1	0	0	0.75	0	0.25	0.116675	0	0.665975	0	0.21735
				S6	HA3	HA1	0	0	0.75	0	0.25	0.1152	0	0.8102	0	0.0746
				S6	HA4	HA1	0	0	0.75	0	0.25	0.112975	0	0.8229	0	0.064125
				S6	HA5	HA1	0	0	0.75	0	0.25	0.117075	0	0.653275	0	0.22965
				S6	HA6	HA1	0	0	0.75	0	0.25	0.11555	0	0.65205	0	0.2324
				S6	HB1	HA1	0	0	0	0.75	0.25	0.14135	0	0	0.64105	0.2176
				S6	HB2	HA1	0	0	0	0.75	0.25	0.1429	0	0	0.641725	0.215375
				S6	HB3	HA1	0	0	0	0.75	0.25	0.138075	0	0	0.637725	0.2242
				S6	HB4	HA1	0	0	0	0.75	0.25	0.1463	0	0	0.65425	0.19945
				S6	HB5	HA1	0	0	0	0.75	0.25	0.14485	0	0	0.644725	0.210425
				S6	HB6	HA1	0	0	0	0.75	0.25	0.140375	0	0	0.6449	0.214725
				S6	HA3	HA2	0	0	0.75	0	0.25	0.115925	0	0.660075	0	0.224
				S6	HA4	HA2	0	0	0.75	0	0.25	0.1137	0	0.6814	0	0.2049
				S6	HA5	HA2	0	0	0.75	0	0.25	0.1178	0.075075	0.6698	0	0.137325
				S6	HA6	HA2	0	0	0.75	0	0.25	0.116275	0	0.668575	0	0.21515
				S6	HB1	HA2	0	0	0	0.75	0.25	0.142075	0	0	0.657575	0.20035
				S6	HB2	HA2	0	0	0	0.75	0.25	0.143625	0	0	0.65825	0.198125
				S6	HB3	HA2	0	0	0	0.75	0.25	0.1388	0	0	0.762775	0.098425
				S6	HB4	HA2	0	0	0	0.75	0.25	0.147025	0	0	0.777425	0.07555
				S6	HB5	HA2	0	0	0	0.75	0.25	0.145575	0	0	0.7239	0.130525
				S6	HB6	HA2	0	0	0	0.75	0.25	0.1411	0	0	0.661425	0.197475
				S6	HA4	HA3	0	0	0.75	0	0.25	0.112225	0	0.658975	0	0.2288
				S6	HA5	HA3	0	0	0.75	0	0.25	0.116325	0.072475	0.647375	0	0.163825
				S6	HA6	HA3	0	0	0.75	0	0.25	0.1148	0	0.64615	0	0.23905
				S6	HB1	HA3	0	0	0	0.75	0.25	0.1406	0	0	0.63515	0.22425
				S6	HB2	HA3	0	0	0	0.75	0.25	0.14215	0	0	0.635825	0.222025
				S6	HB3	HA3	0	0	0	0.75	0.25	0.137325	0	0	0.631825	0.23085
				S6	HB4	HA3	0	0	0	0.75	0.25	0.14555	0	0	0.64835	0.2061
				S6	HB5	HA3	0	0	0	0.75	0.25	0.1441	0	0	0.638825	0.217075
				S6	HB6	HA3	0	0	0	0.75	0.25	0.139625	0	0	0.639	0.221375
				S6	HA5	HA4	0	0	0.75	0	0.25	0.1141	0	0.6687	0	0.2172
				S6	HA6	HA4	0	0	0.75	0	0.25	0.112575	0	0.667475	0	0.21995
				S6	HB1	HA4	0	0	0	0.75	0.25	0.138375	0	0	0.656475	0.20515
				S6	HB2	HA4	0	0	0	0.75	0.25	0.139925	0	0	0.65715	0.202925
				S6	HB3	HA4	0	0	0	0.75	0.25	0.1351	0	0	0.65315	0.21175
				S6	HB4	HA4	0	0	0	0.75	0.25	0.143325	0	0	0.669675	0.187
				S6	HB5	HA4	0	0	0	0.75	0.25	0.141875	0	0	0.66015	0.197975
				S6	HB6	HA4	0	0	0	0.75	0.25	0.1374	0	0	0.660325	0.202275
				S6	HA6	HA5	0	0	0.75	0	0.25	0.116675	0	0.655875	0	0.22745
				S6	HB1	HA5	0	0	0	0.75	0.25	0.142475	0	0	0.644875	0.21265
				S6	HB2	HA5	0	0	0	0.75	0.25	0.144025	0	0	0.64555	0.210425
				S6	HB3	HA5	0	0	0	0.75	0.25	0.1392	0.08575	0	0.64155	0.1335
				S6	HB4	HA5	0	0	0	0.75	0.25	0.147425	0	0	0.658075	0.1945
				S6	HB5	HA5	0	0	0	0.75	0.25	0.145975	0	0	0.64855	0.205475
				S6	HB6	HA5	0	0	0	0.75	0.25	0.1415	0	0	0.648725	0.209775
				S6	HB1	HA6	0	0	0	0.75	0.25	0.14095	0	0	0.64365	0.2154
				S6	HB2	HA6	0	0	0	0.75	0.25	0.1425	0	0	0.644325	0.213175
				S6	HB3	HA6	0	0	0	0.75	0.25	0.137675	0	0	0.640325	0.222
				S6	HB4	HA6	0	0	0	0.75	0.25	0.1459	0	0	0.65685	0.19725
				S6	HB5	HA6	0	0	0	0.75	0.25	0.14445	0	0	0.647325	0.208225
				S6	HB6	HA6	0	0	0	0.75	0.25	0.139975	0	0	0.6475	0.212525
				S6	HB2	HB1	0	0	0.75	0	0.25	0	0	0.801625	0	0.198375
				S6	HB3	HB1	0	0	0.75	0	0.25	0	0	0.7928	0	0.2072
				S6	HB4	HB1	0	0	0.75	0	0.25	0	0	0.81755	0	0.18245
				S6	HB5	HB1	0	0	0.75	0	0.25	0	0	0.806575	0	0.193425
				S6	HB6	HB1	0	0	0.75	0	0.25	0	0	0.802275	0	0.197725
				S6	HB3	HB2	0	0	0.75	0	0.25	0	0	0.795025	0	0.204975
				S6	HB4	HB2	0	0	0.75	0	0.25	0	0	0.819775	0	0.180225
				S6	HB5	HB2	0	0	0.75	0	0.25	0	0	0.8088	0	0.1912
				S6	HB6	HB2	0	0	0.75	0	0.25	0	0	0.8045	0	0.1955
				S6	HB4	HB3	0	0	0.75	0	0.25	0	0	0.81095	0	0.18905
				S6	HB5	HB3	0	0	0.75	0	0.25	0	0	0.799975	0	0.200025
				S6	HB6	HB3	0	0	0.75	0	0.25	0	0	0.795675	0	0.204325
				S6	HB5	HB4	0	0	0.75	0	0.25	0	0	0.824725	0	0.175275
				S6	HB6	HB4	0	0	0.75	0	0.25	0	0	0.820425	0	0.179575
				S6	HB6	HB5	0	0	0.75	0	0.25	0	0	0.80945	0	0.19055
				S7	LA2	LA1	0.25	0	0	0	0.75	0.186825	0	0.0292	0	0.783975
				S7	LA3	LA1	0.25	0	0	0	0.75	0.173225	0	0.14935	0	0.677425
				S7	LA4	LA1	0.25	0	0	0	0.75	0.1851	0	0.0613	0	0.7536
				S7	LA5	LA1	0.25	0	0	0	0.75	0.18525	0	0.145525	0	0.669225
				S7	LA6	LA1	0.25	0	0	0	0.75	0.1832	0	0.06675	0	0.75005
				S7	LB1	LA1	0.25	0	0	0	0.75	0.2617	0	0.0292	0	0.7091
				S7	LB2	LA1	0.25	0	0	0	0.75	0.172075	0	0.06315	0	0.764775
				S7	LB3	LA1	0.25	0	0	0	0.75	0.267575	0	0.0292	0	0.703225
				S7	LB4	LA1	0.25	0	0	0	0.75	0.187	0	0.061875	0	0.751125
				S7	LB5	LA1	0.25	0	0	0	0.75	0.26065	0	0.0292	0	0.71015
				S7	LB6	LA1	0.25	0	0	0	0.75	0.18445	0	0.0292	0	0.78635
				S7	HA1	LA1	0	0.25	0	0	0.75	0	0.13335	0	0	0.86665
				S7	HA2	LA1	0	0.25	0	0	0.75	0	0.13335	0	0	0.86665
				S7	HA3	LA1	0	0.25	0	0	0.75	0	0.13335	0	0	0.86665
				S7	HA4	LA1	0	0.25	0	0	0.75	0	0.13335	0	0	0.86665
				S7	HA5	LA1	0	0.25	0	0	0.75	0	0.13335	0	0	0.86665
				S7	HA6	LA1	0	0.25	0	0	0.75	0	0.13335	0	0.090825	0.775825
				S7	HB1	LA1	0	0.25	0	0	0.75	0	0.13335	0	0	0.86665
				S7	HB2	LA1	0	0.25	0	0	0.75	0	0.13335	0	0	0.86665
				S7	HB3	LA1	0	0.25	0	0	0.75	0	0.13335	0	0	0.86665
				S7	HB4	LA1	0	0.25	0	0	0.75	0	0.13335	0	0	0.86665
				S7	HB5	LA1	0	0.25	0	0	0.75	0	0.13335	0	0	0.86665
				S7	HB6	LA1	0	0.25	0	0	0.75	0	0.13335	0	0.033175	0.833475
				S7	LA3	LA2	0.25	0	0	0	0.75	0.17755	0	0.162225	0	0.660225
				S7	LA4	LA2	0.25	0	0	0	0.75	0.189425	0	0.1692	0	0.641375
				S7	LA5	LA2	0.25	0	0	0	0.75	0.189575	0	0.060575	0	0.74985
				S7	LA6	LA2	0.25	0	0	0	0.75	0.187525	0	0.277875	0	0.5346
				S7	LB1	LA2	0.25	0	0	0	0.75	0.166825	0	0.244325	0	0.58885
				S7	LB2	LA2	0.25	0	0	0	0.75	0.1764	0	0.253925	0	0.569675
				S7	LB3	LA2	0.25	0	0	0	0.75	0.180425	0	0.277375	0	0.5422
				S7	LB4	LA2	0.25	0	0	0	0.75	0.191325	0	0.2669	0	0.541775
				S7	LB5	LA2	0.25	0	0	0	0.75	0.190325	0	0.0292	0	0.780475
				S7	LB6	LA2	0.25	0	0	0	0.75	0.188775	0	0.14045	0	0.670775
				S7	HA1	LA2	0	0.25	0	0	0.75	0	0.13335	0	0	0.86665
				S7	HA2	LA2	0	0.25	0	0	0.75	0	0.13335	0	0	0.86665
				S7	HA3	LA2	0	0.25	0	0	0.75	0	0.13335	0	0	0.86665
				S7	HA4	LA2	0	0.25	0	0	0.75	0	0.13335	0	0.071	0.79565
				S7	HA5	LA2	0	0.25	0	0	0.75	0.089575	0.13335	0	0	0.777075
				S7	HA6	LA2	0	0.25	0	0	0.75	0	0.13335	0	0	0.86665
				S7	HB1	LA2	0	0.25	0	0	0.75	0	0.13335	0	0	0.86665
				S7	HB2	LA2	0	0.25	0	0	0.75	0	0.13335	0	0.029525	0.837125
				S7	HB3	LA2	0	0.25	0	0	0.75	0	0.13335	0	0	0.86665
				S7	HB4	LA2	0	0.25	0	0	0.75	0	0.13335	0	0	0.86665
				S7	HB5	LA2	0	0.25	0	0	0.75	0	0.13335	0	0	0.86665
				S7	HB6	LA2	0	0.25	0	0	0.75	0	0.13335	0	0	0.86665
				S7	LA4	LA3	0.25	0	0	0	0.75	0.175825	0	0.0611	0	0.763075
				S7	LA5	LA3	0.25	0	0	0	0.75	0.175975	0	0.150175	0	0.67385
				S7	LA6	LA3	0.25	0	0	0	0.75	0.173925	0	0.06655	0	0.759525
				S7	LB1	LA3	0.25	0	0	0	0.75	0.153225	0	0.13065	0	0.716125
				S7	LB2	LA3	0.25	0	0	0	0.75	0.242475	0	0.226025	0	0.5315
				S7	LB3	LA3	0.25	0	0	0	0.75	0.2453	0	0.250925	0	0.503775
				S7	LB4	LA3	0.25	0	0	0	0.75	0.273275	0	0.1528	0	0.573925
				S7	LB5	LA3	0.25	0	0	0	0.75	0.176725	0	0.0292	0	0.794075
				S7	LB6	LA3	0.25	0	0	0	0.75	0.175175	0	0.122075	0	0.70275
				S7	HA1	LA3	0	0.25	0	0	0.75	0	0.13335	0	0	0.86665
				S7	HA2	LA3	0	0.25	0	0	0.75	0.091	0.13335	0	0.065325	0.710325
				S7	HA3	LA3	0	0.25	0	0	0.75	0	0.13335	0	0	0.86665
				S7	HA4	LA3	0	0.25	0	0	0.75	0.08405	0.13335	0	0.064625	0.717975
				S7	HA5	LA3	0	0.25	0	0	0.75	0.07235	0.13335	0	0	0.7943
				S7	HA6	LA3	0	0.25	0	0	0.75	0.0948	0.13335	0.11765	0	0.6542
				S7	HB1	LA3	0	0.25	0	0	0.75	0	0.13335	0	0.061625	0.805025
				S7	HB2	LA3	0	0.25	0	0	0.75	0	0.13335	0	0.0283	0.83835
				S7	HB3	LA3	0	0.25	0	0	0.75	0	0.13335	0	0	0.86665
				S7	HB4	LA3	0	0.25	0	0	0.75	0.08925	0.13335	0	0.0601	0.7173
				S7	HB5	LA3	0	0.25	0	0	0.75	0	0.13335	0	0	0.86665
				S7	HB6	LA3	0	0.25	0	0	0.75	0.10385	0.13335	0	0	0.7628
				S7	LA5	LA4	0.25	0	0	0	0.75	0.18785	0	0.15945	0	0.6527
				S7	LA6	LA4	0.25	0	0	0	0.75	0.1858	0	0.0292	0	0.785
				S7	LB1	LA4	0.25	0	0	0	0.75	0.1651	0	0.13405	0	0.70085
				S7	LB2	LA4	0.25	0	0	0	0.75	0.249825	0	0.252825	0	0.49735
				S7	LB3	LA4	0.25	0	0	0	0.75	0.1787	0	0.22555	0	0.59575
				S7	LB4	LA4	0.25	0	0	0	0.75	0.29105	0	0.1475	0	0.56145
				S7	LB5	LA4	0.25	0	0	0	0.75	0.295675	0	0.0292	0	0.675125
				S7	LB6	LA4	0.25	0	0	0	0.75	0.18705	0	0.118825	0	0.694125
				S7	HA1	LA4	0	0.25	0	0	0.75	0	0.13335	0	0	0.86665
				S7	HA2	LA4	0	0.25	0	0	0.75	0	0.13335	0	0	0.86665
				S7	HA3	LA4	0	0.25	0	0	0.75	0	0.13335	0	0	0.86665
				S7	HA4	LA4	0	0.25	0	0	0.75	0	0.13335	0	0	0.86665
				S7	HA5	LA4	0	0.25	0	0	0.75	0.067825	0.13335	0	0	0.798825
				S7	HA6	LA4	0	0.25	0	0	0.75	0	0.13335	0	0	0.86665
				S7	HB1	LA4	0	0.25	0	0	0.75	0	0.13335	0	0	0.86665
				S7	HB2	LA4	0	0.25	0	0	0.75	0	0.13335	0	0.02625	0.8404
				S7	HB3	LA4	0	0.25	0	0	0.75	0	0.13335	0	0	0.86665
				S7	HB4	LA4	0	0.25	0	0	0.75	0	0.13335	0	0	0.86665
				S7	HB5	LA4	0	0.25	0	0	0.75	0	0.13335	0	0.040375	0.826275
				S7	HB6	LA4	0	0.25	0	0	0.75	0	0.13335	0	0.0689	0.79775
				S7	LA6	LA5	0.25	0	0	0	0.75	0.23925	0	0.0292	0	0.73155
				S7	LB1	LA5	0.25	0	0	0	0.75	0.31355	0	0.1317	0	0.55475
				S7	LB2	LA5	0.25	0	0	0	0.75	0.3181	0	0.162175	0	0.519725
				S7	LB3	LA5	0.25	0	0	0	0.75	0.324575	0	0.132725	0	0.5427
				S7	LB4	LA5	0.25	0	0	0	0.75	0.273375	0	0.057875	0	0.66875
				S7	LB5	LA5	0.25	0	0	0	0.75	0.351725	0	0.13675	0	0.511525
				S7	LB6	LA5	0.25	0	0	0	0.75	0.1872	0	0.0292	0	0.7836
				S7	HA1	LA5	0	0.25	0	0	0.75	0	0.13335	0	0	0.86665
				S7	HA2	LA5	0	0.25	0	0	0.75	0	0.13335	0	0.090175	0.776475
				S7	HA3	LA5	0	0.25	0	0	0.75	0.063525	0.13335	0	0	0.803125
				S7	HA4	LA5	0	0.25	0	0	0.75	0.0485	0.13335	0	0	0.81815
				S7	HA5	LA5	0	0.25	0	0	0.75	0.07095	0.13335	0	0	0.7957
				S7	HA6	LA5	0	0.25	0	0	0.75	0.150775	0.13335	0	0.0899	0.625975
				S7	HB1	LA5	0	0.25	0	0	0.75	0.050125	0.13335	0	0	0.816525
				S7	HB2	LA5	0	0.25	0	0	0.75	0	0.13335	0	0.0245	0.84215
				S7	HB3	LA5	0	0.25	0	0	0.75	0	0.13335	0	0	0.86665
				S7	HB4	LA5	0	0.25	0	0	0.75	0.053325	0.13335	0	0	0.813325
				S7	HB5	LA5	0	0.25	0	0	0.75	0.05205	0.13335	0	0	0.8146
				S7	HB6	LA5	0	0.25	0	0	0.75	0	0.13335	0	0	0.86665
				S7	LB1	LA6	0.25	0	0	0	0.75	0.214725	0	0.135525	0	0.64975
				S7	LB2	LA6	0.25	0	0	0	0.75	0.239975	0	0.06635	0	0.693675
				S7	LB3	LA6	0.25	0	0	0	0.75	0.1768	0	0.169725	0	0.653475
				S7	LB4	LA6	0.25	0	0	0	0.75	0.1877	0	0.1252	0	0.6871
				S7	LB5	LA6	0.25	0	0	0	0.75	0.1867	0	0.0292	0	0.7841
				S7	LB6	LA6	0.25	0	0	0	0.75	0.18515	0	0.236325	0	0.578525
				S7	HA1	LA6	0	0.25	0	0	0.75	0	0.13335	0	0	0.86665
				S7	HA2	LA6	0	0.25	0	0	0.75	0	0.13335	0	0	0.86665
				S7	HA3	LA6	0	0.25	0	0	0.75	0	0.13335	0	0	0.86665
				S7	HA4	LA6	0	0.25	0	0	0.75	0	0.13335	0	0	0.86665
				S7	HA5	LA6	0	0.25	0	0	0.75	0.059875	0.13335	0	0	0.806775
				S7	HA6	LA6	0	0.25	0	0	0.75	0	0.13335	0	0	0.86665
				S7	HB1	LA6	0	0.25	0	0	0.75	0	0.13335	0	0	0.86665
				S7	HB2	LA6	0	0.25	0	0	0.75	0	0.13335	0	0	0.86665
				S7	HB3	LA6	0	0.25	0	0	0.75	0	0.13335	0	0	0.86665
				S7	HB4	LA6	0	0.25	0	0	0.75	0.054825	0.13335	0	0	0.811825
				S7	HB5	LA6	0	0.25	0	0	0.75	0.05355	0.13335	0	0	0.8131
				S7	HB6	LA6	0	0.25	0	0	0.75	0	0.13335	0	0	0.86665
				S7	LB2	LB1	0.25	0	0	0	0.75	0.227275	0	0.134925	0	0.6378
				S7	LB3	LB1	0.25	0	0	0	0.75	0.1561	0	0.2392	0	0.6047
				S7	LB4	LB1	0.25	0	0	0	0.75	0.167	0	0.234775	0	0.598225
				S7	LB5	LB1	0.25	0	0	0	0.75	0.1817	0	0.13945	0	0.67885
				S7	LB6	LB1	0.25	0	0	0	0.75	0.16445	0	0.24135	0	0.5942
				S7	HA1	LB1	0	0.25	0	0	0.75	0	0.192225	0	0.02345	0.784325
				S7	HA2	LB1	0	0.25	0	0	0.75	0	0.18795	0	0.024525	0.787525
				S7	HA3	LB1	0	0.25	0	0	0.75	0	0.192025	0	0.02505	0.782925
				S7	HA4	LB1	0	0.25	0	0	0.75	0.046725	0.18725	0	0.0265	0.739525
				S7	HA5	LB1	0	0.25	0	0	0.75	0.067875	0.1986	0	0.026675	0.70685
				S7	HA6	LB1	0	0.25	0	0	0.75	0	0.187825	0	0.0249	0.787275
				S7	HB1	LB1	0	0.25	0	0	0.75	0.04835	0.18425	0	0.026925	0.740475
				S7	HB2	LB1	0	0.25	0	0	0.75	0	0.1938	0	0.019475	0.786725
				S7	HB3	LB1	0	0.25	0	0	0.75	0	0.189525	0	0.0242	0.786275
				S7	HB4	LB1	0	0.25	0	0	0.75	0.05155	0.182725	0	0.022025	0.7437
				S7	HB5	LB1	0	0.25	0	0	0.75	0.050275	0.192175	0	0.023875	0.733675
				S7	HB6	LB1	0	0.25	0	0	0.75	0	0.17965	0	0.02525	0.7951
				S7	LB3	LB2	0.25	0	0	0	0.75	0.226025	0	0.2664	0	0.507575
				S7	LB4	LB2	0.25	0	0	0	0.75	0.338825	0	0.151	0	0.510175
				S7	LB5	LB2	0.25	0	0	0	0.75	0.358475	0	0.0292	0	0.612325
				S7	LB6	LB2	0.25	0	0	0	0.75	0.2427	0	0.0292	0	0.7281
				S7	HA1	LB2	0	0.25	0	0	0.75	0	0.13335	0	0	0.86665
				S7	HA2	LB2	0	0.25	0	0	0.75	0.072875	0.13335	0	0	0.793775
				S7	HA3	LB2	0	0.25	0	0	0.75	0	0.13335	0	0	0.86665
				S7	HA4	LB2	0	0.25	0	0	0.75	0.065925	0.13335	0	0	0.800725
				S7	HA5	LB2	0	0.25	0	0	0.75	0.054225	0.13335	0	0	0.812425
				S7	HA6	LB2	0	0.25	0	0	0.75	0.076675	0.13335	0	0	0.789975
				S7	HB1	LB2	0	0.25	0	0	0.75	0.0828	0.193825	0	0	0.723375
				S7	HB2	LB2	0	0.25	0	0	0.75	0	0.13335	0	0.0281	0.83855
				S7	HB3	LB2	0	0.25	0	0	0.75	0.070325	0.13335	0	0	0.796325
				S7	HB4	LB2	0	0.25	0	0	0.75	0.071125	0.1923	0	0	0.736575
				S7	HB5	LB2	0	0.25	0	0	0.75	0	0.13335	0	0	0.86665
				S7	HB6	LB2	0	0.25	0	0	0.75	0.085725	0.13335	0	0.055875	0.72505
				S7	LB4	LB3	0.25	0	0	0	0.75	0.256825	0	0.1597	0	0.583475
				S7	LB5	LB3	0.25	0	0	0	0.75	0.1796	0	0.0292	0	0.7912
				S7	LB6	LB3	0.25	0	0	0	0.75	0.17805	0	0.0292	0	0.79275
				S7	HA1	LB3	0	0.25	0	0	0.75	0	0.13335	0	0	0.86665
				S7	HA2	LB3	0	0.25	0	0	0.75	0	0.13335	0	0	0.86665
				S7	HA3	LB3	0	0.25	0	0	0.75	0	0.13335	0	0	0.86665
				S7	HA4	LB3	0	0.25	0	0	0.75	0	0.13335	0	0	0.86665
				S7	HA5	LB3	0	0.25	0	0	0.75	0	0.13335	0	0	0.86665
				S7	HA6	LB3	0	0.25	0	0	0.75	0	0.13335	0	0	0.86665
				S7	HB1	LB3	0	0.25	0	0	0.75	0	0.13335	0.123525	0	0.743125
				S7	HB2	LB3	0	0.25	0	0	0.75	0	0.13335	0	0.032875	0.833775
				S7	HB3	LB3	0	0.25	0	0	0.75	0	0.13335	0	0	0.86665
				S7	HB4	LB3	0	0.25	0	0	0.75	0	0.13335	0	0	0.86665
				S7	HB5	LB3	0	0.25	0	0	0.75	0.055425	0.13335	0.088325	0	0.7229
				S7	HB6	LB3	0	0.25	0	0	0.75	0.084525	0.13335	0	0.0599	0.722225
				S7	LB5	LB4	0.25	0	0	0	0.75	0.276875	0	0.0292	0	0.693925
				S7	LB6	LB4	0.25	0	0	0	0.75	0.2994	0	0.230225	0	0.470375
				S7	HA1	LB4	0	0.25	0	0	0.75	0	0.13335	0	0	0.86665
				S7	HA2	LB4	0	0.25	0	0	0.75	0	0.13335	0	0	0.86665
				S7	HA3	LB4	0	0.25	0	0	0.75	0	0.13335	0	0	0.86665
				S7	HA4	LB4	0	0.25	0	0	0.75	0.0818	0.13335	0	0	0.78485
				S7	HA5	LB4	0	0.25	0	0	0.75	0.16605	0.13335	0	0	0.7006
				S7	HA6	LB4	0	0.25	0	0	0.75	0.09255	0.13335	0	0	0.7741
				S7	HB1	LB4	0	0.25	0	0	0.75	0.108625	0.13335	0	0	0.758025
				S7	HB2	LB4	0	0.25	0	0	0.75	0	0.13335	0	0.026825	0.839825
				S7	HB3	LB4	0	0.25	0	0	0.75	0	0.13335	0	0	0.86665
				S7	HB4	LB4	0	0.25	0	0	0.75	0.087	0.13335	0	0	0.77965
				S7	HB5	LB4	0	0.25	0	0	0.75	0	0.13335	0	0	0.86665
				S7	HB6	LB4	0	0.25	0	0	0.75	0.1016	0.13335	0	0	0.76505
				S7	LB6	LB5	0.25	0	0	0	0.75	0.304025	0	0.143475	0	0.5525
				S7	HA1	LB5	0	0.25	0	0	0.75	0	0.13335	0	0.02285	0.8438
				S7	HA2	LB5	0	0.25	0	0	0.75	0	0.13335	0	0.102775	0.763875
				S7	HA3	LB5	0	0.25	0	0	0.75	0	0.13335	0	0.02445	0.8422
				S7	HA4	LB5	0	0.25	0	0	0.75	0.0822	0.13335	0	0.0259	0.75855
				S7	HA5	LB5	0	0.25	0	0	0.75	0.101575	0.13335	0	0.026075	0.739
				S7	HA6	LB5	0	0.25	0	0	0.75	0	0.13335	0	0.102875	0.763775
				S7	HB1	LB5	0	0.25	0	0	0.75	0.11425	0.13335	0	0.026325	0.726075
				S7	HB2	LB5	0	0.25	0	0	0.75	0	0.13335	0	0.018875	0.847775
				S7	HB3	LB5	0	0.25	0	0	0.75	0	0.13335	0	0.0236	0.84305
				S7	HB4	LB5	0	0.25	0	0	0.75	0	0.13335	0	0.021425	0.845225
				S7	HB5	LB5	0	0.25	0	0	0.75	0	0.13335	0	0.023275	0.843375
				S7	HB6	LB5	0	0.25	0	0	0.75	0	0.13335	0	0.02465	0.842
				S7	HA1	LB6	0	0.25	0	0	0.75	0	0.13335	0	0.026775	0.839875
				S7	HA2	LB6	0	0.25	0	0	0.75	0	0.13335	0	0	0.86665
				S7	HA3	LB6	0	0.25	0	0	0.75	0	0.13335	0	0.028375	0.838275
				S7	HA4	LB6	0	0.25	0	0	0.75	0	0.13335	0	0	0.86665
				S7	HA5	LB6	0	0.25	0	0	0.75	0.06135	0.13335	0	0.03	0.7753
				S7	HA6	LB6	0	0.25	0	0	0.75	0	0.13335	0	0.028225	0.838425
				S7	HB1	LB6	0	0.25	0	0	0.75	0	0.13335	0	0.03025	0.8364
				S7	HB2	LB6	0	0.25	0	0	0.75	0	0.13335	0	0.0228	0.84385
				S7	HB3	LB6	0	0.25	0	0	0.75	0	0.13335	0	0.027525	0.839125
				S7	HB4	LB6	0	0.25	0	0	0.75	0	0.13335	0	0.02535	0.8413
				S7	HB5	LB6	0	0.25	0	0	0.75	0	0.13335	0	0.0272	0.83945
				S7	HB6	LB6	0	0.25	0	0	0.75	0	0.13335	0	0.028575	0.838075
				S7	HA2	HA1	0.25	0	0	0	0.75	0.09345	0	0.4053	0	0.50125
				S7	HA3	HA1	0.25	0	0	0	0.75	0.09345	0	0.1513	0	0.75525
				S7	HA4	HA1	0.25	0	0	0	0.75	0.09345	0	0.191	0	0.71555
				S7	HA5	HA1	0.25	0	0	0	0.75	0.252575	0	0.186475	0	0.56095
				S7	HA6	HA1	0.25	0	0	0	0.75	0.09345	0	0.249425	0	0.657125
				S7	HB1	HA1	0.25	0	0	0	0.75	0.09345	0	0.186075	0	0.720475
				S7	HB2	HA1	0.25	0	0	0	0.75	0.2099	0	0.120875	0	0.669225
				S7	HB3	HA1	0.25	0	0	0	0.75	0.09345	0	0.2603	0	0.64625
				S7	HB4	HA1	0.25	0	0	0	0.75	0.09345	0	0.17265	0	0.7339
				S7	HB5	HA1	0.25	0	0	0	0.75	0.09345	0	0.150275	0	0.756275
				S7	HB6	HA1	0.25	0	0	0	0.75	0.09345	0	0.1845	0	0.72205
				S7	HA3	HA2	0.25	0	0	0	0.75	0.173725	0	0.067825	0	0.75845
				S7	HA4	HA2	0.25	0	0	0	0.75	0.09345	0	0.144775	0	0.761775
				S7	HA5	HA2	0.25	0	0	0	0.75	0.24585	0	0.06945	0	0.6847
				S7	HA6	HA2	0.25	0	0	0	0.75	0.188475	0	0.254	0	0.557525
				S7	HB1	HA2	0.25	0	0	0	0.75	0.09345	0	0.1422	0	0.76435
				S7	HB2	HA2	0.25	0	0	0	0.75	0.1755	0	0.03455	0	0.78995
				S7	HB3	HA2	0.25	0	0	0	0.75	0.09345	0	0.066975	0	0.839575
				S7	HB4	HA2	0.25	0	0	0	0.75	0.09345	0	0.135775	0	0.770775
				S7	HB5	HA2	0.25	0	0	0	0.75	0.09345	0	0.147075	0	0.759475
				S7	HB6	HA2	0.25	0	0	0	0.75	0.16135	0	0.068025	0	0.770625
				S7	HA4	HA3	0.25	0	0	0	0.75	0.21935	0	0.149375	0	0.631275
				S7	HA5	HA3	0.25	0	0	0	0.75	0.184375	0	0.15575	0	0.659875
				S7	HA6	HA3	0.25	0	0	0	0.75	0.09345	0	0.14835	0	0.7582
				S7	HB1	HA3	0.25	0	0	0	0.75	0.09345	0	0.111125	0	0.795425
				S7	HB2	HA3	0.25	0	0	0	0.75	0.213	0	0.120675	0	0.666325
				S7	HB3	HA3	0.25	0	0	0	0.75	0.09345	0	0.22495	0	0.6816
				S7	HB4	HA3	0.25	0	0	0	0.75	0.09345	0	0.2524	0	0.65415
				S7	HB5	HA3	0.25	0	0	0	0.75	0.09345	0	0.261025	0	0.645525
				S7	HB6	HA3	0.25	0	0	0	0.75	0.09345	0	0.1892	0	0.71735
				S7	HA5	HA4	0.25	0	0	0	0.75	0.1796	0	0.202125	0	0.618275
				S7	HA6	HA4	0.25	0	0	0	0.75	0.09345	0	0.145025	0	0.761525
				S7	HB1	HA4	0.25	0	0	0	0.75	0.09345	0	0.273525	0	0.633025
				S7	HB2	HA4	0.25	0	0	0	0.75	0.2225	0	0.1159	0	0.6616
				S7	HB3	HA4	0.25	0	0	0	0.75	0.09345	0	0.270975	0	0.635575
				S7	HB4	HA4	0.25	0	0	0	0.75	0.09345	0	0.22635	0	0.6802
				S7	HB5	HA4	0.25	0	0	0	0.75	0.1422	0	0.245225	0	0.612575
				S7	HB6	HA4	0.25	0	0	0	0.75	0.09345	0	0.20015	0.035	0.6714
				S7	HA6	HA5	0.25	0	0	0	0.75	0.249525	0	0.1802	0	0.570275
				S7	HB1	HA5	0.25	0	0	0	0.75	0.168925	0	0.1972	0	0.633875
				S7	HB2	HA5	0.25	0	0	0	0.75	0.18615	0	0.03455	0	0.7793
				S7	HB3	HA5	0.25	0	0	0	0.75	0.244875	0	0.26235	0	0.492775
				S7	HB4	HA5	0.25	0	0	0	0.75	0.15725	0	0.233	0	0.60975
				S7	HB5	HA5	0.25	0	0	0	0.75	0.184525	0	0.18295	0	0.632525
				S7	HB6	HA5	0.25	0	0	0	0.75	0.17185	0	0.195625	0	0.632525
				S7	HB1	HA6	0.25	0	0	0	0.75	0.09345	0	0.145925	0	0.760625
				S7	HB2	HA6	0.25	0	0	0	0.75	0.09345	0	0.116475	0	0.790075
				S7	HB3	HA6	0.25	0	0	0	0.75	0.09345	0	0.145	0	0.76155
				S7	HB4	HA6	0.25	0	0	0	0.75	0.1797	0	0.136025	0	0.684275
				S7	HB5	HA6	0.25	0	0	0	0.75	0.151075	0	0.147325	0	0.7016
				S7	HB6	HA6	0.25	0	0	0	0.75	0.1943	0	0.0684	0.052275	0.685025
				S7	HB2	HB1	0.25	0	0	0	0.75	0.21715	0	0.03455	0.064	0.6843
				S7	HB3	HB1	0.25	0	0	0	0.75	0.09345	0	0.188975	0	0.717575
				S7	HB4	HB1	0.25	0	0	0	0.75	0.09345	0	0.218	0	0.68855
				S7	HB5	HB1	0.25	0	0	0	0.75	0.09345	0	0.145775	0	0.760775
				S7	HB6	HB1	0.25	0	0	0	0.75	0.09345	0	0.195225	0	0.711325
				S7	HB3	HB2	0.25	0	0	0	0.75	0.21205	0	0.118175	0	0.669775
				S7	HB4	HB2	0.25	0	0	0	0.75	0.09345	0	0.111375	0	0.795175
				S7	HB5	HB2	0.25	0	0	0	0.75	0.09345	0	0.233325	0	0.673225
				S7	HB6	HB2	0.25	0	0	0	0.75	0.21725	0	0.03455	0	0.7482
				S7	HB4	HB3	0.25	0	0	0	0.75	0.09345	0	0.2481	0	0.65845
				S7	HB5	HB3	0.25	0	0	0	0.75	0.09345	0	0.256725	0	0.649825
				S7	HB6	HB3	0.25	0	0	0	0.75	0.09345	0	0.256875	0	0.649675
				S7	HB5	HB4	0.25	0	0	0	0.75	0.147025	0	0.169125	0	0.68385
				S7	HB6	HB4	0.25	0	0	0	0.75	0.09345	0	0.1818	0	0.72475
				S7	HB6	HB5	0.25	0	0	0	0.75	0.09345	0	0.067375	0	0.839175
				S8	LA2	LA1	0.5	0	0	0	0.5	0.50345	0	0.06945	0	0.4271
				S8	LA3	LA1	0.5	0	0	0	0.5	0.50345	0	0.06945	0	0.4271
				S8	LA4	LA1	0.5	0	0	0	0.5	0.4503	0	0.259425	0	0.290275
				S8	LA5	LA1	0.5	0	0	0	0.5	0.4318	0	0.3234	0	0.2448
				S8	LA6	LA1	0.5	0	0	0	0.5	0.48975	0	0.06945	0	0.4408
				S8	LB1	LA1	0.5	0	0	0	0.5	0.45395	0	0.255325	0	0.290725
				S8	LB2	LA1	0.5	0	0	0	0.5	0.45495	0	0.06945	0	0.4756
				S8	LB3	LA1	0.5	0	0	0	0.5	0.46505	0	0.06945	0	0.4655
				S8	LB4	LA1	0.5	0	0	0	0.5	0.4708	0	0.06945	0	0.45975
				S8	LB5	LA1	0.5	0	0	0	0.5	0.5084	0	0.23005	0	0.26155
				S8	LB6	LA1	0.5	0	0	0	0.5	0.490025	0	0.251425	0	0.25855
				S8	HA1	LA1	0	0.5	0	0	0.5	0.077975	0.4173	0	0	0.504725
				S8	HA2	LA1	0	0.5	0	0	0.5	0.09035	0.40925	0	0.042925	0.457475
				S8	HA3	LA1	0	0.5	0	0	0.5	0.147075	0.41735	0	0.11955	0.316025
				S8	HA4	LA1	0	0.5	0	0	0.5	0.088325	0.299825	0	0.166525	0.445325
				S8	HA5	LA1	0	0.5	0	0	0.5	0.110625	0.40905	0	0.073025	0.4073
				S8	HA6	LA1	0	0.5	0	0	0.5	0.13405	0.41175	0	0.06705	0.38715
				S8	HB1	LA1	0	0.5	0	0	0.5	0.08445	0.4116	0	0.0402	0.46375
				S8	HB2	LA1	0	0.5	0	0	0.5	0.085225	0.429025	0	0.0664	0.41935
				S8	HB3	LA1	0	0.5	0	0	0.5	0.12735	0.47995	0	0	0.3927
				S8	HB4	LA1	0	0.5	0	0	0.5	0.13245	0.411925	0	0	0.455625
				S8	HB5	LA1	0	0.5	0	0	0.5	0.12365	0.427425	0	0	0.448925
				S8	HB6	LA1	0	0.5	0	0	0.5	0.131625	0.404825	0	0.06805	0.3955
				S8	LA3	LA2	0.5	0	0	0	0.5	0.602725	0	0.06945	0	0.327825
				S8	LA4	LA2	0.5	0	0	0	0.5	0.450675	0	0.06945	0	0.479875
				S8	LA5	LA2	0.5	0	0	0	0.5	0.448525	0	0.06945	0	0.482025
				S8	LA6	LA2	0.5	0	0	0	0.5	0.4162	0	0.06945	0	0.51435
				S8	LB1	LA2	0.5	0	0	0	0.5	0.454325	0	0.24905	0	0.296625
				S8	LB2	LA2	0.5	0	0	0	0.5	0.455325	0	0.06945	0	0.475225
				S8	LB3	LA2	0.5	0	0	0	0.5	0.465425	0	0.06945	0	0.465125
				S8	LB4	LA2	0.5	0	0	0	0.5	0.471175	0	0.21925	0	0.309575
				S8	LB5	LA2	0.5	0	0	0	0.5	0.646725	0	0.06945	0	0.283825
				S8	LB6	LA2	0.5	0	0	0	0.5	0.453225	0	0.06945	0	0.477325
				S8	HA1	LA2	0	0.5	0	0	0.5	0.0784	0.420525	0	0	0.501075
				S8	HA2	LA2	0	0.5	0	0	0.5	0.090775	0.412475	0	0.031625	0.465125
				S8	HA3	LA2	0	0.5	0	0	0.5	0.2292	0.420575	0	0.058975	0.29125
				S8	HA4	LA2	0	0.5	0	0	0.5	0.08875	0.299825	0	0.21585	0.395575
				S8	HA5	LA2	0	0.5	0	0	0.5	0.122525	0.412275	0	0	0.4652
				S8	HA6	LA2	0	0.5	0	0	0.5	0.091975	0.414975	0	0	0.49305
				S8	HB1	LA2	0	0.5	0	0	0.5	0.084875	0.414825	0	0	0.5003
				S8	HB2	LA2	0	0.5	0	0	0.5	0.08565	0.43225	0	0.099375	0.382725
				S8	HB3	LA2	0	0.5	0	0	0.5	0.13925	0.419525	0	0.060375	0.38085
				S8	HB4	LA2	0	0.5	0	0	0.5	0.14435	0.41515	0	0.049625	0.390875
				S8	HB5	LA2	0	0.5	0	0	0.5	0.07955	0.43065	0	0.116825	0.372975
				S8	HB6	LA2	0	0.5	0	0	0.5	0.09125	0.40805	0	0	0.5007
				S8	LA4	LA3	0.5	0	0	0	0.5	0.44535	0	0.14515	0	0.4095
				S8	LA5	LA3	0.5	0	0	0	0.5	0.4432	0	0.1541	0	0.4027
				S8	LA6	LA3	0.5	0	0	0	0.5	0.4362	0	0.14635	0	0.41745
				S8	LB1	LA3	0.5	0	0	0	0.5	0.449	0	0.06945	0	0.48155
				S8	LB2	LA3	0.5	0	0	0	0.5	0.609425	0	0.134425	0	0.25615
				S8	LB3	LA3	0.5	0	0	0	0.5	0.4601	0	0.06945	0	0.47045
				S8	LB4	LA3	0.5	0	0	0	0.5	0.5998	0	0.06945	0	0.33075
				S8	LB5	LA3	0.5	0	0	0	0.5	0.595	0	0.1588	0	0.2462
				S8	LB6	LA3	0.5	0	0	0	0.5	0.60775	0	0.06945	0	0.3228
				S8	HA1	LA3	0	0.5	0	0	0.5	0.07115	0.4112	0	0	0.51765
				S8	HA2	LA3	0	0.5	0	0	0.5	0.133975	0.40315	0	0	0.462875
				S8	HA3	LA3	0	0.5	0	0	0.5	0.085225	0.299825	0	0.1789	0.43605
				S8	HA4	LA3	0	0.5	0	0	0.5	0.1497	0.3967	0	0.071525	0.382075
				S8	HA5	LA3	0	0.5	0	0	0.5	0	0.40295	0	0.06275	0.5343
				S8	HA6	LA3	0	0.5	0	0	0.5	0.084725	0.40565	0	0.075025	0.4346
				S8	HB1	LA3	0	0.5	0	0	0.5	0.077625	0.4055	0	0	0.516875
				S8	HB2	LA3	0	0.5	0	0	0.5	0.0784	0.422925	0	0.074375	0.4243
				S8	HB3	LA3	0	0.5	0	0	0.5	0.07205	0.4102	0	0.071625	0.446125
[truncated: 2,145 more rows]

## Sheet: Fig3
Fig.3
					Fig.3a	Fig.3b															Fig.3e	In the later 3 years
	Abbr.	Full name			Relative importance (estimated by iCAMP)				Process	Years after warming	Relative importance (estimated by iCAMP)		Standard deviation		Cohen's d (Warming - Control)	Effect size level	P value (bootstrapping)	sig.			Method	Stochasticity		Standard deviation		Cohen's d (Warming - Control)	Effect size level	P value (bootstrapping)	sig.
	HoS	Homogeneous selection		Process	Control	Warming					Control	Warming	Control	Warming								Control	Warming	Control	Warming
	HeS	Heterogeneous selection		HoS	0.369761	0.384569		Fig.3c	HoS	1	0.359681	0.296194	0.025346	0.0214743	-2.70268	L	0.001	***			tNST	0.575111	0.457122	0.0927467	0.0802445	-1.36055	L	0	***
	HD	Homogenizing dispersal		HeS	0.00379	0.00270167				2	0.351189	0.357019	0.0259591	0.0539872	0.137648	N	0.818				pNST	0.51754	0.476608	0.158271	0.159871	-0.25732	S	0.542
	DL	Dispersal limitation		HD	0.00898444	0.0132972				3	0.414111	0.481031	0.0436295	0.0329577	1.73081	L	0.014	**			NP	0.77781	0.776074	0.0135908	0.0107197	-0.357894	S	0.5
	DR	Drift		DL	0.0183572	0.0163117				4	0.355067	0.380422	0.0570719	0.0215972	0.587631	M	0.346				iCAMP	0.61654	0.57463	0.0502396	0.0518459	-0.820979	L	0.014	**
				DR	0.599108	0.58312				5	0.368756	0.408181	0.0242408	0.0308772	1.42031	L	0.035	**			QPEN	0.0555556	0.111111	0.165543	0.115609	0.425961	S	0.567
								Fig.3d	DR	1	0.597086	0.661481	0.0147663	0.0271846	2.94372	L	0.001	***
										2	0.630058	0.617953	0.031813	0.0558142	-0.266482	S	0.657
										3	0.549642	0.493606	0.0528785	0.0389826	-1.20629	L	0.066	*
										4	0.612531	0.583342	0.0471601	0.0199147	-0.806356	L	0.207
										5	0.606222	0.559219	0.0294938	0.0438391	-1.25806	L	0.058	*

## Sheet: Fig4
Fig.4
												Fig.4a					Fig.4b			Fig.4c			Fig.4d
	Abbr.	Full name					Top member lineage					Relative importance in each bin					Relative abundance (%)	Bin contribution to homogeneous selection			Bin contribution to drift					Bin composition
	HoS	Homogeneous selection		OriginalBinID	NewID	In.Figure.or.Not	Domain	Phylum	Class	Order	Family	HoS	HeS	HD	DL	DR		Control (later 3 years)	Warming (later 3 years)	Warming-induced change	Control (later 3 years)	Warming (later 3 years)	Warming-induced change			ID	Bin	TaxonRelativeAbundance	Domain	Phylum	Class	Order	Family	Genus
	HeS	Heterogeneous selection		original.bin585	Bin1	yes	Bacteria	Firmicutes	Bacilli	Bacillales	Bacillaceae 1	1	0	0	0	0	0.090885	0.0880611	0.135072	0.0470111	0	0	0			OTU_3161	Bin1	2.83333e-05	Bacteria	Unclassified_Bacteria	Unclassified_Bacteria	Unclassified_Bacteria	Unclassified_Bacteria	Unclassified_Bacteria
	HD	Homogenizing dispersal		original.bin118	Bin2	yes	Bacteria	Verrucomicrobia	Spartobacteria	Spartobacteria_genera_incertae_sedis	Spartobacteria_genera_incertae_sedis	1	0	0	0	0	0.0681883	0.0816083	0.0727667	-0.00884167	0	0	0			OTU_6550	Bin1	1.41667e-05	Bacteria	Unclassified_Bacteria	Unclassified_Bacteria	Unclassified_Bacteria	Unclassified_Bacteria	Unclassified_Bacteria
	DL	Dispersal limitation		original.bin241	Bin3	yes	Bacteria	Proteobacteria	Alphaproteobacteria	Sphingomonadales	Sphingomonadaceae	0.340622	0	0	0	0.659378	0.0326625	0.0131648	0.00236111	-0.0108037	0.0141602	0.031725	0.0175648			OTU_4671	Bin1	1.08333e-05	Bacteria	Unclassified_Bacteria	Unclassified_Bacteria	Unclassified_Bacteria	Unclassified_Bacteria	Unclassified_Bacteria
	DR	Drift		original.bin184	Bin4	yes	Bacteria	Proteobacteria	Alphaproteobacteria	Rhizobiales	Bradyrhizobiaceae	0.103431	0	0.0148795	0	0.881689	0.0283575	0.00165926	0.006825	0.00516574	0.0319074	0.0162694	-0.015638			OTU_7151	Bin1	1e-05	Bacteria	Unclassified_Bacteria	Unclassified_Bacteria	Unclassified_Bacteria	Unclassified_Bacteria	Unclassified_Bacteria
				original.bin285	Bin5	yes	Bacteria	Acidobacteria	Acidobacteria_Gp4	Gp4	Gp4	0.69499	0	0	0	0.30501	0.0275783	0.0254741	0.0117778	-0.0136963	0.00547593	0.009525	0.00404907			OTU_6996	Bin1	6.66667e-06	Bacteria	Unclassified_Bacteria	Unclassified_Bacteria	Unclassified_Bacteria	Unclassified_Bacteria	Unclassified_Bacteria
				original.bin448	Bin6	yes	Bacteria	Actinobacteria	Actinobacteria	Solirubrobacterales	Solirubrobacteraceae	0.453005	0	0	0	0.546995	0.01564	0.00618981	0.00732778	0.00113796	0.00811852	0.00807778	-4.07407e-05			OTU_4677	Bin1	5.83333e-06	Bacteria	Unclassified_Bacteria	Unclassified_Bacteria	Unclassified_Bacteria	Unclassified_Bacteria	Unclassified_Bacteria
				original.bin286	Bin7	yes	Bacteria	Acidobacteria	Acidobacteria_Gp4	Gp4	Gp4	0.347129	0.0324603	0	0	0.62041	0.0154633	0.00846481	0.00555093	-0.00291389	0.00565926	0.00843241	0.00277315			OTU_8395	Bin1	5.83333e-06	Bacteria	Unclassified_Bacteria	Unclassified_Bacteria	Unclassified_Bacteria	Unclassified_Bacteria	Unclassified_Bacteria
				original.bin183	Bin8	yes	Bacteria	Proteobacteria	Alphaproteobacteria	Rhizobiales	Xanthobacteraceae_LIKE	0	0	0.0270071	0	0.972993	0.0146567	0	0	0	0.0162917	0.0142833	-0.00200833			OTU_8687	Bin1	5.83333e-06	Bacteria	Unclassified_Bacteria	Unclassified_Bacteria	Unclassified_Bacteria	Unclassified_Bacteria	Unclassified_Bacteria
				original.bin438	Bin9	yes	Bacteria	Actinobacteria	Actinobacteria	Gaiellales	Gaiellaceae	0.724385	0	0	0	0.275615	0.0137833	0.00733704	0.0197	0.012363	0.00547685	0	-0.00547685			OTU_8627	Bin1	5e-06	Bacteria	Unclassified_Bacteria	Unclassified_Bacteria	Unclassified_Bacteria	Unclassified_Bacteria	Unclassified_Bacteria
				original.bin416	Bin10	yes	Bacteria	Actinobacteria	Actinobacteria	Actinomycetales	Streptomycetaceae	0.0359645	0	0	0.0496085	0.914427	0.0128058	0	0.00153519	0.00153519	0.00939722	0.0125694	0.00317222			OTU_8256	Bin1	4.16667e-06	Bacteria	Unclassified_Bacteria	Unclassified_Bacteria	Unclassified_Bacteria	Unclassified_Bacteria	Unclassified_Bacteria
				original.bin250	Bin11	yes	Bacteria	Proteobacteria	Alphaproteobacteria	Rhizobiales	Rhodobiaceae	0	0	0.0183329	0	0.981667	0.0102275	0	0	0	0.0100028	0.00784722	-0.00215556			OTU_8346	Bin1	4.16667e-06	Bacteria	Unclassified_Bacteria	Unclassified_Bacteria	Unclassified_Bacteria	Unclassified_Bacteria	Unclassified_Bacteria
				original.bin420	Bin12	yes	Bacteria	Actinobacteria	Actinobacteria	Actinomycetales	Pseudonocardiaceae	0.165614	0	0.0215662	0	0.812819	0.0101625	0.000725	0	-0.000725	0.00724722	0.0110806	0.00383333			OTU_13660	Bin1	3.33333e-06	Bacteria	Unclassified_Bacteria	Unclassified_Bacteria	Unclassified_Bacteria	Unclassified_Bacteria	Unclassified_Bacteria
				original.bin22	Bin13	yes	Archaea	Thaumarchaeota	Nitrososphaerales	Nitrososphaerales	Nitrososphaeraceae	0	0	0.0127425	0.0183602	0.968897	0.0101367	0	0	0	0.00847963	0.0127806	0.00430093			OTU_4021	Bin1	2.5e-06	Bacteria	Unclassified_Bacteria	Unclassified_Bacteria	Unclassified_Bacteria	Unclassified_Bacteria	Unclassified_Bacteria
				original.bin418	Bin14	yes	Bacteria	Actinobacteria	Actinobacteria	Actinomycetales	Nocardioidaceae	0.764737	0	0	0	0.235263	0.0100467	0.0082287	0.00270833	-0.00552037	0.000615741	0.00634722	0.00573148			OTU_8483	Bin1	2.5e-06	Bacteria	Unclassified_Bacteria	Unclassified_Bacteria	Unclassified_Bacteria	Unclassified_Bacteria	Unclassified_Bacteria
				original.bin145	Bin15	yes	Bacteria	Acidobacteria	Acidobacteria_Gp6	Gp6	Gp6	0	0	0.0771773	0	0.922823	0.00949833	0	0	0	0.0098963	0.00700556	-0.00289074			OTU_8944	Bin1	2.5e-06	Bacteria	Unclassified_Bacteria	Unclassified_Bacteria	Unclassified_Bacteria	Unclassified_Bacteria	Unclassified_Bacteria
				original.bin634	Bin16	yes	Bacteria	Cyanobacteria/Chloroplast	Chloroplast	Chloroplast	Chloroplast	0.254025	0	0	0	0.745975	0.00931667	0.00149907	0.00378889	0.00228981	0.00379815	0.000927778	-0.00287037			OTU_9386	Bin1	2.5e-06	Bacteria	Unclassified_Bacteria	Unclassified_Bacteria	Unclassified_Bacteria	Unclassified_Bacteria	Unclassified_Bacteria
				original.bin633	Bin17	yes	Bacteria	Cyanobacteria/Chloroplast	Chloroplast	Chloroplast	Chloroplast	0.051639	0	0	0	0.948361	0.00927917	1.48148e-05	0.000237037	0.000222222	0.00473519	0.00222963	-0.00250556			OTU_10450	Bin1	2.5e-06	Bacteria	Unclassified_Bacteria	Unclassified_Bacteria	Unclassified_Bacteria	Unclassified_Bacteria	Unclassified_Bacteria
				original.bin444	Bin18	yes	Bacteria	Actinobacteria	Thermoleophilia	Thermoleophilales	Thermoleophilaceae	0	0	0.0430497	0	0.95695	0.00921417	0	0	0	0.00890278	0.00876944	-0.000133333			OTU_12690	Bin1	2.5e-06	Bacteria	Unclassified_Bacteria	Unclassified_Bacteria	Unclassified_Bacteria	Unclassified_Bacteria	Unclassified_Bacteria
				original.bin436	Bin19	yes	Bacteria	Actinobacteria	Actinobacteria	Gaiellales	Gaiellaceae	0	0	0.022193	0	0.977807	0.00886167	0	0	0	0.00855	0.0108333	0.00228333			OTU_12983	Bin1	2.5e-06	Bacteria	Unclassified_Bacteria	Unclassified_Bacteria	Unclassified_Bacteria	Unclassified_Bacteria	Unclassified_Bacteria
				original.bin443	Bin20	yes	Bacteria	Actinobacteria	Actinobacteria	Solirubrobacterales	Solirubrobacteraceae_LIKE	0.0445654	0	0	0.0769916	0.878443	0.00842083	0	0	0	0.00630556	0.00830278	0.00199722			OTU_11421	Bin1	1.66667e-06	Bacteria	Unclassified_Bacteria	Unclassified_Bacteria	Unclassified_Bacteria	Unclassified_Bacteria	Unclassified_Bacteria
				original.bin138	Bin21	yes	Bacteria	Acidobacteria	Acidobacteria_Gp1	Gp1	Gp1	1	0	0	0	0	0.00816417	0.00786389	0.013175	0.00531111	0	0	0			OTU_12012	Bin1	1.66667e-06	Bacteria	Unclassified_Bacteria	Unclassified_Bacteria	Unclassified_Bacteria	Unclassified_Bacteria	Unclassified_Bacteria
				original.bin453	Bin22	yes	Bacteria	Acidobacteria	Acidobacteria_Gp16	Gp16	Gp16	0	0	0.014157	0	0.985843	0.00798583	0	0	0	0.00915833	0.00667037	-0.00248796			OTU_12651	Bin1	1.66667e-06	Bacteria	Proteobacteria	Unclassified_Proteobacteria	Unclassified_Proteobacteria	Unclassified_Proteobacteria	Unclassified_Proteobacteria
				original.bin93	Bin23	yes	Bacteria	Proteobacteria	Betaproteobacteria	Burkholderiales	Oxalobacteraceae	0.0339709	0	0	0	0.966029	0.0079725	0	0	0	0.00610556	0.00655833	0.000452778			OTU_14064	Bin1	1.66667e-06	Bacteria	Unclassified_Bacteria	Unclassified_Bacteria	Unclassified_Bacteria	Unclassified_Bacteria	Unclassified_Bacteria
				original.bin253	Bin24	yes	Bacteria	Proteobacteria	Alphaproteobacteria	Rhizobiales	Rhizobiaceae	0.0840131	0	0	0.304713	0.611274	0.00796833	0	0.000412963	0.000412963	0.00266852	0.00378426	0.00111574			OTU_14412	Bin1	1.66667e-06	Bacteria	Unclassified_Bacteria	Unclassified_Bacteria	Unclassified_Bacteria	Unclassified_Bacteria	Unclassified_Bacteria
				original.bin256	Bin25	yes	Bacteria	Proteobacteria	Alphaproteobacteria	Alphaproteobacteria_incertae_sedis	Rhizomicrobium	0.0426324	0	0.0440722	0	0.913295	0.00791	0.00112407	0	-0.00112407	0.0106537	0.00552685	-0.00512685			OTU_17079	Bin1	1.66667e-06	Bacteria	Unclassified_Bacteria	Unclassified_Bacteria	Unclassified_Bacteria	Unclassified_Bacteria	Unclassified_Bacteria
				original.bin89	Bin26	yes	Bacteria	Proteobacteria	Betaproteobacteria	Rhodocyclales_LIKE	Rhodocyclaceae_LIKE	0	0.020695	0	0.192544	0.786761	0.00790583	0	0	0	0.00591111	0.00599444	8.33333e-05			OTU_23813	Bin1	1.66667e-06	Bacteria	Unclassified_Bacteria	Unclassified_Bacteria	Unclassified_Bacteria	Unclassified_Bacteria	Unclassified_Bacteria
				original.bin185	Bin27	yes	Bacteria	Proteobacteria	Alphaproteobacteria	Rhizobiales	Methylobacteriaceae	0.875846	0	0	0.0158594	0.108295	0.00775917	0.00215556	0.00818889	0.00603333	0.0026287	0	-0.0026287			OTU_25423	Bin1	1.66667e-06	Bacteria	Unclassified_Bacteria	Unclassified_Bacteria	Unclassified_Bacteria	Unclassified_Bacteria	Unclassified_Bacteria
				original.bin139	Bin28	yes	Bacteria	Acidobacteria	Acidobacteria_Gp1	Gp1	Gp1	0.160724	0	0.0267312	0	0.812545	0.00740917	0.000825926	0.00148056	0.00065463	0.00815463	0.00581204	-0.00234259			OTU_8434	Bin1	8.33333e-07	Bacteria	Unclassified_Bacteria	Unclassified_Bacteria	Unclassified_Bacteria	Unclassified_Bacteria	Unclassified_Bacteria
				original.bin449	Bin29	yes	Bacteria	Actinobacteria	Actinobacteria	Solirubrobacterales	Solirubrobacteraceae_LIKE	0	0	0.027456	0	0.972544	0.0071225	0	0	0	0.00596944	0.00936667	0.00339722			OTU_8996	Bin1	8.33333e-07	Bacteria	Unclassified_Bacteria	Unclassified_Bacteria	Unclassified_Bacteria	Unclassified_Bacteria	Unclassified_Bacteria
				original.bin439	Bin30	yes	Bacteria	Actinobacteria	Actinobacteria	Gaiellales	Gaiellaceae	0	0	0.0436508	0	0.956349	0.00693	0	0	0	0.00649444	0.0078537	0.00135926			OTU_9723	Bin1	8.33333e-07	Bacteria	Unclassified_Bacteria	Unclassified_Bacteria	Unclassified_Bacteria	Unclassified_Bacteria	Unclassified_Bacteria
				original.bin284	Bin31	yes	Bacteria	Acidobacteria	Acidobacteria_Gp4	Gp4	Gp4	0.162743	0	0	0	0.837257	0.0069025	0.000478704	0.000632407	0.000153704	0.0076463	0.00448704	-0.00315926			OTU_10652	Bin1	8.33333e-07	Bacteria	Unclassified_Bacteria	Unclassified_Bacteria	Unclassified_Bacteria	Unclassified_Bacteria	Unclassified_Bacteria
				original.bin584	Bin32	yes	Bacteria	Firmicutes	Bacilli	Bacillales	Bacillaceae 1_LIKE	0	0	0	0.275832	0.724168	0.00689833	0	0	0	0.00487407	0.00742778	0.0025537			OTU_11346	Bin1	8.33333e-07	Bacteria	Unclassified_Bacteria	Unclassified_Bacteria	Unclassified_Bacteria	Unclassified_Bacteria	Unclassified_Bacteria
				original.bin441	Bin33	yes	Bacteria	Actinobacteria	Actinobacteria	Solirubrobacterales	Conexibacteraceae_LIKE	0	0	0	0	1	0.0068975	0	0	0	0.00742778	0.00669167	-0.000736111			OTU_14061	Bin1	8.33333e-07	Bacteria	Unclassified_Bacteria	Unclassified_Bacteria	Unclassified_Bacteria	Unclassified_Bacteria	Unclassified_Bacteria
				original.bin226	Bin34	yes	Bacteria	Proteobacteria	Deltaproteobacteria_LIKE	Desulfarculales_LIKE	Desulfarculaceae_LIKE	1	0	0	0	0	0.00673667	0.00765833	0.00562222	-0.00203611	0	0	0			OTU_14419	Bin1	8.33333e-07	Bacteria	Unclassified_Bacteria	Unclassified_Bacteria	Unclassified_Bacteria	Unclassified_Bacteria	Unclassified_Bacteria
				original.bin91	Bin35	yes	Bacteria	Proteobacteria	Betaproteobacteria	Burkholderiales	Comamonadaceae	0.348704	0	0.0133552	0	0.63794	0.00661417	0.00213889	0.000207407	-0.00193148	0.00316389	0.00453426	0.00137037			OTU_14494	Bin1	8.33333e-07	Bacteria	Unclassified_Bacteria	Unclassified_Bacteria	Unclassified_Bacteria	Unclassified_Bacteria	Unclassified_Bacteria
				original.bin440	Bin36	yes	Bacteria	Actinobacteria	Actinobacteria	Gaiellales	Gaiellaceae	1	0	0	0	0	0.006595	0.00625556	0.00826111	0.00200556	0	0	0			OTU_15012	Bin1	8.33333e-07	Bacteria	Proteobacteria	Unclassified_Proteobacteria	Unclassified_Proteobacteria	Unclassified_Proteobacteria	Unclassified_Proteobacteria
				original.bin414	Bin37	yes	Bacteria	Actinobacteria	Actinobacteria	Actinomycetales	Micrococcaceae	0	0	0	0.0393731	0.960627	0.00654	0	0	0	0.00491111	0.00626111	0.00135			OTU_15079	Bin1	8.33333e-07	Bacteria	Unclassified_Bacteria	Unclassified_Bacteria	Unclassified_Bacteria	Unclassified_Bacteria	Unclassified_Bacteria
				original.bin72	Bin38	yes	Bacteria	Proteobacteria	Gammaproteobacteria	Chromatiales	Ectothiorhodospiraceae_LIKE	0.20851	0	0.0220453	0	0.769445	0.00648917	0.000791667	0.00337685	0.00258519	0.00574259	0.000839815	-0.00490278			OTU_15647	Bin1	8.33333e-07	Bacteria	Unclassified_Bacteria	Unclassified_Bacteria	Unclassified_Bacteria	Unclassified_Bacteria	Unclassified_Bacteria
				original.bin437	Bin39	yes	Bacteria	Actinobacteria	Actinobacteria	Gaiellales	Gaiellaceae	0	0	0.092795	0.0109725	0.896232	0.00648083	0	0	0	0.00561296	0.00758796	0.001975			OTU_15675	Bin1	8.33333e-07	Bacteria	Unclassified_Bacteria	Unclassified_Bacteria	Unclassified_Bacteria	Unclassified_Bacteria	Unclassified_Bacteria
				original.bin130	Bin40	yes	Bacteria	Acidobacteria	Acidobacteria_Gp3	Candidatus Solibacter_LIKE	Candidatus Solibacter_LIKE	1	0	0	0	0	0.00637167	0.00751111	0.00670833	-0.000802778	0	0	0			OTU_15850	Bin1	8.33333e-07	Bacteria	Unclassified_Bacteria	Unclassified_Bacteria	Unclassified_Bacteria	Unclassified_Bacteria	Unclassified_Bacteria
				original.bin136	Bin41	yes	Bacteria	Acidobacteria	Acidobacteria_Gp1	Gp1	Gp1	0	0	0	0	1	0.00571917	0	0	0	0.00633611	0.00743889	0.00110278			OTU_17956	Bin1	8.33333e-07	Bacteria	Unclassified_Bacteria	Unclassified_Bacteria	Unclassified_Bacteria	Unclassified_Bacteria	Unclassified_Bacteria
				original.bin374	Bin42	yes	Bacteria	Bacteroidetes	Sphingobacteriia	Sphingobacteriales	Chitinophagaceae	0	0.0177957	0.0130602	0.342356	0.626788	0.0055725	0	0	0	0.00388981	0.00291019	-0.00097963			OTU_18180	Bin1	8.33333e-07	Bacteria	Unclassified_Bacteria	Unclassified_Bacteria	Unclassified_Bacteria	Unclassified_Bacteria	Unclassified_Bacteria
				original.bin143	Bin43	yes	Bacteria	Acidobacteria	Acidobacteria_Gp6	Gp6	Gp6	0.972386	0	0	0	0.0276143	0.0055225	0.00541389	0.00523611	-0.000177778	0.000508333	0	-0.000508333			OTU_18280	Bin1	8.33333e-07	Bacteria	Unclassified_Bacteria	Unclassified_Bacteria	Unclassified_Bacteria	Unclassified_Bacteria	Unclassified_Bacteria
				original.bin586	Bin44	yes	Bacteria	Firmicutes	Bacilli	Bacillales	Alicyclobacillaceae	1	0	0	0	0	0.00548	0.00393611	0.00833889	0.00440278	0	0	0			OTU_19133	Bin1	8.33333e-07	Bacteria	Unclassified_Bacteria	Unclassified_Bacteria	Unclassified_Bacteria	Unclassified_Bacteria	Unclassified_Bacteria
				original.bin242	Bin45	yes	Bacteria	Proteobacteria	Alphaproteobacteria	Sphingomonadales	Sphingomonadaceae	0.203946	0	0	0	0.796054	0.00547667	0.000496296	0.00196852	0.00147222	0.00396481	0.00373704	-0.000227778			OTU_19248	Bin1	8.33333e-07	Bacteria	Unclassified_Bacteria	Unclassified_Bacteria	Unclassified_Bacteria	Unclassified_Bacteria	Unclassified_Bacteria
				original.bin415	Bin46	yes	Bacteria	Actinobacteria	Actinobacteria	Actinomycetales	Mycobacteriaceae	0.945212	0	0	0	0.0547875	0.005425	0.00470833	0.00456481	-0.000143519	0	0.000990741	0.000990741			OTU_20371	Bin1	8.33333e-07	Bacteria	Unclassified_Bacteria	Unclassified_Bacteria	Unclassified_Bacteria	Unclassified_Bacteria	Unclassified_Bacteria
				original.bin125	Bin47	yes	Bacteria	Nitrospirae	Nitrospira	Nitrospirales	Nitrospiraceae	0.007426	0	0	0	0.992574	0.00531167	0.000131481	0	-0.000131481	0.00530463	0.00455556	-0.000749074			OTU_21117	Bin1	8.33333e-07	Bacteria	Unclassified_Bacteria	Unclassified_Bacteria	Unclassified_Bacteria	Unclassified_Bacteria	Unclassified_Bacteria
				original.bin424	Bin48	yes	Bacteria	Actinobacteria	Actinobacteria	Actinomycetales	Pseudonocardiaceae	0	0	0.0825173	0	0.917483	0.00519083	0	0	0	0.00496667	0.00659352	0.00162685			OTU_2938	Bin10	1.41667e-05	Bacteria	Unclassified_Bacteria	Unclassified_Bacteria	Unclassified_Bacteria	Unclassified_Bacteria	Unclassified_Bacteria
				original.bin423	Bin49	yes	Bacteria	Actinobacteria	Actinobacteria	Actinomycetales	Kineosporiaceae_LIKE	0.261616	0	0.0260689	0.0173429	0.694972	0.00509333	0.000577778	0	-0.000577778	0.00305556	0.00386019	0.00080463			OTU_3049	Bin10	1.41667e-05	Bacteria	Proteobacteria	Gammaproteobacteria	Gammaproteobacteria_incertae_sedis	Candidatus Carsonella	Candidatus Carsonella
				original.bin657	Bin50	yes	Bacteria	Proteobacteria_LIKE	Alphaproteobacteria_LIKE	Rhodospirillales_LIKE	Acetobacteraceae_LIKE	0.263561	0	0	0	0.736439	0.00508	0.0011787	0.000272222	-0.000906481	0.000907407	0.00237222	0.00146481			OTU_4056	Bin10	9.16667e-06	Unclassified_Root	Unclassified_Root	Unclassified_Root	Unclassified_Root	Unclassified_Root	Unclassified_Root
				original.bin245	Bin51	yes	Bacteria	Proteobacteria	Alphaproteobacteria	Caulobacterales	Caulobacteraceae	0.0420816	0	0	0.310942	0.646976	0.0049375	0.000133333	0.000367593	0.000234259	0.00309444	0.00197593	-0.00111852			OTU_4944	Bin10	6.66667e-06	Bacteria	Unclassified_Bacteria	Unclassified_Bacteria	Unclassified_Bacteria	Unclassified_Bacteria	Unclassified_Bacteria
				original.bin421	Bin52	yes	Bacteria	Actinobacteria	Actinobacteria	Actinomycetales	Pseudonocardiaceae	0.310252	0	0	0.0289982	0.66075	0.00474167	0.00220741	0.000609259	-0.00159815	0.00148333	0.00494352	0.00346019			OTU_13421	Bin10	6.66667e-06	Bacteria	Unclassified_Bacteria	Unclassified_Bacteria	Unclassified_Bacteria	Unclassified_Bacteria	Unclassified_Bacteria
				original.bin425	Bin53	yes	Bacteria	Actinobacteria	Actinobacteria	Actinomycetales	Geodermatophilaceae_LIKE	0.920578	0	0	0.00776173	0.0716606	0.00461667	0.00365	0.00514537	0.00149537	0	0.000912963	0.000912963			OTU_5508	Bin10	5e-06	Bacteria	Proteobacteria	Gammaproteobacteria	Gammaproteobacteria_incertae_sedis	Candidatus Carsonella	Candidatus Carsonella
				original.bin249	Bin54	yes	Bacteria	Proteobacteria	Alphaproteobacteria	Rhizobiales	Rhizobiales_incertae_sedis_LIKE	0.210751	0	0	0	0.789249	0.00449583	0.0023537	0	-0.0023537	0.00234074	0.002	-0.000340741			OTU_5540	Bin10	4.16667e-06	Bacteria	Unclassified_Bacteria	Unclassified_Bacteria	Unclassified_Bacteria	Unclassified_Bacteria	Unclassified_Bacteria
				original.bin94	Bin55	yes	Bacteria	Proteobacteria	Betaproteobacteria	Rhodocyclales_LIKE	Rhodocyclaceae_LIKE	1	0	0	0	0	0.00431667	0.00440556	0.00380556	-0.0006	0	0	0			OTU_6297	Bin10	4.16667e-06	Bacteria	Unclassified_Bacteria	Unclassified_Bacteria	Unclassified_Bacteria	Unclassified_Bacteria	Unclassified_Bacteria
				original.bin397	Bin56	yes	Bacteria	Acidobacteria	Acidobacteria_Gp7	Gp7	Gp7	0.078481	0	0	0.0290815	0.892438	0.00427917	0.000533333	0.000403704	-0.00012963	0.00410741	0.0040213	-8.61111e-05			OTU_13460	Bin10	4.16667e-06	Bacteria	Unclassified_Bacteria	Unclassified_Bacteria	Unclassified_Bacteria	Unclassified_Bacteria	Unclassified_Bacteria
				original.bin108	Bin57	yes	Bacteria	Verrucomicrobia	Subdivision3	Subdivision3_genera_incertae_sedis	Subdivision3_genera_incertae_sedis	0	0	0	0.035052	0.964948	0.00408917	0	0	0	0.00581111	0.00194167	-0.00386944			OTU_6664	Bin10	3.33333e-06	Bacteria	Unclassified_Bacteria	Unclassified_Bacteria	Unclassified_Bacteria	Unclassified_Bacteria	Unclassified_Bacteria
				original.bin248	Bin58	yes	Bacteria	Proteobacteria	Alphaproteobacteria	Rhizobiales	Hyphomicrobiaceae	0.208265	0	0	0	0.791735	0.00408667	0.00118611	0.00131389	0.000127778	0.00356944	0.00140833	-0.00216111			OTU_16183	Bin10	3.33333e-06	Bacteria	Unclassified_Bacteria	Unclassified_Bacteria	Unclassified_Bacteria	Unclassified_Bacteria	Unclassified_Bacteria
				original.bin132	Bin59	yes	Bacteria	Acidobacteria	Acidobacteria_Gp3	Gp3	Gp3	0.835413	0	0	0	0.164587	0.00407417	0.00357963	0.00449815	0.000918519	0.000603704	0.00070463	0.000100926			OTU_6399	Bin10	2.5e-06	Bacteria	Proteobacteria	Unclassified_Proteobacteria	Unclassified_Proteobacteria	Unclassified_Proteobacteria	Unclassified_Proteobacteria
				original.bin258	Bin60	yes	Bacteria	Proteobacteria	Alphaproteobacteria	Rhodospirillales	Acetobacteraceae_LIKE	0.08295	0	0.055695	0	0.861355	0.003985	0.000221296	0	-0.000221296	0.0039787	0.00427778	0.000299074			OTU_8633	Bin10	2.5e-06	Bacteria	Unclassified_Bacteria	Unclassified_Bacteria	Unclassified_Bacteria	Unclassified_Bacteria	Unclassified_Bacteria
				original.bin90	Bin61	yes	Bacteria	Proteobacteria	Betaproteobacteria	Nitrosomonadales_LIKE	Nitrosomonadaceae_LIKE	0.125576	0	0.0324404	0.0149295	0.827055	0.00398167	0	0.00166667	0.00166667	0.00409722	0.00174167	-0.00235556			OTU_16656	Bin10	2.5e-06	Bacteria	Unclassified_Bacteria	Unclassified_Bacteria	Unclassified_Bacteria	Unclassified_Bacteria	Unclassified_Bacteria
				original.bin213	Bin62	yes	Bacteria	Proteobacteria	Deltaproteobacteria	Myxococcales	Haliangiaceae_LIKE	0.266971	0	0	0	0.733029	0.00383	0.000561111	0	-0.000561111	0.00373611	0.00238056	-0.00135556			OTU_17090	Bin10	2.5e-06	Bacteria	Proteobacteria	Gammaproteobacteria	Unclassified_Gammaproteobacteria	Unclassified_Gammaproteobacteria	Unclassified_Gammaproteobacteria
				original.bin298	Bin63	yes	Bacteria	Gemmatimonadetes	Gemmatimonadetes	Gemmatimonadales	Gemmatimonadaceae	0.0243071	0	0	0.00406327	0.97163	0.00382833	0.000231481	0	-0.000231481	0.00358519	0.00516389	0.0015787			OTU_20624	Bin10	2.5e-06	Bacteria	Unclassified_Bacteria	Unclassified_Bacteria	Unclassified_Bacteria	Unclassified_Bacteria	Unclassified_Bacteria
				original.bin426	Bin64	yes	Bacteria	Actinobacteria	Actinobacteria	Actinomycetales	Streptomycetaceae	0.277206	0	0	0	0.722794	0.00380583	0.000825926	0.00120463	0.000378704	0.00229074	0.00222593	-6.48148e-05			OTU_7670	Bin10	1.66667e-06	Bacteria	Unclassified_Bacteria	Unclassified_Bacteria	Unclassified_Bacteria	Unclassified_Bacteria	Unclassified_Bacteria
				original.bin451	Bin65	yes	Bacteria	Actinobacteria	Actinobacteria	Gaiellales_LIKE	Gaiellaceae_LIKE	0.314449	0	0.0183721	0	0.667179	0.003795	0.00143333	0.00155648	0.000123148	0.00240278	0.00256667	0.000163889			OTU_9278	Bin10	1.66667e-06	Bacteria	Unclassified_Bacteria	Unclassified_Bacteria	Unclassified_Bacteria	Unclassified_Bacteria	Unclassified_Bacteria
				original.bin147	Bin66	yes	Bacteria	Acidobacteria	Acidobacteria_Gp6	Gp6	Gp6	1	0	0	0	0	0.003745	0.00418056	0.00304444	-0.00113611	0	0	0			OTU_11640	Bin10	1.66667e-06	Bacteria	Unclassified_Bacteria	Unclassified_Bacteria	Unclassified_Bacteria	Unclassified_Bacteria	Unclassified_Bacteria
				original.bin92	Bin67	yes	Bacteria	Proteobacteria	Betaproteobacteria	Gallionellales_LIKE	Gallionellaceae_LIKE	0.112161	0	0.020018	0	0.867821	0.003705	0.000555556	0.000293519	-0.000262037	0.00261944	0.00288981	0.00027037			OTU_11713	Bin10	1.66667e-06	Bacteria	Unclassified_Bacteria	Unclassified_Bacteria	Unclassified_Bacteria	Unclassified_Bacteria	Unclassified_Bacteria
				original.bin252	Bin68	yes	Bacteria	Proteobacteria	Alphaproteobacteria	Rhizobiales	Phyllobacteriaceae	0	0	0.0159962	0	0.984004	0.0035425	0	0	0	0.00425	0.00229722	-0.00195278			OTU_15391	Bin10	1.66667e-06	Bacteria	Proteobacteria	Unclassified_Proteobacteria	Unclassified_Proteobacteria	Unclassified_Proteobacteria	Unclassified_Proteobacteria
				original.bin299	Bin69	yes	Bacteria	Gemmatimonadetes	Gemmatimonadetes	Gemmatimonadales	Gemmatimonadaceae	0.409411	0	0	0	0.590589	0.0035125	0.00180556	0.00124259	-0.000562963	0.00238056	0.00268796	0.000307407			OTU_15645	Bin10	1.66667e-06	Bacteria	Unclassified_Bacteria	Unclassified_Bacteria	Unclassified_Bacteria	Unclassified_Bacteria	Unclassified_Bacteria
				original.bin86	Bin70	yes	Bacteria	Proteobacteria	Gammaproteobacteria	Enterobacteriales	Enterobacteriaceae	0.0401846	0	0	0.005411	0.954404	0.00349083	8.51852e-05	1.01852e-05	-7.5e-05	0.000942593	0.00128148	0.000338889			OTU_16034	Bin10	1.66667e-06	Bacteria	Unclassified_Bacteria	Unclassified_Bacteria	Unclassified_Bacteria	Unclassified_Bacteria	Unclassified_Bacteria
				original.bin294	Bin71	yes	Bacteria	Gemmatimonadetes	Gemmatimonadetes	Gemmatimonadales	Gemmatimonadaceae	0.0869495	0	0	0.0909899	0.822061	0.0034375	0.000319444	9.53704e-05	-0.000224074	0.00323889	0.00318981	-4.90741e-05			OTU_21483	Bin10	1.66667e-06	Bacteria	Unclassified_Bacteria	Unclassified_Bacteria	Unclassified_Bacteria	Unclassified_Bacteria	Unclassified_Bacteria
				original.bin63	Bin72	yes	Bacteria	Proteobacteria	Gammaproteobacteria	Xanthomonadales	Sinobacteraceae	0.995388	0	0	0	0.00461165	0.00343333	0.00289444	0.00150833	-0.00138611	0	5.27778e-05	5.27778e-05			OTU_8450	Bin10	8.33333e-07	Bacteria	Unclassified_Bacteria	Unclassified_Bacteria	Unclassified_Bacteria	Unclassified_Bacteria	Unclassified_Bacteria
				original.bin412	Bin73	yes	Bacteria	Actinobacteria	Actinobacteria	Actinomycetales	Thermomonosporaceae	0	0	0	0	1	0.0034175	0	0	0	0.00366944	0.00420833	0.000538889			OTU_12256	Bin10	8.33333e-07	Bacteria	Unclassified_Bacteria	Unclassified_Bacteria	Unclassified_Bacteria	Unclassified_Bacteria	Unclassified_Bacteria
				original.bin300	Bin74	yes	Bacteria	Gemmatimonadetes	Gemmatimonadetes	Gemmatimonadales	Gemmatimonadaceae	0	0	0.0808081	0	0.919192	0.00341	0	0	0	0.00358704	0.00287593	-0.000711111			OTU_13208	Bin10	8.33333e-07	Bacteria	Unclassified_Bacteria	Unclassified_Bacteria	Unclassified_Bacteria	Unclassified_Bacteria	Unclassified_Bacteria
				original.bin266	Bin75	yes	Bacteria	Proteobacteria	Alphaproteobacteria	Rhodospirillales	Rhodospirillaceae	0	0	0.0178999	0	0.9821	0.0033675	0	0	0	0.003575	0.00287685	-0.000698148			OTU_13751	Bin10	8.33333e-07	Bacteria	Unclassified_Bacteria	Unclassified_Bacteria	Unclassified_Bacteria	Unclassified_Bacteria	Unclassified_Bacteria
				original.bin210	Bin76	yes	Bacteria	Proteobacteria	Deltaproteobacteria	Myxococcales	Polyangiaceae	0.960397	0	0	0	0.0396031	0.00333167	0.00338611	0.00221667	-0.00116944	0.000177778	0	-0.000177778			OTU_14058	Bin10	8.33333e-07	Bacteria	Unclassified_Bacteria	Unclassified_Bacteria	Unclassified_Bacteria	Unclassified_Bacteria	Unclassified_Bacteria
				original.bin127	Bin77	yes	Bacteria	Acidobacteria	Acidobacteria_Gp5	Gp5	Gp5	0.335172	0	0.0219826	0.0257439	0.617101	0.00332333	0.000937963	0.00209722	0.00115926	0.00253519	0.000219444	-0.00231574			OTU_17583	Bin10	8.33333e-07	Bacteria	Unclassified_Bacteria	Unclassified_Bacteria	Unclassified_Bacteria	Unclassified_Bacteria	Unclassified_Bacteria
				original.bin244	Bin78	yes	Bacteria	Proteobacteria	Alphaproteobacteria	Sphingomonadales	Sphingomonadaceae	0.186082	0	0	0	0.813918	0.00326917	0.000362037	0.000394444	3.24074e-05	0.00231296	0.00188889	-0.000424074			OTU_18592	Bin10	8.33333e-07	Bacteria	Unclassified_Bacteria	Unclassified_Bacteria	Unclassified_Bacteria	Unclassified_Bacteria	Unclassified_Bacteria
				original.bin301	Bin79	yes	Bacteria	Gemmatimonadetes_LIKE	Gemmatimonadetes_LIKE	Gemmatimonadales_LIKE	Gemmatimonadaceae_LIKE	0	0	0.0640306	0	0.935969	0.00326667	0	0	0	0.00331389	0.00289167	-0.000422222			OTU_21156	Bin10	8.33333e-07	Bacteria	Unclassified_Bacteria	Unclassified_Bacteria	Unclassified_Bacteria	Unclassified_Bacteria	Unclassified_Bacteria
				original.bin378	Bin80	yes	Bacteria	Bacteroidetes	Sphingobacteriia	Sphingobacteriales	Chitinophagaceae	0.890009	0	0	0.0285588	0.0814324	0.00314167	0.00177222	0.00338981	0.00161759	0.000700926	0.000151852	-0.000549074			OTU_24472	Bin10	8.33333e-07	Bacteria	Unclassified_Bacteria	Unclassified_Bacteria	Unclassified_Bacteria	Unclassified_Bacteria	Unclassified_Bacteria
				original.bin431	Bin81	yes	Bacteria	Actinobacteria	Actinobacteria	Acidimicrobiales	Acidimicrobineae_incertae_sedis	0	0	0.0179668	0	0.982033	0.00307667	0	0	0	0.00317778	0.00247407	-0.000703704			OTU_24895	Bin10	8.33333e-07	Unclassified_Root	Unclassified_Root	Unclassified_Root	Unclassified_Root	Unclassified_Root	Unclassified_Root
				original.bin467	Bin82	yes	Bacteria	Thermodesulfobacteria_LIKE	Thermodesulfobacteria_LIKE	Thermodesulfobacteriales_LIKE	Thermodesulfobacteriaceae_LIKE	1	0	0	0	0	0.003005	0.00300556	0.00401389	0.00100833	0	0	0			OTU_26441	Bin10	8.33333e-07	Bacteria	Unclassified_Bacteria	Unclassified_Bacteria	Unclassified_Bacteria	Unclassified_Bacteria	Unclassified_Bacteria
				original.bin411	Bin83	yes	Bacteria	Actinobacteria	Actinobacteria	Actinomycetales	Streptosporangiaceae	0	0	0	0.0177815	0.982218	0.0029525	0	0	0	0.00198611	0.00363611	0.00165			OTU_619	Bin100	8.75e-05	Bacteria	Proteobacteria	Deltaproteobacteria	Bdellovibrionales	Bdellovibrionaceae	Vampirovibrio
				original.bin260	Bin84	yes	Bacteria	Proteobacteria	Alphaproteobacteria	Rhodospirillales	Rhodospirillaceae	0.0146252	0	0	0	0.985375	0.002735	0	0.000133333	0.000133333	0.0033	0.00178056	-0.00151944			OTU_4648	Bin100	3.25e-05	Bacteria	Proteobacteria	Deltaproteobacteria	Bdellovibrionales	Bdellovibrionaceae	Vampirovibrio
				original.bin128	Bin85	yes	Bacteria	Firmicutes	Bacilli	Bacillales	Paenibacillaceae 2	0.610495	0	0.0164305	0	0.373075	0.002705	0.000778704	0.0028037	0.002025	0.000974074	0.00155926	0.000585185			OTU_1711	Bin100	2.66667e-05	Bacteria	Proteobacteria	Deltaproteobacteria	Bdellovibrionales	Bdellovibrionaceae	Vampirovibrio
				original.bin593	Bin86	yes	Bacteria	Firmicutes	Bacilli	Bacillales	Paenibacillaceae 1	0.297511	0	0.0262418	0.117463	0.558784	0.0026675	0.000402778	0.000561111	0.000158333	0.00172778	0.00246667	0.000738889			OTU_4372	Bin100	2.5e-05	Bacteria	Proteobacteria	Deltaproteobacteria	Unclassified_Deltaproteobacteria	Unclassified_Deltaproteobacteria	Unclassified_Deltaproteobacteria
				original.bin446	Bin87	yes	Bacteria	Actinobacteria	Actinobacteria	Solirubrobacterales	Conexibacteraceae	0.513919	0	0	0	0.486081	0.00266417	0.00139907	0.00268611	0.00128704	0.00133426	0.0008	-0.000534259			OTU_24497	Bin100	2.08333e-05	Bacteria	Proteobacteria	Unclassified_Proteobacteria	Unclassified_Proteobacteria	Unclassified_Proteobacteria	Unclassified_Proteobacteria
				original.bin375	Bin88	yes	Bacteria	Bacteroidetes	Sphingobacteriia	Sphingobacteriales	Chitinophagaceae	0.00385899	0	0.0110555	0	0.985086	0.00266333	0	3.42593e-05	3.42593e-05	0.00308611	0.00099537	-0.00209074			OTU_1770	Bin100	1.58333e-05	Bacteria	Proteobacteria	Unclassified_Proteobacteria	Unclassified_Proteobacteria	Unclassified_Proteobacteria	Unclassified_Proteobacteria
				original.bin422	Bin89	yes	Bacteria	Actinobacteria	Actinobacteria	Actinomycetales	Micromonosporaceae	0.0518681	0	0.0650177	0.0148195	0.868295	0.00266167	0	0.000328704	0.000328704	0.00220833	0.00214167	-6.66667e-05			OTU_3936	Bin100	1.5e-05	Bacteria	Unclassified_Bacteria	Unclassified_Bacteria	Unclassified_Bacteria	Unclassified_Bacteria	Unclassified_Bacteria
				original.bin417	Bin90	yes	Bacteria	Actinobacteria	Actinobacteria	Actinomycetales	Micromonosporaceae	0.83618	0	0	0	0.16382	0.00258583	0.00150463	0.00184722	0.000342593	0.000881481	0.000372222	-0.000509259			OTU_15377	Bin100	1.41667e-05	Bacteria	Proteobacteria	Deltaproteobacteria	Bdellovibrionales	Bdellovibrionaceae	Vampirovibrio
				original.bin376	Bin91	yes	Bacteria	Bacteroidetes	Sphingobacteriia	Sphingobacteriales	Chitinophagaceae	0.393871	0	0	0	0.606129	0.00258333	0.000774074	0.00132685	0.000552778	0.0016037	0.000498148	-0.00110556			OTU_22662	Bin100	1.41667e-05	Bacteria	Proteobacteria	Unclassified_Proteobacteria	Unclassified_Proteobacteria	Unclassified_Proteobacteria	Unclassified_Proteobacteria
				original.bin398	Bin92	yes	Bacteria	Acidobacteria	Acidobacteria_Gp7	Gp7	Gp7	0.0397544	0	0	0.303814	0.656432	0.00257833	0	0	0	0.00159815	0.00105833	-0.000539815			OTU_19448	Bin100	1.33333e-05	Bacteria	Unclassified_Bacteria	Unclassified_Bacteria	Unclassified_Bacteria	Unclassified_Bacteria	Unclassified_Bacteria
				original.bin96	Bin93	yes	Bacteria	Acidobacteria	Acidobacteria_Gp25	Gp25	Gp25	0	0	0.00463412	0.0763013	0.919065	0.0025775	0	0	0	0.00228704	0.0016537	-0.000633333			OTU_7460	Bin100	9.16667e-06	Bacteria	Proteobacteria	Unclassified_Proteobacteria	Unclassified_Proteobacteria	Unclassified_Proteobacteria	Unclassified_Proteobacteria
				original.bin243	Bin94	yes	Bacteria	Proteobacteria	Alphaproteobacteria	Sphingomonadales	Erythrobacteraceae	0.219212	0	0.0102263	0.0529809	0.717581	0.00255333	0.000513889	0.0004	-0.000113889	0.00137315	0.00128241	-9.07407e-05			OTU_5238	Bin100	7.5e-06	Bacteria	Unclassified_Bacteria	Unclassified_Bacteria	Unclassified_Bacteria	Unclassified_Bacteria	Unclassified_Bacteria
				original.bin148	Bin95	yes	Bacteria	Acidobacteria	Acidobacteria_Gp4	Gp4	Gp4	0	0	0	0.071024	0.928976	0.00255	0	0	0	0.00248241	0.00160648	-0.000875926			OTU_4228	Bin100	6.66667e-06	Bacteria	Proteobacteria	Deltaproteobacteria	Bdellovibrionales	Bdellovibrionaceae	Vampirovibrio
				original.bin592	Bin96	yes	Bacteria	Firmicutes	Bacilli	Bacillales	Paenibacillaceae 1	0.604318	0	0	0	0.395682	0.00252167	0.000399074	0.00122037	0.000821296	0.000773148	0.00202963	0.00125648			OTU_3017	Bin100	5.83333e-06	Bacteria	Proteobacteria	Unclassified_Proteobacteria	Unclassified_Proteobacteria	Unclassified_Proteobacteria	Unclassified_Proteobacteria
				original.bin265	Bin97	yes	Bacteria	Proteobacteria	Alphaproteobacteria	Rhodospirillales	Acetobacteraceae	0	0	0.0643536	0	0.935646	0.00242583	0	0	0	0.00231019	0.00277222	0.000462037			OTU_9117	Bin100	5e-06	Bacteria	Proteobacteria	Deltaproteobacteria	Bdellovibrionales	Bdellovibrionaceae	Vampirovibrio
				original.bin62	Bin98	yes	Bacteria	Proteobacteria	Gammaproteobacteria	Pseudomonadales	Pseudomonadaceae	0.704964	0	0.0130742	0.020479	0.261483	0.00240083	9.81481e-05	1.85185e-05	-7.96296e-05	0.00110741	0.000334259	-0.000773148			OTU_11215	Bin100	4.16667e-06	Bacteria	Unclassified_Bacteria	Unclassified_Bacteria	Unclassified_Bacteria	Unclassified_Bacteria	Unclassified_Bacteria
				original.bin68	Bin99	yes	Bacteria	Proteobacteria	Gammaproteobacteria	Xanthomonadales	Xanthomonadaceae	0.530393	0	0	0.0471357	0.422471	0.00238083	0.00108333	0.000861111	-0.000222222	0.00135556	0.000583333	-0.000772222			OTU_6555	Bin100	3.33333e-06	Bacteria	Unclassified_Bacteria	Unclassified_Bacteria	Unclassified_Bacteria	Unclassified_Bacteria	Unclassified_Bacteria
				original.bin377	Bin100	yes	Bacteria	Bacteroidetes	Sphingobacteriia	Sphingobacteriales	Chitinophagaceae	0.336389	0	0	0	0.663611	0.0022725	0	0.00188519	0.00188519	0.00186111	0.000956481	-0.00090463			OTU_22221	Bin100	3.33333e-06	Bacteria	Proteobacteria	Unclassified_Proteobacteria	Unclassified_Proteobacteria	Unclassified_Proteobacteria	Unclassified_Proteobacteria
				original.bin221	Bin101	yes	Bacteria	Proteobacteria	Alphaproteobacteria	Rhodospirillales	Reyranella	0.120921	0	0.0183475	0	0.860731	0.00225583	0.000125	0.00030463	0.00017963	0.00308611	0.0010537	-0.00203241			OTU_4916	Bin100	2.5e-06	Bacteria	Proteobacteria	Deltaproteobacteria	Bdellovibrionales	Bdellovibrionaceae	Vampirovibrio
				original.bin296	Bin102	yes	Bacteria	Gemmatimonadetes	Gemmatimonadetes	Gemmatimonadales	Gemmatimonadaceae	0.0200074	0	0.00815117	0.0868223	0.885019	0.00224917	0.00015	0	-0.00015	0.00231944	0.00134537	-0.000974074			OTU_5888	Bin100	1.66667e-06	Bacteria	Unclassified_Bacteria	Unclassified_Bacteria	Unclassified_Bacteria	Unclassified_Bacteria	Unclassified_Bacteria
				original.bin152	Bin103	yes	Bacteria	Proteobacteria	Alphaproteobacteria_LIKE	Alphaproteobacteria_incertae_sedis_LIKE	Geminicoccus_LIKE	0	0	0.030647	0.0182873	0.951066	0.0022025	0	0	0	0.00250833	0.00129352	-0.00121481			OTU_11251	Bin100	1.66667e-06	Bacteria	Proteobacteria	Deltaproteobacteria	Bdellovibrionales	Bdellovibrionaceae	Vampirovibrio
				original.bin373	Bin104	yes	Bacteria	Bacteroidetes	Sphingobacteriia	Sphingobacteriales	Chitinophagaceae	0	0.141917	0.0341815	0	0.823902	0.00219417	0	0	0	0.00136019	0.00223796	0.000877778			OTU_18210	Bin100	1.66667e-06	Bacteria	Proteobacteria	Deltaproteobacteria	Bdellovibrionales	Bdellovibrionaceae	Vampirovibrio
				original.bin435	Bin105	yes	Bacteria	Actinobacteria	Actinobacteria	Acidimicrobiales	Iamiaceae	0.484791	0	0.0705104	0	0.444699	0.0021825	0.00106389	0.000732407	-0.000331481	0.00111019	0.000903704	-0.000206481			OTU_10172	Bin100	8.33333e-07	Bacteria	Proteobacteria	Deltaproteobacteria	Bdellovibrionales	Bdellovibrionaceae	Vampirovibrio
				original.bin445	Bin106	yes	Bacteria	Actinobacteria	Actinobacteria	Solirubrobacterales	Conexibacteraceae_LIKE	0.0310495	0	0	0.0287401	0.94021	0.002165	0	0.000224074	0.000224074	0.00178611	0.00203704	0.000250926			OTU_11107	Bin100	8.33333e-07	Bacteria	Proteobacteria	Deltaproteobacteria	Bdellovibrionales	Bdellovibrionaceae	Vampirovibrio
				original.bin399	Bin107	yes	Bacteria	Acidobacteria	Acidobacteria_Gp10	Gp10	Gp10	0.176648	0	0	0.0761755	0.747176	0.002115	0	0.000269444	0.000269444	0.00166944	0.00075	-0.000919444			OTU_12219	Bin100	8.33333e-07	Bacteria	Proteobacteria	Deltaproteobacteria	Bdellovibrionales	Bdellovibrionaceae	Vampirovibrio
				original.bin430	Bin108	yes	Bacteria	Actinobacteria	Actinobacteria	Acidimicrobiales	Acidimicrobiaceae	0	0	0.0177192	0	0.982281	0.002085	0	0	0	0.00198056	0.00206111	8.05556e-05			OTU_22567	Bin100	8.33333e-07	Bacteria	Unclassified_Bacteria	Unclassified_Bacteria	Unclassified_Bacteria	Unclassified_Bacteria	Unclassified_Bacteria
				original.bin291	Bin109	yes	Bacteria	Gemmatimonadetes_LIKE	Gemmatimonadetes_LIKE	Gemmatimonadales_LIKE	Gemmatimonadaceae_LIKE	0.0147374	0.0838692	0.00629689	0.0771704	0.817926	0.00207333	0	0	0	0.000909259	0.00227593	0.00136667			OTU_3293	Bin101	2.91667e-05	Bacteria	Unclassified_Bacteria	Unclassified_Bacteria	Unclassified_Bacteria	Unclassified_Bacteria	Unclassified_Bacteria
				original.bin146	Bin110	yes	Bacteria	Acidobacteria	Acidobacteria_Gp6	Gp6	Gp6	0	0	0	0	1	0.00203417	0	0	0	0.00214722	0.00141111	-0.000736111			OTU_5997	Bin101	2.75e-05	Bacteria	Unclassified_Bacteria	Unclassified_Bacteria	Unclassified_Bacteria	Unclassified_Bacteria	Unclassified_Bacteria
				original.bin427	Bin111	yes	Bacteria	Actinobacteria	Actinobacteria	Euzebyales_LIKE	Euzebyaceae_LIKE	0.124086	0	0.0830918	0.0730159	0.719807	0.0020125	0.000163889	0.00044537	0.000281481	0.00163148	0.00177778	0.000146296			OTU_10258	Bin101	2e-05	Bacteria	Unclassified_Bacteria	Unclassified_Bacteria	Unclassified_Bacteria	Unclassified_Bacteria	Unclassified_Bacteria
				original.bin428	Bin112	yes	Bacteria	Actinobacteria	Actinobacteria	Actinomycetales	Nocardiopsaceae_LIKE	0	0	0.0376434	0	0.962357	0.001985	0	0	0	0.00193611	0.00187222	-6.38889e-05			OTU_3031	Bin101	1.75e-05	Bacteria	Unclassified_Bacteria	Unclassified_Bacteria	Unclassified_Bacteria	Unclassified_Bacteria	Unclassified_Bacteria
				original.bin389	Bin113	yes	Bacteria	Bacteroidetes	Sphingobacteriia	Sphingobacteriales	Sphingobacteriaceae	0.298836	0	0	0.108119	0.593044	0.00198083	0.000843519	0.000101852	-0.000741667	0.00154537	0.00064537	-0.0009			OTU_2919	Bin101	1.16667e-05	Bacteria	Unclassified_Bacteria	Unclassified_Bacteria	Unclassified_Bacteria	Unclassified_Bacteria	Unclassified_Bacteria
				original.bin209	Bin114	yes	Bacteria	Proteobacteria	Deltaproteobacteria	Myxococcales	Polyangiaceae	0	0	0	0	1	0.0019475	0	0	0	0.00235833	0.000983333	-0.001375			OTU_4038	Bin101	1.16667e-05	Bacteria	Proteobacteria	Unclassified_Proteobacteria	Unclassified_Proteobacteria	Unclassified_Proteobacteria	Unclassified_Proteobacteria
				original.bin112	Bin115	yes	Bacteria	Verrucomicrobia	Subdivision3	Subdivision3_genera_incertae_sedis	Subdivision3_genera_incertae_sedis	0.0299625	0	0	0	0.970037	0.00185417	0	0.000185185	0.000185185	0.00242222	0.00138426	-0.00103796			OTU_4165	Bin101	1e-05	Bacteria	Unclassified_Bacteria	Unclassified_Bacteria	Unclassified_Bacteria	Unclassified_Bacteria	Unclassified_Bacteria
				original.bin382	Bin116	yes	Bacteria	Bacteroidetes	Sphingobacteriia	Sphingobacteriales	Chitinophagaceae	0.186151	0	0	0.0726918	0.741157	0.00185333	0.000796296	0.000353704	-0.000442593	0.00118148	0.00111296	-6.85185e-05			OTU_6816	Bin101	1e-05	Bacteria	Unclassified_Bacteria	Unclassified_Bacteria	Unclassified_Bacteria	Unclassified_Bacteria	Unclassified_Bacteria
				original.bin447	Bin117	yes	Bacteria	Actinobacteria	Thermoleophilia_LIKE	Thermoleophilales_LIKE	Thermoleophilaceae_LIKE	0	0	0.0224256	0	0.977574	0.00182083	0	0	0	0.00168889	0.00194444	0.000255556			OTU_7391	Bin101	1e-05	Bacteria	Proteobacteria	Unclassified_Proteobacteria	Unclassified_Proteobacteria	Unclassified_Proteobacteria	Unclassified_Proteobacteria
				original.bin137	Bin118	yes	Bacteria	Acidobacteria	Acidobacteria_Gp2	Gp2	Gp2	0.00552399	0	0.136364	0.0118371	0.846275	0.00176	0	3.24074e-05	3.24074e-05	0.0018213	0.000693519	-0.00112778			OTU_3377	Bin101	7.5e-06	Bacteria	Unclassified_Bacteria	Unclassified_Bacteria	Unclassified_Bacteria	Unclassified_Bacteria	Unclassified_Bacteria
				original.bin153	Bin119	yes	Bacteria	Verrucomicrobia	Opitutae	Opitutales	Opitutaceae	0.321321	0	0.0324008	0	0.646278	0.0017575	0.00108426	0.000412963	-0.000671296	0.00124074	0.00089537	-0.00034537			OTU_24772	Bin101	7.5e-06	Bacteria	Proteobacteria	Unclassified_Proteobacteria	Unclassified_Proteobacteria	Unclassified_Proteobacteria	Unclassified_Proteobacteria
				original.bin131	Bin120	yes	Bacteria	Acidobacteria	Acidobacteria_Gp3	Gp3	Gp3	0	0	0	0	1	0.00175	0	0	0	0.00160833	0.00183611	0.000227778			OTU_11069	Bin101	6.66667e-06	Bacteria	Unclassified_Bacteria	Unclassified_Bacteria	Unclassified_Bacteria	Unclassified_Bacteria	Unclassified_Bacteria
				original.bin404	Bin121	yes	Bacteria	Firmicutes	Bacilli_LIKE	Bacillales_LIKE	Bacillales_incertae_sedis_LIKE	0	0	0.010889	0	0.989111	0.00170917	0	0	0	0.00175833	0.00151852	-0.000239815			OTU_22777	Bin101	6.66667e-06	Bacteria	Unclassified_Bacteria	Unclassified_Bacteria	Unclassified_Bacteria	Unclassified_Bacteria	Unclassified_Bacteria
				original.bin129	Bin122	yes	Bacteria	Acidobacteria	Acidobacteria_Gp3	Gp3	Gp3	0.0396121	0	0.0309007	0	0.929487	0.00169	0	0.000105556	0.000105556	0.00151481	0.00140278	-0.000112037			OTU_4868	Bin101	5.83333e-06	Bacteria	Unclassified_Bacteria	Unclassified_Bacteria	Unclassified_Bacteria	Unclassified_Bacteria	Unclassified_Bacteria
				original.bin288	Bin123	yes	Bacteria	Firmicutes_LIKE	Clostridia_LIKE	Clostridiales_LIKE	Ruminococcaceae_LIKE	1	0	0	0	0	0.00167417	0.00184444	0.00155278	-0.000291667	0	0	0			OTU_6450	Bin101	5.83333e-06	Bacteria	Proteobacteria	Unclassified_Proteobacteria	Unclassified_Proteobacteria	Unclassified_Proteobacteria	Unclassified_Proteobacteria
				original.bin355	Bin124	yes	Bacteria	candidate division WPS-1	WPS-1_genera_incertae_sedis	WPS-1_genera_incertae_sedis	WPS-1_genera_incertae_sedis	0	0	0.0486741	0	0.951326	0.001655	0	0	0	0.00174537	0.001375	-0.00037037			OTU_7483	Bin101	5.83333e-06	Bacteria	Proteobacteria	Unclassified_Proteobacteria	Unclassified_Proteobacteria	Unclassified_Proteobacteria	Unclassified_Proteobacteria
				original.bin73	Bin125	yes	Bacteria	Proteobacteria	Deltaproteobacteria	Myxococcales_LIKE	Myxococcaceae_LIKE	0	0	0.0252398	0.0291099	0.94565	0.00165083	0	0	0	0.00165185	0.00131389	-0.000337963			OTU_4523	Bin101	5e-06	Bacteria	Hydrogenedentes	Candidatus Hydrogenedens	Candidatus Hydrogenedens	Candidatus Hydrogenedens	Candidatus Hydrogenedens
				original.bin110	Bin126	yes	Bacteria	Verrucomicrobia	Subdivision3	Subdivision3_genera_incertae_sedis	Subdivision3_genera_incertae_sedis	0	0.0256149	0	0.0210348	0.95335	0.0016375	0	0	0	0.00199444	0.00141111	-0.000583333			OTU_14761	Bin101	5e-06	Bacteria	Proteobacteria	Unclassified_Proteobacteria	Unclassified_Proteobacteria	Unclassified_Proteobacteria	Unclassified_Proteobacteria
				original.bin259	Bin127	yes	Bacteria	Proteobacteria	Alphaproteobacteria	Rhodospirillales	Rhodospirillaceae	0	0	0.0113227	0	0.988677	0.00161917	0	0	0	0.001725	0.00240278	0.000677778			OTU_4836	Bin101	4.16667e-06	Bacteria	Proteobacteria	Unclassified_Proteobacteria	Unclassified_Proteobacteria	Unclassified_Proteobacteria	Unclassified_Proteobacteria
				original.bin295	Bin128	yes	Bacteria	Gemmatimonadetes	Gemmatimonadetes	Gemmatimonadales	Gemmatimonadaceae	0	0	0	0	1	0.0015975	0	0	0	0.00154444	0.00154722	2.77778e-06			OTU_9285	Bin101	4.16667e-06	Bacteria	Unclassified_Bacteria	Unclassified_Bacteria	Unclassified_Bacteria	Unclassified_Bacteria	Unclassified_Bacteria
				original.bin371	Bin129	yes	Bacteria	Bacteroidetes	Cytophagia	Cytophagales	Cytophagaceae	0.105328	0	0	0.0150469	0.879625	0.00156917	0.000430556	0	-0.000430556	0.00095463	0.00192778	0.000973148			OTU_6519	Bin101	3.33333e-06	Bacteria	Unclassified_Bacteria	Unclassified_Bacteria	Unclassified_Bacteria	Unclassified_Bacteria	Unclassified_Bacteria
				original.bin384	Bin130	yes	Bacteria	Bacteroidetes	Sphingobacteriia	Sphingobacteriales	Chitinophagaceae	0.0630103	0	0	0.0466809	0.890309	0.001565	0.000139815	0.000188889	4.90741e-05	0.00133056	0.000916667	-0.000413889			OTU_11998	Bin101	2.5e-06	Bacteria	Unclassified_Bacteria	Unclassified_Bacteria	Unclassified_Bacteria	Unclassified_Bacteria	Unclassified_Bacteria
				original.bin204	Bin131	yes	Bacteria	Proteobacteria	Deltaproteobacteria	Myxococcales	Cystobacteraceae	1	0	0	0	0	0.00151917	0.00153333	0.00177778	0.000244444	0	0	0			OTU_17095	Bin101	2.5e-06	Bacteria	Unclassified_Bacteria	Unclassified_Bacteria	Unclassified_Bacteria	Unclassified_Bacteria	Unclassified_Bacteria
				original.bin254	Bin132	yes	Bacteria	Proteobacteria	Alphaproteobacteria	Rhodobacterales	Rhodobacteraceae	0	0	0	0.433003	0.566997	0.00151333	0	0	0	0.00104722	0.000452778	-0.000594444			OTU_6850	Bin101	1.66667e-06	Bacteria	Hydrogenedentes	Candidatus Hydrogenedens	Candidatus Hydrogenedens	Candidatus Hydrogenedens	Candidatus Hydrogenedens
				original.bin69	Bin133	yes	Bacteria	Proteobacteria	Gammaproteobacteria	Xanthomonadales	Xanthomonadaceae	0.0511688	0.0390208	0	0.185349	0.724462	0.00150917	0	0	0	0.00157222	0.000294444	-0.00127778			OTU_8747	Bin101	1.66667e-06	Bacteria	Proteobacteria	Unclassified_Proteobacteria	Unclassified_Proteobacteria	Unclassified_Proteobacteria	Unclassified_Proteobacteria
				original.bin388	Bin134	yes	Bacteria	Bacteroidetes	Sphingobacteriia	Sphingobacteriales	Sphingobacteriaceae	0.134569	0	0	0	0.865431	0.00148417	0.000238889	0.000426852	0.000187963	0.000863889	0.000273148	-0.000590741			OTU_9498	Bin101	1.66667e-06	Bacteria	Unclassified_Bacteria	Unclassified_Bacteria	Unclassified_Bacteria	Unclassified_Bacteria	Unclassified_Bacteria
				original.bin591	Bin135	yes	Bacteria	Firmicutes	Bacilli	Bacillales	Paenibacillaceae 1	0.169746	0	0.0390685	0	0.791186	0.00144333	0.000365741	0.00014537	-0.00022037	0.000669444	0.00165741	0.000987963			OTU_12605	Bin101	1.66667e-06	Bacteria	Unclassified_Bacteria	Unclassified_Bacteria	Unclassified_Bacteria	Unclassified_Bacteria	Unclassified_Bacteria
				original.bin215	Bin136	yes	Bacteria	Proteobacteria	Deltaproteobacteria	Myxococcales	Haliangiaceae_LIKE	0	0	0.021645	0.00787092	0.970484	0.00141167	0	0	0	0.00173333	0.00072963	-0.0010037			OTU_13403	Bin101	1.66667e-06	Bacteria	Unclassified_Bacteria	Unclassified_Bacteria	Unclassified_Bacteria	Unclassified_Bacteria	Unclassified_Bacteria
				original.bin214	Bin137	yes	Bacteria	Proteobacteria	Deltaproteobacteria	Myxococcales	Kofleriaceae_LIKE	0.362559	0	0.0167852	0	0.620656	0.00140667	0.000851852	0.000365741	-0.000486111	0.000809259	0.000594444	-0.000214815			OTU_15112	Bin101	1.66667e-06	Bacteria	Unclassified_Bacteria	Unclassified_Bacteria	Unclassified_Bacteria	Unclassified_Bacteria	Unclassified_Bacteria
				original.bin287	Bin138	yes	Bacteria	Acidobacteria	Acidobacteria_Gp4	Gp4	Gp4	0	0	0.0130719	0	0.986928	0.0014025	0	0	0	0.00168056	0.00095	-0.000730556			OTU_16110	Bin101	1.66667e-06	Bacteria	Unclassified_Bacteria	Unclassified_Bacteria	Unclassified_Bacteria	Unclassified_Bacteria	Unclassified_Bacteria
				original.bin206	Bin139	yes	Bacteria	Proteobacteria	Deltaproteobacteria	Myxococcales	Labilitrichaceae	0.088605	0	0.0168289	0	0.894566	0.00137	0.00015	0.000177778	2.77778e-05	0.00126389	0.000841667	-0.000422222			OTU_19916	Bin101	1.66667e-06	Bacteria	Unclassified_Bacteria	Unclassified_Bacteria	Unclassified_Bacteria	Unclassified_Bacteria	Unclassified_Bacteria
				original.bin109	Bin140	yes	Bacteria	Verrucomicrobia	Subdivision3	Subdivision3_genera_incertae_sedis	Subdivision3_genera_incertae_sedis	0.807403	0	0	0	0.192597	0.00132833	0.00115463	0.00118056	2.59259e-05	0.000392593	8.88889e-05	-0.000303704			OTU_20302	Bin101	1.66667e-06	Bacteria	Unclassified_Bacteria	Unclassified_Bacteria	Unclassified_Bacteria	Unclassified_Bacteria	Unclassified_Bacteria
				original.bin419	Bin141	yes	Bacteria	Actinobacteria	Actinobacteria	Actinomycetales	Micromonosporaceae	0.869018	0	0	0.0277078	0.103275	0.00132333	0.000775	0.00101944	0.000244444	0.000186111	0.000269444	8.33333e-05			OTU_7827	Bin101	8.33333e-07	Bacteria	Unclassified_Bacteria	Unclassified_Bacteria	Unclassified_Bacteria	Unclassified_Bacteria	Unclassified_Bacteria
				original.bin429	Bin142	yes	Bacteria	Actinobacteria	Actinobacteria	Acidimicrobiales	Acidimicrobiaceae_LIKE	0.0750928	0	0.0198647	0	0.905043	0.0012725	7.12963e-05	0.000247222	0.000175926	0.00129815	0.000713889	-0.000584259			OTU_8858	Bin101	8.33333e-07	Bacteria	Unclassified_Bacteria	Unclassified_Bacteria	Unclassified_Bacteria	Unclassified_Bacteria	Unclassified_Bacteria
				original.bin408	Bin143	yes	Bacteria	Actinobacteria_LIKE	Actinobacteria_LIKE	Coriobacteriales_LIKE	Coriobacteriaceae_LIKE	0.00460829	0	0	0.0322581	0.963134	0.00126583	0	0	0	0.000936111	0.00191389	0.000977778			OTU_9376	Bin101	8.33333e-07	Bacteria	Unclassified_Bacteria	Unclassified_Bacteria	Unclassified_Bacteria	Unclassified_Bacteria	Unclassified_Bacteria
				original.bin246	Bin144	yes	Bacteria	Proteobacteria	Alphaproteobacteria	Caulobacterales	Caulobacteraceae	0.0978695	0	0	0	0.90213	0.00125167	0	0.000184259	0.000184259	0.00113333	0.00123519	0.000101852			OTU_11126	Bin101	8.33333e-07	Bacteria	Hydrogenedentes	Candidatus Hydrogenedens	Candidatus Hydrogenedens	Candidatus Hydrogenedens	Candidatus Hydrogenedens
				original.bin257	Bin145	yes	Bacteria	Proteobacteria	Alphaproteobacteria	Rhodospirillales	Acetobacteraceae_LIKE	0.465245	0	0	0	0.534755	0.00125083	5.64815e-05	0.00142963	0.00137315	0.000974074	0.000548148	-0.000425926			OTU_12708	Bin101	8.33333e-07	Bacteria	Unclassified_Bacteria	Unclassified_Bacteria	Unclassified_Bacteria	Unclassified_Bacteria	Unclassified_Bacteria
				original.bin442	Bin146	yes	Bacteria	Actinobacteria	Actinobacteria	Solirubrobacterales	Conexibacteraceae_LIKE	0.183523	0	0	0	0.816477	0.00124417	0.000315741	0.000169444	-0.000146296	0.00104537	0.00133056	0.000285185			OTU_13069	Bin101	8.33333e-07	Bacteria	Proteobacteria	Unclassified_Proteobacteria	Unclassified_Proteobacteria	Unclassified_Proteobacteria	Unclassified_Proteobacteria
				original.bin135	Bin147	yes	Bacteria	Acidobacteria	Acidobacteria_Gp1	Telmatobacter_LIKE	Telmatobacter_LIKE	0.0198972	0	0	0	0.980103	0.0012425	0	8.24074e-05	8.24074e-05	0.00153333	0.00155648	2.31481e-05			OTU_16337	Bin101	8.33333e-07	Bacteria	Unclassified_Bacteria	Unclassified_Bacteria	Unclassified_Bacteria	Unclassified_Bacteria	Unclassified_Bacteria
				original.bin313	Bin148	yes	Bacteria	Planctomycetes	Planctomycetia	Planctomycetales	Planctomycetaceae	0.905995	0	0	0	0.0940054	0.00122333	0.00144815	0.000957407	-0.000490741	6.2963e-05	0.000264815	0.000201852			OTU_26096	Bin101	8.33333e-07	Bacteria	Unclassified_Bacteria	Unclassified_Bacteria	Unclassified_Bacteria	Unclassified_Bacteria	Unclassified_Bacteria
				original.bin70	Bin149	yes	Bacteria	Proteobacteria	Gammaproteobacteria	Xanthomonadales	Xanthomonadaceae	0.0782149	0	0.00207039	0	0.919715	0.0012075	0	6.2963e-05	6.2963e-05	0.00119167	0.000423148	-0.000768519			OTU_26480	Bin101	8.33333e-07	Bacteria	Proteobacteria	Alphaproteobacteria	Unclassified_Alphaproteobacteria	Unclassified_Alphaproteobacteria	Unclassified_Alphaproteobacteria
				original.bin379	Bin150	yes	Bacteria	Bacteroidetes	Sphingobacteriia	Sphingobacteriales	Chitinophagaceae	0.365102	0.00962696	0	0.0503008	0.57497	0.00115417	0	0.00105648	0.00105648	0.00062963	0.000118519	-0.000511111			OTU_3278	Bin102	2.08333e-05	Bacteria	Firmicutes	Unclassified_Firmicutes	Unclassified_Firmicutes	Unclassified_Firmicutes	Unclassified_Firmicutes
				original.bin522	Bin151	yes	Bacteria	Chloroflexi	Ktedonobacteria	Ktedonobacterales	Ktedonobacteraceae	0.0946832	0	0	0.0332605	0.872056	0.00114417	0	0.000361111	0.000361111	0.00119444	0.00120556	1.11111e-05			OTU_4579	Bin102	6.66667e-06	Bacteria	Firmicutes	Unclassified_Firmicutes	Unclassified_Firmicutes	Unclassified_Firmicutes	Unclassified_Firmicutes
				original.bin433	Bin152	yes	Bacteria	Actinobacteria	Actinobacteria	Acidimicrobiales	Acidimicrobineae_incertae_sedis	0	0	0.030303	0	0.969697	0.00113667	0	0	0	0.00111389	0.00115185	3.7963e-05			OTU_8423	Bin102	5.83333e-06	Bacteria	Firmicutes	Unclassified_Firmicutes	Unclassified_Firmicutes	Unclassified_Firmicutes	Unclassified_Firmicutes
				original.bin345	Bin153	yes	Bacteria	Planctomycetes	Planctomycetia	Planctomycetales	Planctomycetaceae	0.0375622	0.0238806	0.0278607	0	0.910697	0.00111667	0	8.7963e-05	8.7963e-05	0.00151574	0.000889815	-0.000625926			OTU_21642	Bin102	5.83333e-06	Bacteria	Firmicutes	Unclassified_Firmicutes	Unclassified_Firmicutes	Unclassified_Firmicutes	Unclassified_Firmicutes
				original.bin142	Bin154	yes	Bacteria	Acidobacteria	Acidobacteria_Gp17	Gp17	Gp17	0	0.0399501	0	0.0229713	0.937079	0.0011125	0	0	0	0.00126852	0.000478704	-0.000789815			OTU_21550	Bin102	4.16667e-06	Bacteria	Firmicutes	Unclassified_Firmicutes	Unclassified_Firmicutes	Unclassified_Firmicutes	Unclassified_Firmicutes
				original.bin366	Bin155	yes	Bacteria	Bacteroidetes	Cytophagia	Cytophagales	Cytophagaceae	0.0350214	0	0	0.0181406	0.946838	0.0011025	0	0	0	0.000530556	0.000963889	0.000433333			OTU_12058	Bin102	3.33333e-06	Bacteria	Unclassified_Bacteria	Unclassified_Bacteria	Unclassified_Bacteria	Unclassified_Bacteria	Unclassified_Bacteria
				original.bin333	Bin156	yes	Bacteria	Planctomycetes	Planctomycetia	Planctomycetales	Planctomycetaceae	0.676321	0	0	0	0.323679	0.00109333	0.000585185	0.00141204	0.000826852	0.000434259	0.000140741	-0.000293519			OTU_20652	Bin102	3.33333e-06	Bacteria	Firmicutes	Unclassified_Firmicutes	Unclassified_Firmicutes	Unclassified_Firmicutes	Unclassified_Firmicutes
				original.bin75	Bin157	yes	Bacteria	Proteobacteria	Deltaproteobacteria	Desulfuromonadales_LIKE	Geobacteraceae_LIKE	0.435447	0	0	0	0.564553	0.00109083	0.000522222	0.000549074	2.68519e-05	0.000625	0.000156481	-0.000468519			OTU_25485	Bin102	1.66667e-06	Bacteria	Firmicutes	Unclassified_Firmicutes	Unclassified_Firmicutes	Unclassified_Firmicutes	Unclassified_Firmicutes
				original.bin349	Bin158	yes	Bacteria	Planctomycetes	Planctomycetia	Planctomycetales	Planctomycetaceae	0.533333	0	0	0	0.466667	0.00107917	0.000650926	0.000252778	-0.000398148	0.00072963	0.00025	-0.00047963			OTU_7473	Bin102	8.33333e-07	Bacteria	Proteobacteria	Unclassified_Proteobacteria	Unclassified_Proteobacteria	Unclassified_Proteobacteria	Unclassified_Proteobacteria
				original.bin470	Bin159	yes	Bacteria	Chloroflexi	Chloroflexia	Kallotenuales	Kallotenuaceae	0.010304	0.0383823	0	0.00489438	0.946419	0.00107833	2.12963e-05	0	-2.12963e-05	0.000259259	0.00239815	0.00213889			OTU_12025	Bin102	8.33333e-07	Bacteria	Firmicutes	Unclassified_Firmicutes	Unclassified_Firmicutes	Unclassified_Firmicutes	Unclassified_Firmicutes
				original.bin186	Bin160	yes	Bacteria	Proteobacteria	Alphaproteobacteria	Rhizobiales	Methylocystaceae_LIKE	0.092607	0	0.01738	0.0111543	0.878859	0.00107083	9.25926e-05	0	-9.25926e-05	0.00121296	0.000715741	-0.000497222			OTU_14996	Bin102	8.33333e-07	Bacteria	Unclassified_Bacteria	Unclassified_Bacteria	Unclassified_Bacteria	Unclassified_Bacteria	Unclassified_Bacteria
				original.bin107	Bin161	yes	Bacteria	Verrucomicrobia	Subdivision3	Subdivision3_genera_incertae_sedis	Subdivision3_genera_incertae_sedis	0.380411	0	0.0178571	0	0.601732	0.00102667	0.00030463	0.00029537	-9.25926e-06	0.000706481	0.000596296	-0.000110185			OTU_16127	Bin102	8.33333e-07	Bacteria	Unclassified_Bacteria	Unclassified_Bacteria	Unclassified_Bacteria	Unclassified_Bacteria	Unclassified_Bacteria
				original.bin126	Bin162	yes	Bacteria	Acidobacteria	Acidobacteria_Gp5	Gp5	Gp5	0.830071	0	0	0.0163132	0.153616	0.00102167	0.000859259	0.000777778	-8.14815e-05	0.000265741	0	-0.000265741			OTU_20623	Bin102	8.33333e-07	Bacteria	Unclassified_Bacteria	Unclassified_Bacteria	Unclassified_Bacteria	Unclassified_Bacteria	Unclassified_Bacteria
				original.bin491	Bin163	yes	Bacteria	Chloroflexi_LIKE	Anaerolineae_LIKE	Anaerolineales_LIKE	Anaerolineaceae_LIKE	0	0.0188261	0	0	0.981174	0.00100333	0	0	0	0.00111389	0.00114167	2.77778e-05			OTU_22219	Bin102	8.33333e-07	Bacteria	Firmicutes	Unclassified_Firmicutes	Unclassified_Firmicutes	Unclassified_Firmicutes	Unclassified_Firmicutes
				original.bin587	Bin164	yes	Bacteria	Firmicutes	Bacilli	Bacillales	Paenibacillaceae 1	0.129023	0	0.00615729	0.0834033	0.781416	0.0009925	0.0001	0.000225926	0.000125926	0.000725	0.00124907	0.000524074			OTU_1977	Bin103	5.66667e-05	Bacteria	Firmicutes	Unclassified_Firmicutes	Unclassified_Firmicutes	Unclassified_Firmicutes	Unclassified_Firmicutes
				original.bin387	Bin165	yes	Bacteria	Bacteroidetes	Sphingobacteriia_LIKE	Sphingobacteriales_LIKE	Chitinophagaceae_LIKE	0.0479798	0.0286195	0	0.00364759	0.919753	0.00099	0	4.44444e-05	4.44444e-05	0.00144444	0.000510185	-0.000934259			OTU_3495	Bin103	2.58333e-05	Bacteria	Firmicutes	Clostridia	Clostridiales	Unclassified_Clostridiales	Unclassified_Clostridiales
				original.bin413	Bin166	yes	Bacteria	Actinobacteria	Actinobacteria	Actinomycetales	Streptosporangiaceae	0	0.0139494	0	0	0.986051	0.000955833	0	0	0	0.000911111	0.000863889	-4.72222e-05			OTU_16858	Bin103	2.08333e-05	Bacteria	Firmicutes	Unclassified_Firmicutes	Unclassified_Firmicutes	Unclassified_Firmicutes	Unclassified_Firmicutes
				original.bin332	Bin167	yes	Bacteria	Planctomycetes	Planctomycetia	Planctomycetales	Planctomycetaceae	0.919824	0	0	0	0.0801762	0.000945833	0.000837037	0.000959259	0.000122222	4.62963e-05	0.000124074	7.77778e-05			OTU_3435	Bin103	2e-05	Bacteria	Firmicutes	Unclassified_Firmicutes	Unclassified_Firmicutes	Unclassified_Firmicutes	Unclassified_Firmicutes
				original.bin216	Bin168	yes	Bacteria	Proteobacteria	Deltaproteobacteria	Myxococcales	Kofleriaceae_LIKE	0.560498	0	0.0115658	0	0.427936	0.000936667	0.000348148	0.000665741	0.000317593	0.000618519	0.000142593	-0.000475926			OTU_4495	Bin103	1.91667e-05	Bacteria	Firmicutes	Unclassified_Firmicutes	Unclassified_Firmicutes	Unclassified_Firmicutes	Unclassified_Firmicutes
				original.bin144	Bin169	yes	Bacteria	Acidobacteria	Acidobacteria_Gp6	Gp6	Gp6	0	0.00564972	0.0808802	0	0.91347	0.000934167	0	0	0	0.00114815	0.000530556	-0.000617593			OTU_4873	Bin103	1.41667e-05	Bacteria	Firmicutes	Unclassified_Firmicutes	Unclassified_Firmicutes	Unclassified_Firmicutes	Unclassified_Firmicutes
				original.bin200	Bin170	yes	Bacteria	Proteobacteria	Deltaproteobacteria	Myxococcales	Myxococcaceae	0	0	0.044087	0	0.955913	0.0009325	0	0	0	0.000852778	0.0009	4.72222e-05			OTU_5684	Bin103	8.33333e-06	Bacteria	Firmicutes	Unclassified_Firmicutes	Unclassified_Firmicutes	Unclassified_Firmicutes	Unclassified_Firmicutes
				original.bin114	Bin171	yes	Bacteria	Verrucomicrobia	Spartobacteria	Spartobacteria_genera_incertae_sedis	Spartobacteria_genera_incertae_sedis	0	0.00775194	0.0718545	0.0259392	0.894454	0.000931667	0	0	0	0.00120185	0.000405556	-0.000796296			OTU_7938	Bin103	5.83333e-06	Bacteria	Firmicutes	Unclassified_Firmicutes	Unclassified_Firmicutes	Unclassified_Firmicutes	Unclassified_Firmicutes
				original.bin400	Bin172	yes	Bacteria	Acidobacteria	Acidobacteria_Gp6	Gp6	Gp6	0	0	0.0996997	0.00540541	0.894895	0.000925	0	0	0	0.00104907	0.000444444	-0.00060463			OTU_11152	Bin103	2.5e-06	Bacteria	Unclassified_Bacteria	Unclassified_Bacteria	Unclassified_Bacteria	Unclassified_Bacteria	Unclassified_Bacteria
				original.bin115	Bin173	yes	Bacteria	Verrucomicrobia	Verrucomicrobiae_LIKE	Verrucomicrobiales_LIKE	Verrucomicrobiaceae_LIKE	0.167879	0	0.0266667	0.0306061	0.774848	0.000916667	0.000128704	0.000176852	4.81481e-05	0.000835185	0.000677778	-0.000157407			OTU_22882	Bin103	2.5e-06	Bacteria	Firmicutes	Unclassified_Firmicutes	Unclassified_Firmicutes	Unclassified_Firmicutes	Unclassified_Firmicutes
				original.bin432	Bin174	yes	Bacteria	Actinobacteria	Actinobacteria	Actinomycetales	Micromonosporaceae_LIKE	0.068306	0	0	0.0145719	0.917122	0.000915	0.000142593	6.57407e-05	-7.68519e-05	0.000699074	0.000737037	3.7963e-05			OTU_11245	Bin103	1.66667e-06	Bacteria	Firmicutes	Unclassified_Firmicutes	Unclassified_Firmicutes	Unclassified_Firmicutes	Unclassified_Firmicutes
				original.bin368	Bin175	yes	Bacteria	Bacteroidetes	Cytophagia	Cytophagales	Ohtaekwangia	0.0193508	0	0.0193508	0.0215356	0.939763	0.00089	5.37037e-05	3.7037e-06	-5e-05	0.000715741	0.000193519	-0.000522222			OTU_20088	Bin103	1.66667e-06	Bacteria	Unclassified_Bacteria	Unclassified_Bacteria	Unclassified_Bacteria	Unclassified_Bacteria	Unclassified_Bacteria
				original.bin464	Bin176	yes	Bacteria	Chloroflexi_LIKE	Ktedonobacteria_LIKE	Ktedonobacterales_LIKE	Ktedonobacteraceae_LIKE	0	0	0.0257649	0	0.974235	0.0008625	0	0	0	0.000997222	0.000730556	-0.000266667			OTU_26486	Bin103	1.66667e-06	Bacteria	Firmicutes	Unclassified_Firmicutes	Unclassified_Firmicutes	Unclassified_Firmicutes	Unclassified_Firmicutes
				original.bin454	Bin177	yes	Bacteria	Chloroflexi_LIKE	Anaerolineae_LIKE	Anaerolineales_LIKE	Anaerolineaceae_LIKE	0.730756	0	0	0	0.269244	0.000819167	0.000987963	0.000522222	-0.000465741	8.14815e-05	2.77778e-05	-5.37037e-05			OTU_13926	Bin103	8.33333e-07	Bacteria	Unclassified_Bacteria	Unclassified_Bacteria	Unclassified_Bacteria	Unclassified_Bacteria	Unclassified_Bacteria
				original.bin352	Bin178	yes	Bacteria	Planctomycetes	Planctomycetia	Planctomycetales	Planctomycetaceae	0.128179	0.0151203	0.066323	0.0147766	0.775601	0.000808333	0.000223148	3.88889e-05	-0.000184259	0.00100926	0.000339815	-0.000669444			OTU_15201	Bin103	8.33333e-07	Bacteria	Unclassified_Bacteria	Unclassified_Bacteria	Unclassified_Bacteria	Unclassified_Bacteria	Unclassified_Bacteria
				original.bin111	Bin179	yes	Bacteria	Verrucomicrobia	Subdivision3	Subdivision3_genera_incertae_sedis	Subdivision3_genera_incertae_sedis	0.0455335	0	0.111922	0	0.842544	0.000799167	0	0	0	0.00109444	0.000508333	-0.000586111			OTU_17005	Bin103	8.33333e-07	Bacteria	Unclassified_Bacteria	Unclassified_Bacteria	Unclassified_Bacteria	Unclassified_Bacteria	Unclassified_Bacteria
				original.bin156	Bin180	yes	Bacteria	Proteobacteria	Gammaproteobacteria_LIKE	Xanthomonadales_LIKE	Xanthomonadaceae_LIKE	0.812609	0	0.0107976	0	0.176594	0.0007975	0.000586111	0.000542593	-4.35185e-05	0.000174074	0.000185185	1.11111e-05			OTU_1841	Bin104	6.83333e-05	Bacteria	Firmicutes	Bacilli	Unclassified_Bacilli	Unclassified_Bacilli	Unclassified_Bacilli
				original.bin293	Bin181	yes	Bacteria	Firmicutes_LIKE	Bacilli_LIKE	Bacillales_LIKE	Thermoactinomycetaceae 1_LIKE	0.0554974	0	0.0111693	0.0275742	0.905759	0.000795833	5.74074e-05	8.98148e-05	3.24074e-05	0.000643519	0.000882407	0.000238889			OTU_1861	Bin104	4.66667e-05	Bacteria	Unclassified_Bacteria	Unclassified_Bacteria	Unclassified_Bacteria	Unclassified_Bacteria	Unclassified_Bacteria
				original.bin292	Bin182	yes	Bacteria	Gemmatimonadetes_LIKE	Gemmatimonadetes_LIKE	Gemmatimonadales_LIKE	Gemmatimonadaceae_LIKE	0.144409	0	0	0.00210305	0.853488	0.0007925	8.88889e-05	0	-8.88889e-05	0.000686111	0.00123889	0.000552778			OTU_1434	Bin104	4.41667e-05	Bacteria	Unclassified_Bacteria	Unclassified_Bacteria	Unclassified_Bacteria	Unclassified_Bacteria	Unclassified_Bacteria
				original.bin331	Bin183	yes	Bacteria	Planctomycetes	Planctomycetia	Planctomycetales	Planctomycetaceae	0.398947	0	0	0	0.601053	0.000791667	0.000392593	0.000471296	7.87037e-05	0.000432407	0.000442593	1.01852e-05			OTU_1993	Bin104	3.5e-05	Bacteria	Unclassified_Bacteria	Unclassified_Bacteria	Unclassified_Bacteria	Unclassified_Bacteria	Unclassified_Bacteria
				original.bin590	Bin184	yes	Bacteria	Firmicutes	Bacilli	Bacillales	Paenibacillaceae 1	0	0	0.0247312	0	0.975269	0.000775	0	0	0	0.000783333	0.000913889	0.000130556			OTU_17916	Bin104	2.91667e-05	Bacteria	Firmicutes	Unclassified_Firmicutes	Unclassified_Firmicutes	Unclassified_Firmicutes	Unclassified_Firmicutes
				original.bin133	Bin185	yes	Bacteria	Acidobacteria	Acidobacteria_Gp3	Gp3	Gp3	0	0	0	0	1	0.000773333	0	0	0	0.000672222	0.000738889	6.66667e-05			OTU_4206	Bin104	1.66667e-05	Bacteria	Unclassified_Bacteria	Unclassified_Bacteria	Unclassified_Bacteria	Unclassified_Bacteria	Unclassified_Bacteria
				original.bin85	Bin186	yes	Bacteria	Proteobacteria	Gammaproteobacteria	Xanthomonadales	Sinobacteraceae	0.584899	0	0	0	0.415101	0.000754167	0.000618519	0.00045	-0.000168519	0.000292593	0.000238889	-5.37037e-05			OTU_8934	Bin104	1.08333e-05	Bacteria	Unclassified_Bacteria	Unclassified_Bacteria	Unclassified_Bacteria	Unclassified_Bacteria	Unclassified_Bacteria
				original.bin381	Bin187	yes	Bacteria	Bacteroidetes	Sphingobacteriia	Sphingobacteriales	Chitinophagaceae	0.225153	0.00229358	0	0.0198777	0.752676	0.000726667	0.000249074	5.09259e-05	-0.000198148	0.000730556	0.00057963	-0.000150926			OTU_7716	Bin104	1e-05	Bacteria	Unclassified_Bacteria	Unclassified_Bacteria	Unclassified_Bacteria	Unclassified_Bacteria	Unclassified_Bacteria
				original.bin201	Bin188	yes	Bacteria	Proteobacteria	Deltaproteobacteria	Myxococcales	Cystobacteraceae	0.320661	0	0.0107527	0	0.668587	0.000723333	5.18519e-05	0.000131481	7.96296e-05	0.000577778	0.000615741	3.7963e-05			OTU_5473	Bin104	6.66667e-06	Bacteria	Unclassified_Bacteria	Unclassified_Bacteria	Unclassified_Bacteria	Unclassified_Bacteria	Unclassified_Bacteria
				original.bin369	Bin189	yes	Bacteria	Bacteroidetes	Cytophagia	Cytophagales	Chryseolinea	0.727202	0	0.00776096	0	0.265037	0.000715833	0.000666667	2.68519e-05	-0.000639815	0.000194444	0.000190741	-3.7037e-06			OTU_10521	Bin104	5.83333e-06	Bacteria	Firmicutes	Unclassified_Firmicutes	Unclassified_Firmicutes	Unclassified_Firmicutes	Unclassified_Firmicutes
				original.bin577	Bin190	yes	Bacteria	Firmicutes	Clostridia	Clostridiales	Clostridiaceae 1	0	0.18592	0.0221704	0.03345	0.75846	0.000714167	0	0	0	0.000416667	0.000747222	0.000330556			OTU_12593	Bin104	5.83333e-06	Bacteria	Firmicutes	Unclassified_Firmicutes	Unclassified_Firmicutes	Unclassified_Firmicutes	Unclassified_Firmicutes
				original.bin589	Bin191	yes	Bacteria	Firmicutes	Bacilli	Bacillales	Paenibacillaceae 1	0	0.0292468	0	0	0.970753	0.000693333	0	0	0	0.000433333	0.00104167	0.000608333			OTU_11118	Bin104	5e-06	Bacteria	Unclassified_Bacteria	Unclassified_Bacteria	Unclassified_Bacteria	Unclassified_Bacteria	Unclassified_Bacteria
				original.bin223	Bin192	yes	Bacteria	Proteobacteria	Deltaproteobacteria	Myxococcales	Sandaracinaceae_LIKE	0	0	0	0.00656007	0.99344	0.0006775	0	0	0	0.000593519	0.000225	-0.000368519			OTU_5129	Bin104	4.16667e-06	Bacteria	Unclassified_Bacteria	Unclassified_Bacteria	Unclassified_Bacteria	Unclassified_Bacteria	Unclassified_Bacteria
				original.bin372	Bin193	yes	Bacteria	Bacteroidetes	Flavobacteriia	Flavobacteriales	Flavobacteriaceae	0.00781893	0	0.0090535	0	0.983128	0.000675	3.7037e-06	9.25926e-06	5.55556e-06	0.000287963	0.00148241	0.00119444			OTU_5950	Bin104	4.16667e-06	Bacteria	Firmicutes	Unclassified_Firmicutes	Unclassified_Firmicutes	Unclassified_Firmicutes	Unclassified_Firmicutes
				original.bin289	Bin194	yes	Bacteria	Proteobacteria	Deltaproteobacteria_LIKE	Deltaproteobacteria_incertae_sedis_LIKE	Deferrisoma_LIKE	0	0	0	0.00330852	0.996691	0.000671667	0	0	0	0.000744444	0.000955556	0.000211111			OTU_17991	Bin104	4.16667e-06	Bacteria	Firmicutes	Unclassified_Firmicutes	Unclassified_Firmicutes	Unclassified_Firmicutes	Unclassified_Firmicutes
				original.bin357	Bin195	yes	Bacteria	candidate division WPS-1	WPS-1_genera_incertae_sedis	WPS-1_genera_incertae_sedis	WPS-1_genera_incertae_sedis	0.0984285	0.0339123	0.0186104	0.0181969	0.830852	0.000671667	0.000111111	0.000109259	-1.85185e-06	0.000556481	0.000468519	-8.7963e-05			OTU_6977	Bin104	3.33333e-06	Bacteria	Unclassified_Bacteria	Unclassified_Bacteria	Unclassified_Bacteria	Unclassified_Bacteria	Unclassified_Bacteria
				original.bin480	Bin196	yes	Bacteria	Chloroflexi	Anaerolineae_LIKE	Anaerolineales_LIKE	Anaerolineaceae_LIKE	0.817539	0	0	0	0.182461	0.000668333	0.00115648	0.000159259	-0.000997222	1.85185e-05	0.000112963	9.44444e-05			OTU_9781	Bin104	3.33333e-06	Bacteria	Firmicutes	Unclassified_Firmicutes	Unclassified_Firmicutes	Unclassified_Firmicutes	Unclassified_Firmicutes
				original.bin247	Bin197	yes	Bacteria	Proteobacteria	Alphaproteobacteria	Rhodobacterales_LIKE	Rhodobacteraceae_LIKE	0	0	0.0459334	0	0.954067	0.000659167	0	0	0	0.000847222	0.000333333	-0.000513889			OTU_7446	Bin104	2.5e-06	Bacteria	Unclassified_Bacteria	Unclassified_Bacteria	Unclassified_Bacteria	Unclassified_Bacteria	Unclassified_Bacteria
				original.bin255	Bin198	yes	Bacteria	Proteobacteria	Alphaproteobacteria	Alphaproteobacteria_incertae_sedis	Geminicoccus	0.0640205	0	0.0371319	0.0102433	0.888604	0.000650833	0	0	0	0.000552778	0.000685185	0.000132407			OTU_10510	Bin104	2.5e-06	Bacteria	Proteobacteria	Unclassified_Proteobacteria	Unclassified_Proteobacteria	Unclassified_Proteobacteria	Unclassified_Proteobacteria
				original.bin150	Bin199	yes	Bacteria	Latescibacteria	Latescibacteria_genera_incertae_sedis	Latescibacteria_genera_incertae_sedis	Latescibacteria_genera_incertae_sedis	0	0	0.0786857	0.0138348	0.907479	0.0006425	0	0	0	0.000742593	0.000416667	-0.000325926			OTU_10746	Bin104	2.5e-06	Bacteria	Firmicutes	Unclassified_Firmicutes	Unclassified_Firmicutes	Unclassified_Firmicutes	Unclassified_Firmicutes
				original.bin308	Bin200	yes	Bacteria	Planctomycetes	Planctomycetia	Planctomycetales	Planctomycetaceae	0.184176	0	0.0743623	0.00562041	0.735841	0.0006425	0	1.66667e-05	1.66667e-05	0.000910185	0.000301852	-0.000608333			OTU_11944	Bin104	2.5e-06	Bacteria	Unclassified_Bacteria	Unclassified_Bacteria	Unclassified_Bacteria	Unclassified_Bacteria	Unclassified_Bacteria
				original.bin88	Bin201	yes	Bacteria	Proteobacteria	Betaproteobacteria	Burkholderiales	Oxalobacteraceae	0.275325	0	0	0.00735931	0.717316	0.000641667	5.64815e-05	0.00027037	0.000213889	0.000357407	0.000526852	0.000169444			OTU_8891	Bin104	1.66667e-06	Bacteria	Unclassified_Bacteria	Unclassified_Bacteria	Unclassified_Bacteria	Unclassified_Bacteria	Unclassified_Bacteria
				original.bin487	Bin202	yes	Bacteria	Omnitrophica_LIKE	Omnitrophica_genera_incertae_sedis_LIKE	Omnitrophica_genera_incertae_sedis_LIKE	Omnitrophica_genera_incertae_sedis_LIKE	0.00528402	0.175694	0.00968736	0.00880669	0.800528	0.000630833	0	1.11111e-05	1.11111e-05	0.000756481	0.000468519	-0.000287963			OTU_10438	Bin104	1.66667e-06	Bacteria	Firmicutes	Unclassified_Firmicutes	Unclassified_Firmicutes	Unclassified_Firmicutes	Unclassified_Firmicutes
				original.bin251	Bin203	yes	Bacteria	Proteobacteria	Alphaproteobacteria	Rhizobiales	Hyphomicrobiaceae	0.0106952	0	0.0262923	0	0.963012	0.000623333	0	2.22222e-05	2.22222e-05	0.000630556	0.000272222	-0.000358333			OTU_11805	Bin104	1.66667e-06	Bacteria	Unclassified_Bacteria	Unclassified_Bacteria	Unclassified_Bacteria	Unclassified_Bacteria	Unclassified_Bacteria
				original.bin459	Bin204	yes	Bacteria	Acidobacteria	Acidobacteria_Gp16	Gp16	Gp16	0.413423	0	0	0	0.586577	0.000620833	0.000178704	0.000105556	-7.31481e-05	0.000318519	0.000438889	0.00012037			OTU_13854	Bin104	1.66667e-06	Bacteria	Unclassified_Bacteria	Unclassified_Bacteria	Unclassified_Bacteria	Unclassified_Bacteria	Unclassified_Bacteria
				original.bin588	Bin205	yes	Bacteria	Firmicutes	Bacilli	Bacillales	Paenibacillaceae 1	0	0.00768883	0.0113071	0.0113071	0.969697	0.000614167	0	0	0	0.000401852	0.000946296	0.000544444			OTU_15927	Bin104	1.66667e-06	Bacteria	Firmicutes	Unclassified_Firmicutes	Unclassified_Firmicutes	Unclassified_Firmicutes	Unclassified_Firmicutes
				original.bin76	Bin206	yes	Bacteria	Proteobacteria	Deltaproteobacteria	Desulfuromonadales	Geobacteraceae	0.582313	0	0	0	0.417687	0.0006125	0.000228704	6.48148e-05	-0.000163889	0.000185185	4.07407e-05	-0.000144444			OTU_20426	Bin104	1.66667e-06	Bacteria	Firmicutes	Unclassified_Firmicutes	Unclassified_Firmicutes	Unclassified_Firmicutes	Unclassified_Firmicutes
				original.bin315	Bin207	yes	Bacteria	Planctomycetes	Planctomycetia	Planctomycetales	Planctomycetaceae	0.638017	0	0	0.0222829	0.3397	0.000610833	0.000348148	7.40741e-05	-0.000274074	0.000342593	0.000273148	-6.94444e-05			OTU_8880	Bin104	8.33333e-07	Bacteria	Unclassified_Bacteria	Unclassified_Bacteria	Unclassified_Bacteria	Unclassified_Bacteria	Unclassified_Bacteria
				original.bin348	Bin208	yes	Bacteria	Planctomycetes	Planctomycetia	Planctomycetales	Planctomycetaceae	0.267394	0	0.0482037	0.0327422	0.65166	0.000610833	0.000142593	6.01852e-05	-8.24074e-05	0.000699074	0.000197222	-0.000501852			OTU_13408	Bin104	8.33333e-07	Bacteria	Firmicutes	Unclassified_Firmicutes	Unclassified_Firmicutes	Unclassified_Firmicutes	Unclassified_Firmicutes
				original.bin290	Bin209	yes	Bacteria	Acidobacteria_LIKE	Acidobacteria_Gp23_LIKE	Thermoanaerobaculum_LIKE	Thermoanaerobaculum_LIKE	0	0	0.0087116	0	0.991288	0.000605833	0	0	0	0.000816667	0.00062963	-0.000187037			OTU_13548	Bin104	8.33333e-07	Bacteria	Firmicutes	Unclassified_Firmicutes	Unclassified_Firmicutes	Unclassified_Firmicutes	Unclassified_Firmicutes
				original.bin434	Bin210	yes	Bacteria	Actinobacteria	Actinobacteria	Acidimicrobiales	Acidimicrobineae_incertae_sedis_LIKE	0.0375974	0	0	0	0.962403	0.000605833	0	7.59259e-05	7.59259e-05	0.000677778	0.000587963	-8.98148e-05			OTU_14425	Bin104	8.33333e-07	Bacteria	Firmicutes	Clostridia	Unclassified_Clostridia	Unclassified_Clostridia	Unclassified_Clostridia
				original.bin359	Bin211	yes	Bacteria	candidate division WPS-1	WPS-1_genera_incertae_sedis	WPS-1_genera_incertae_sedis	WPS-1_genera_incertae_sedis	0.480609	0	0	0.0170822	0.502308	0.000601667	0.000473148	0.000234259	-0.000238889	0.000208333	0.000282407	7.40741e-05			OTU_15288	Bin104	8.33333e-07	Bacteria	Firmicutes	Unclassified_Firmicutes	Unclassified_Firmicutes	Unclassified_Firmicutes	Unclassified_Firmicutes
				original.bin392	Bin212	yes	Bacteria	Bacteroidetes	Sphingobacteriia_LIKE	Sphingobacteriales_LIKE	Sphingobacteriaceae_LIKE	0.265647	0	0.130274	0.025962	0.578118	0.000599167	0.000141667	2.96296e-05	-0.000112037	0.000715741	0.000212037	-0.000503704			OTU_16018	Bin104	8.33333e-07	Bacteria	Unclassified_Bacteria	Unclassified_Bacteria	Unclassified_Bacteria	Unclassified_Bacteria	Unclassified_Bacteria
				original.bin509	Bin213	yes	Bacteria	Acidobacteria_LIKE	Acidobacteria_Gp1_LIKE	Candidatus Koribacter_LIKE	Candidatus Koribacter_LIKE	0.564282	0	0	0.0177653	0.417952	0.000594167	0.000463889	7.03704e-05	-0.000393519	0.000319444	0.00030463	-1.48148e-05			OTU_18113	Bin104	8.33333e-07	Bacteria	Unclassified_Bacteria	Unclassified_Bacteria	Unclassified_Bacteria	Unclassified_Bacteria	Unclassified_Bacteria
				original.bin403	Bin214	yes	Bacteria	Chloroflexi_LIKE	Thermomicrobia_LIKE	Sphaerobacterales_LIKE	Sphaerobacteraceae_LIKE	0.0345154	0	0	0	0.965485	0.0005875	6.01852e-05	7.40741e-06	-5.27778e-05	0.00064537	0.000381481	-0.000263889			OTU_25887	Bin104	8.33333e-07	Bacteria	Firmicutes	Unclassified_Firmicutes	Unclassified_Firmicutes	Unclassified_Firmicutes	Unclassified_Firmicutes
				original.bin207	Bin215	yes	Bacteria	Proteobacteria	Deltaproteobacteria	Myxococcales	Polyangiaceae_LIKE	0.657996	0.00385356	0	0	0.33815	0.000576667	0.000162963	1.85185e-05	-0.000144444	0.000299074	0.000231481	-6.75926e-05			OTU_270	Bin105	0.00026	Bacteria	Unclassified_Bacteria	Unclassified_Bacteria	Unclassified_Bacteria	Unclassified_Bacteria	Unclassified_Bacteria
				original.bin346	Bin216	yes	Bacteria	Planctomycetes	Planctomycetia	Planctomycetales	Planctomycetaceae	0.00973236	0	0	0	0.990268	0.000570833	1.85185e-05	0	-1.85185e-05	0.000600926	0.000380556	-0.00022037			OTU_1787	Bin105	5.5e-05	Bacteria	Unclassified_Bacteria	Unclassified_Bacteria	Unclassified_Bacteria	Unclassified_Bacteria	Unclassified_Bacteria
				original.bin484	Bin217	yes	Bacteria	Chloroflexi_LIKE	Anaerolineae_LIKE	Anaerolineales_LIKE	Anaerolineaceae_LIKE	0.544168	0	0.0126891	0	0.443143	0.000569167	0.00059537	0.000355556	-0.000239815	0.000146296	0.000141667	-4.62963e-06			OTU_24893	Bin105	5.33333e-05	Bacteria	Unclassified_Bacteria	Unclassified_Bacteria	Unclassified_Bacteria	Unclassified_Bacteria	Unclassified_Bacteria
				original.bin564	Bin218	yes	Bacteria	Chlamydiae	Chlamydiia	Chlamydiales	Parachlamydiaceae	0.605302	0	0	0	0.394698	0.000565833	0.000281481	0.000249074	-3.24074e-05	0.000312963	0.000217593	-9.53704e-05			OTU_2803	Bin105	4.08333e-05	Bacteria	Unclassified_Bacteria	Unclassified_Bacteria	Unclassified_Bacteria	Unclassified_Bacteria	Unclassified_Bacteria
				original.bin225	Bin219	yes	Bacteria	Proteobacteria	Deltaproteobacteria	Myxococcales	Sandaracinaceae_LIKE	0	0.0327381	0.0386905	0	0.928571	0.00056	0	0	0	0.000544444	0.000216667	-0.000327778			OTU_1548	Bin105	2.66667e-05	Bacteria	Unclassified_Bacteria	Unclassified_Bacteria	Unclassified_Bacteria	Unclassified_Bacteria	Unclassified_Bacteria
				original.bin337	Bin220	yes	Bacteria	Planctomycetes	Planctomycetia	Planctomycetales	Planctomycetaceae	0.0936721	0	0.0453413	0.0144494	0.846537	0.0005575	6.38889e-05	0.000110185	4.62963e-05	0.000392593	0.000488889	9.62963e-05			OTU_1930	Bin105	2.5e-05	Bacteria	Unclassified_Bacteria	Unclassified_Bacteria	Unclassified_Bacteria	Unclassified_Bacteria	Unclassified_Bacteria
				original.bin475	Bin221	yes	Bacteria	Chloroflexi_LIKE	Thermomicrobia_LIKE	Sphaerobacterales_LIKE	Sphaerobacteraceae_LIKE	0.256487	0	0	0.0234531	0.72006	0.000556667	0.000157407	0	-0.000157407	0.000426852	0.000377778	-4.90741e-05			OTU_3422	Bin105	2.08333e-05	Bacteria	Unclassified_Bacteria	Unclassified_Bacteria	Unclassified_Bacteria	Unclassified_Bacteria	Unclassified_Bacteria
				original.bin410	Bin222	yes	Bacteria	Actinobacteria	Actinobacteria	Acidimicrobiales_LIKE	Acidimicrobineae_incertae_sedis_LIKE	0.813253	0	0	0	0.186747	0.000553333	0.000436111	0.000696296	0.000260185	0.000133333	5.37037e-05	-7.96296e-05			OTU_3384	Bin105	2e-05	Bacteria	Proteobacteria	Unclassified_Proteobacteria	Unclassified_Proteobacteria	Unclassified_Proteobacteria	Unclassified_Proteobacteria
				original.bin367	Bin223	yes	Bacteria	Bacteroidetes	Cytophagia	Cytophagales	Ohtaekwangia	0	0.0555556	0	0	0.944444	0.00055	0	0	0	0.000366667	0.000363889	-2.77778e-06			OTU_5968	Bin105	7.5e-06	Bacteria	Unclassified_Bacteria	Unclassified_Bacteria	Unclassified_Bacteria	Unclassified_Bacteria	Unclassified_Bacteria
				original.bin340	Bin224	yes	Bacteria	Planctomycetes	Planctomycetia	Planctomycetales	Planctomycetaceae	0.0637329	0.0202327	0.0374305	0.024785	0.853819	0.000549167	0	8.24074e-05	8.24074e-05	0.000509259	0.000325	-0.000184259			OTU_6723	Bin105	7.5e-06	Bacteria	Armatimonadetes	Armatimonadetes_gp4	Armatimonadetes_gp4	Armatimonadetes_gp4	Armatimonadetes_gp4
				original.bin542	Bin225	yes	Bacteria	Ignavibacteriae	Ignavibacteria	Ignavibacteriales	Ignavibacteriaceae	0.129686	0	0.0298886	0.0167173	0.823708	0.000548333	0.000142593	0	-0.000142593	0.000507407	0.000583333	7.59259e-05			OTU_17799	Bin105	5.83333e-06	Bacteria	Unclassified_Bacteria	Unclassified_Bacteria	Unclassified_Bacteria	Unclassified_Bacteria	Unclassified_Bacteria
				original.bin105	Bin226	yes	Bacteria	Acidobacteria_LIKE	Holophagae_LIKE	Acanthopleuribacterales_LIKE	Acanthopleuribacteraceae_LIKE	0.0476923	0	0	0	0.952308	0.000541667	1.38889e-05	0	-1.38889e-05	0.000566667	0.000502778	-6.38889e-05			OTU_6354	Bin105	4.16667e-06	Bacteria	Armatimonadetes	Armatimonadetes_gp4	Armatimonadetes_gp4	Armatimonadetes_gp4	Armatimonadetes_gp4
				original.bin341	Bin227	yes	Bacteria	Planctomycetes	Planctomycetia	Planctomycetales	Planctomycetaceae	0	0	0.0747038	0.0582174	0.867079	0.000539167	0	0	0	0.000543519	0.00027037	-0.000273148			OTU_10806	Bin105	4.16667e-06	Bacteria	Unclassified_Bacteria	Unclassified_Bacteria	Unclassified_Bacteria	Unclassified_Bacteria	Unclassified_Bacteria
				original.bin106	Bin228	yes	Bacteria	Verrucomicrobia	Subdivision3	Subdivision3_genera_incertae_sedis	Subdivision3_genera_incertae_sedis	0.116641	0	0.0150337	0	0.868326	0.000535833	9.07407e-05	0	-9.07407e-05	0.000606481	0.000431481	-0.000175			OTU_10843	Bin105	4.16667e-06	Bacteria	Unclassified_Bacteria	Unclassified_Bacteria	Unclassified_Bacteria	Unclassified_Bacteria	Unclassified_Bacteria
				original.bin236	Bin229	yes	Bacteria	Proteobacteria	Alphaproteobacteria	Rhizobiales	Rhodobiaceae	0.525379	0	0	0	0.474621	0.000530833	0.000374074	0.000188889	-0.000185185	0.000264815	0.000266667	1.85185e-06			OTU_2614	Bin105	2.5e-06	Bacteria	Unclassified_Bacteria	Unclassified_Bacteria	Unclassified_Bacteria	Unclassified_Bacteria	Unclassified_Bacteria
				original.bin553	Bin230	yes	Bacteria	Chlamydiae	Chlamydiia	Chlamydiales	Parachlamydiaceae	0.046252	0	0	0	0.953748	0.0005225	7.03704e-05	0	-7.03704e-05	0.000551852	0.000405556	-0.000146296			OTU_8963	Bin105	2.5e-06	Bacteria	Firmicutes	Unclassified_Firmicutes	Unclassified_Firmicutes	Unclassified_Firmicutes	Unclassified_Firmicutes
				original.bin385	Bin231	yes	Bacteria	Bacteroidetes	Bacteroidia_LIKE	Bacteroidales_LIKE	Prolixibacteraceae_LIKE	0.105914	0.0451613	0	0.0236559	0.825269	0.000516667	3.7037e-05	0.000135185	9.81481e-05	0.000491667	0.000348148	-0.000143519			OTU_18750	Bin105	8.33333e-07	Bacteria	Unclassified_Bacteria	Unclassified_Bacteria	Unclassified_Bacteria	Unclassified_Bacteria	Unclassified_Bacteria
				original.bin117	Bin232	yes	Bacteria	Verrucomicrobia	Spartobacteria	Spartobacteria_genera_incertae_sedis	Spartobacteria_genera_incertae_sedis	0	0	0.0653701	0.00540249	0.929227	0.000514167	0	0	0	0.000567593	0.000258333	-0.000309259			OTU_24573	Bin105	8.33333e-07	Bacteria	Unclassified_Bacteria	Unclassified_Bacteria	Unclassified_Bacteria	Unclassified_Bacteria	Unclassified_Bacteria
				original.bin263	Bin233	yes	Bacteria	Proteobacteria	Alphaproteobacteria	Rhodospirillales	Acetobacteraceae	0.00978793	0	0.0114192	0.023926	0.954867	0.000510833	0	0	0	0.000217593	0.000844444	0.000626852			OTU_1003	Bin106	0.000100833	Bacteria	Verrucomicrobia	Subdivision3	Subdivision3_genera_incertae_sedis	Subdivision3_genera_incertae_sedis	Subdivision3_genera_incertae_sedis
				original.bin166	Bin234	yes	Bacteria	Proteobacteria	Deltaproteobacteria_LIKE	Bdellovibrionales_LIKE	Bdellovibrionaceae_LIKE	0.5	0	0.0323465	0	0.467654	0.000506667	0.000401852	0.000237963	-0.000163889	0.000150926	0.000139815	-1.11111e-05			OTU_1131	Bin106	9.58333e-05	Bacteria	Verrucomicrobia	Subdivision3	Subdivision3_genera_incertae_sedis	Subdivision3_genera_incertae_sedis	Subdivision3_genera_incertae_sedis
				original.bin264	Bin235	yes	Bacteria	Proteobacteria	Alphaproteobacteria	Rhodospirillales	Acetobacteraceae	0	0.00767544	0	0.026864	0.965461	0.000506667	0	0	0	0.000177778	0.000777778	0.0006			OTU_3411	Bin106	6.33333e-05	Bacteria	Verrucomicrobia	Subdivision3	Subdivision3_genera_incertae_sedis	Subdivision3_genera_incertae_sedis	Subdivision3_genera_incertae_sedis
				original.bin134	Bin236	yes	Bacteria	Acidobacteria	Acidobacteria_Gp3	Gp3	Gp3	0	0	0.0126722	0	0.987328	0.000504167	0	0	0	0.000456481	0.000486111	2.96296e-05			OTU_5768	Bin106	5.58333e-05	Bacteria	Verrucomicrobia	Subdivision3	Subdivision3_genera_incertae_sedis	Subdivision3_genera_incertae_sedis	Subdivision3_genera_incertae_sedis
				original.bin501	Bin237	yes	Bacteria	Chloroflexi_LIKE	Dehalococcoidia_LIKE	Dehalococcoidales_LIKE	Dehalococcoidaceae_LIKE	0.0685462	0	0.026534	0	0.90492	0.0005025	1.85185e-05	3.14815e-05	1.2963e-05	0.000417593	0.00052963	0.000112037			OTU_23003	Bin106	4.33333e-05	Bacteria	Verrucomicrobia	Subdivision3	Subdivision3_genera_incertae_sedis	Subdivision3_genera_incertae_sedis	Subdivision3_genera_incertae_sedis
				original.bin158	Bin238	yes	Bacteria	Proteobacteria	Gammaproteobacteria_LIKE	Xanthomonadales_LIKE	Xanthomonadaceae_LIKE	0.310556	0	0.0461111	0	0.643333	0.0005	9.35185e-05	0.000183333	8.98148e-05	0.00032037	0.000442593	0.000122222			OTU_4037	Bin106	2.66667e-05	Bacteria	Verrucomicrobia	Subdivision3	Subdivision3_genera_incertae_sedis	Subdivision3_genera_incertae_sedis	Subdivision3_genera_incertae_sedis
				original.bin515	Bin239	yes	Bacteria	Armatimonadetes	Armatimonadetes_gp4	Armatimonadetes_gp4	Armatimonadetes_gp4	0.14966	0	0	0	0.85034	0.00049	4.62963e-05	2.22222e-05	-2.40741e-05	0.000414815	0.000519444	0.00010463			OTU_7676	Bin106	2.5e-05	Bacteria	Verrucomicrobia	Subdivision3	Subdivision3_genera_incertae_sedis	Subdivision3_genera_incertae_sedis	Subdivision3_genera_incertae_sedis
				original.bin508	Bin240	yes	Bacteria	Actinobacteria_LIKE	Actinobacteria_LIKE	Actinomycetales_LIKE	Dermacoccaceae_LIKE	0.263367	0	0.0278726	0	0.70876	0.000488333	8.7037e-05	4.25926e-05	-4.44444e-05	0.000539815	0.000260185	-0.00027963			OTU_11311	Bin106	2.08333e-05	Bacteria	Verrucomicrobia	Subdivision3	Subdivision3_genera_incertae_sedis	Subdivision3_genera_incertae_sedis	Subdivision3_genera_incertae_sedis
				original.bin526	Bin241	yes	Bacteria	candidate division WPS-2	WPS-2_genera_incertae_sedis	WPS-2_genera_incertae_sedis	WPS-2_genera_incertae_sedis	0.359018	0.0256849	0	0.00856164	0.606735	0.000486667	0.000208333	0.000346296	0.000137963	0.0003	0.000356481	5.64815e-05			OTU_2857	Bin106	1.75e-05	Bacteria	Verrucomicrobia	Subdivision3	Subdivision3_genera_incertae_sedis	Subdivision3_genera_incertae_sedis	Subdivision3_genera_incertae_sedis
				original.bin261	Bin242	yes	Bacteria	Proteobacteria	Alphaproteobacteria	Rhodospirillales	Rhodospirillaceae	0.014518	0	0.0121951	0	0.973287	0.000478333	2.31481e-05	0	-2.31481e-05	0.000396296	0.000477778	8.14815e-05			OTU_1782	Bin106	1.66667e-05	Bacteria	Verrucomicrobia	Subdivision3	Subdivision3_genera_incertae_sedis	Subdivision3_genera_incertae_sedis	Subdivision3_genera_incertae_sedis
				original.bin461	Bin243	yes	Bacteria	Chloroflexi	Thermomicrobia	Sphaerobacterales	Sphaerobacteraceae	0	0	0.0740083	0.00651273	0.919479	0.000469167	0	0	0	0.000394444	0.000436111	4.16667e-05			OTU_21604	Bin106	1.66667e-05	Bacteria	Verrucomicrobia	Subdivision3	Subdivision3_genera_incertae_sedis	Subdivision3_genera_incertae_sedis	Subdivision3_genera_incertae_sedis
				original.bin217	Bin244	yes	Bacteria	Proteobacteria	Deltaproteobacteria	Myxococcales	Kofleriaceae_LIKE	0.626394	0	0	0	0.373606	0.000448333	0.00020463	0.000327778	0.000123148	0.000264815	0	-0.000264815			OTU_15733	Bin106	1.25e-05	Bacteria	Verrucomicrobia	Subdivision3	Subdivision3_genera_incertae_sedis	Subdivision3_genera_incertae_sedis	Subdivision3_genera_incertae_sedis
				original.bin26	Bin245	yes	Bacteria	Proteobacteria	Gammaproteobacteria	Methylococcales_LIKE	Methylococcaceae_LIKE	0.150217	0	0.0564867	0	0.793296	0.0004475	4.90741e-05	1.85185e-05	-3.05556e-05	0.000459259	0.00027037	-0.000188889			OTU_19405	Bin106	1.25e-05	Bacteria	Verrucomicrobia	Subdivision3	Subdivision3_genera_incertae_sedis	Subdivision3_genera_incertae_sedis	Subdivision3_genera_incertae_sedis
				original.bin177	Bin246	yes	Bacteria	Proteobacteria	Alphaproteobacteria	Sneathiellales_LIKE	Sneathiellaceae_LIKE	0	0.0169173	0.104637	0.00877193	0.869674	0.000443333	0	0	0	0.000364815	0.000325	-3.98148e-05			OTU_3860	Bin106	6.66667e-06	Bacteria	Verrucomicrobia	Subdivision3	Subdivision3_genera_incertae_sedis	Subdivision3_genera_incertae_sedis	Subdivision3_genera_incertae_sedis
				original.bin282	Bin247	yes	Bacteria	Acidobacteria	Acidobacteria_Gp4_LIKE	Gp4_LIKE	Gp4_LIKE	0.306483	0	0	0	0.693517	0.000424167	0.000222222	0	-0.000222222	0.000252778	0.000291667	3.88889e-05			OTU_4679	Bin106	5.83333e-06	Bacteria	Verrucomicrobia	Subdivision3	Subdivision3_genera_incertae_sedis	Subdivision3_genera_incertae_sedis	Subdivision3_genera_incertae_sedis
				original.bin151	Bin248	yes	Bacteria	Firmicutes_LIKE	Clostridia_LIKE	Thermoanaerobacterales_LIKE	Thermoanaerobacteraceae_LIKE	0	0	0.00524934	0	0.994751	0.000423333	0	0	0	0.000502778	0.000175926	-0.000326852			OTU_4969	Bin106	4.16667e-06	Bacteria	Verrucomicrobia	Subdivision3	Subdivision3_genera_incertae_sedis	Subdivision3_genera_incertae_sedis	Subdivision3_genera_incertae_sedis
				original.bin272	Bin249	yes	Bacteria	Proteobacteria	Alphaproteobacteria	Caulobacterales_LIKE	Hyphomonadaceae_LIKE	0.340551	0	0	0	0.659449	0.000423333	0.000361111	1.75926e-05	-0.000343519	0.000233333	0.000293519	6.01852e-05			OTU_5492	Bin106	4.16667e-06	Bacteria	Verrucomicrobia	Subdivision3	Subdivision3_genera_incertae_sedis	Subdivision3_genera_incertae_sedis	Subdivision3_genera_incertae_sedis
				original.bin141	Bin250	yes	Bacteria	Acidobacteria	Acidobacteria_Gp18	Gp18	Gp18	0.12326	0.100066	0.00662691	0	0.770046	0.000419167	1.85185e-06	0.00017037	0.000168519	0.000384259	0.000189815	-0.000194444			OTU_22410	Bin106	2.5e-06	Bacteria	Verrucomicrobia	Subdivision3	Subdivision3_genera_incertae_sedis	Subdivision3_genera_incertae_sedis	Subdivision3_genera_incertae_sedis
				original.bin21	Bin251	yes	Archaea	Euryarchaeota	Thermoplasmata	Methanomassiliicoccales	Methanomassiliicoccaceae	0.0160643	0	0	0	0.983936	0.000415	2.22222e-05	0	-2.22222e-05	0.000441667	0.000455556	1.38889e-05			OTU_4446	Bin106	1.66667e-06	Bacteria	Verrucomicrobia	Subdivision3	Subdivision3_genera_incertae_sedis	Subdivision3_genera_incertae_sedis	Subdivision3_genera_incertae_sedis
				original.bin406	Bin252	yes	Bacteria	Armatimonadetes	Armatimonadetes_gp5	Armatimonadetes_gp5	Armatimonadetes_gp5	0	0.0394913	0.0414993	0	0.919009	0.000415	0	0	0	0.000375	0.000264815	-0.000110185			OTU_11558	Bin106	1.66667e-06	Bacteria	Verrucomicrobia	Subdivision3	Subdivision3_genera_incertae_sedis	Subdivision3_genera_incertae_sedis	Subdivision3_genera_incertae_sedis
				original.bin311	Bin253	yes	Bacteria	Planctomycetes	Planctomycetia	Planctomycetales	Planctomycetaceae	0.32726	0	0.0134953	0	0.659244	0.000411667	0.000167593	7.22222e-05	-9.53704e-05	0.000271296	0.000322222	5.09259e-05			OTU_14760	Bin106	1.66667e-06	Bacteria	Verrucomicrobia	Subdivision3	Subdivision3_genera_incertae_sedis	Subdivision3_genera_incertae_sedis	Subdivision3_genera_incertae_sedis
				original.bin335	Bin254	yes	Bacteria	Planctomycetes	Planctomycetia	Planctomycetales	Planctomycetaceae	0.0418354	0	0	0	0.958165	0.000411667	0	5.74074e-05	5.74074e-05	0.000419444	0.000462037	4.25926e-05			OTU_247	Bin107	0.0003575	Bacteria	Verrucomicrobia	Subdivision3	Subdivision3_genera_incertae_sedis	Subdivision3_genera_incertae_sedis	Subdivision3_genera_incertae_sedis
				original.bin360	Bin255	yes	Bacteria	Planctomycetes	Phycisphaerae_LIKE	Tepidisphaerales_LIKE	Tepidisphaeraceae_LIKE	0.127113	0	0.0162272	0	0.85666	0.000410833	9.35185e-05	8.05556e-05	-1.2963e-05	0.000506481	0.000172222	-0.000334259			OTU_1398	Bin107	0.00012	Bacteria	Verrucomicrobia	Subdivision3	Subdivision3_genera_incertae_sedis	Subdivision3_genera_incertae_sedis	Subdivision3_genera_incertae_sedis
				original.bin99	Bin256	yes	Bacteria	Proteobacteria	Deltaproteobacteria	Bdellovibrionales	Bdellovibrionaceae	0	0	0.0164271	0	0.983573	0.000405833	0	0	0	0.000305556	0.000672222	0.000366667			OTU_16512	Bin107	0.000111667	Bacteria	Verrucomicrobia	Subdivision3	Subdivision3_genera_incertae_sedis	Subdivision3_genera_incertae_sedis	Subdivision3_genera_incertae_sedis
				original.bin319	Bin257	yes	Bacteria	Planctomycetes	Planctomycetia	Planctomycetales	Planctomycetaceae	0.334716	0	0.0138313	0.00899032	0.642462	0.000401667	0.000316667	6.48148e-05	-0.000251852	0.000169444	0.000287963	0.000118519			OTU_17391	Bin107	9.25e-05	Bacteria	Verrucomicrobia	Subdivision3	Subdivision3_genera_incertae_sedis	Subdivision3_genera_incertae_sedis	Subdivision3_genera_incertae_sedis
				original.bin297	Bin258	yes	Bacteria	Gemmatimonadetes	Gemmatimonadetes	Gemmatimonadales	Gemmatimonadaceae	0	0.907639	0	0	0.0923611	0.0004	0	0	0	4.62963e-05	4.62963e-05	0			OTU_3948	Bin107	7.33333e-05	Bacteria	Verrucomicrobia	Subdivision3	Subdivision3_genera_incertae_sedis	Subdivision3_genera_incertae_sedis	Subdivision3_genera_incertae_sedis
				original.bin517	Bin259	yes	Bacteria	Armatimonadetes	Armatimonadia	Armatimonadales	Armatimonadaceae	0	0	0.0347222	0.0333333	0.931944	0.0004	0	0	0	0.000386111	0.000406481	2.03704e-05			OTU_1461	Bin107	6.25e-05	Bacteria	Verrucomicrobia	Subdivision3	Subdivision3_genera_incertae_sedis	Subdivision3_genera_incertae_sedis	Subdivision3_genera_incertae_sedis
				original.bin205	Bin260	yes	Bacteria	Proteobacteria	Deltaproteobacteria	Myxococcales	Myxococcaceae	0.162823	0	0.0719776	0.00768693	0.757512	0.0003975	0.000107407	2.59259e-05	-8.14815e-05	0.000209259	0.000616667	0.000407407			OTU_22071	Bin107	4.33333e-05	Bacteria	Verrucomicrobia	Subdivision3	Subdivision3_genera_incertae_sedis	Subdivision3_genera_incertae_sedis	Subdivision3_genera_incertae_sedis
				original.bin324	Bin261	yes	Bacteria	Planctomycetes	Planctomycetia	Planctomycetales	Planctomycetaceae	0.124031	0	0.0373502	0	0.838619	0.000394167	0	0	0	0.000375926	0.000366667	-9.25926e-06			OTU_2138	Bin107	2.91667e-05	Bacteria	Verrucomicrobia	Subdivision3	Subdivision3_genera_incertae_sedis	Subdivision3_genera_incertae_sedis	Subdivision3_genera_incertae_sedis
				original.bin351	Bin262	yes	Bacteria	Planctomycetes	Planctomycetia	Planctomycetales	Planctomycetaceae	0.41147	0	0.0172043	0	0.571326	0.0003875	0.000117593	2.12963e-05	-9.62963e-05	0.000310185	9.53704e-05	-0.000214815			OTU_1619	Bin107	2.66667e-05	Bacteria	Verrucomicrobia	Subdivision3	Subdivision3_genera_incertae_sedis	Subdivision3_genera_incertae_sedis	Subdivision3_genera_incertae_sedis
				original.bin579	Bin263	yes	Bacteria	Firmicutes	Clostridia	Clostridiales	Ruminococcaceae	0.467391	0	0.0362319	0.0362319	0.460145	0.000383333	0.000183333	0.000231481	4.81481e-05	0.000126852	0.0002	7.31481e-05			OTU_12613	Bin107	2.66667e-05	Bacteria	Verrucomicrobia	Subdivision3	Subdivision3_genera_incertae_sedis	Subdivision3_genera_incertae_sedis	Subdivision3_genera_incertae_sedis
				original.bin450	Bin264	yes	Bacteria	Actinobacteria_LIKE	Actinobacteria_LIKE	Gaiellales_LIKE	Gaiellaceae_LIKE	0	0.342105	0.0153509	0	0.642544	0.00038	0	0	0	0.000233333	0.000347222	0.000113889			OTU_6323	Bin107	2e-05	Bacteria	Verrucomicrobia	Subdivision3	Subdivision3_genera_incertae_sedis	Subdivision3_genera_incertae_sedis	Subdivision3_genera_incertae_sedis
				original.bin328	Bin265	yes	Bacteria	Planctomycetes	Planctomycetia	Planctomycetales	Planctomycetaceae	0.30837	0	0.00660793	0.0051395	0.679883	0.000378333	1.85185e-05	0.000362037	0.000343519	0.000350926	0.000226852	-0.000124074			OTU_5628	Bin107	1.83333e-05	Bacteria	Verrucomicrobia	Subdivision3	Subdivision3_genera_incertae_sedis	Subdivision3_genera_incertae_sedis	Subdivision3_genera_incertae_sedis
				original.bin323	Bin266	yes	Bacteria	Planctomycetes	Planctomycetia	Planctomycetales	Planctomycetaceae	0.440741	0	0.0207407	0	0.538519	0.000375	7.87037e-05	0.000251852	0.000173148	0.000353704	0.000137037	-0.000216667			OTU_1774	Bin107	1.41667e-05	Bacteria	Verrucomicrobia	Subdivision3	Subdivision3_genera_incertae_sedis	Subdivision3_genera_incertae_sedis	Subdivision3_genera_incertae_sedis
				original.bin2	Bin267	yes	Bacteria	Bacteroidetes_LIKE	Sphingobacteriia_LIKE	Sphingobacteriales_LIKE	Rhodothermaceae_LIKE	0.0920564	0.0148478	0.0697847	0.0126206	0.81069	0.000374167	2.59259e-05	0	-2.59259e-05	0.000265741	0.000343519	7.77778e-05			OTU_11971	Bin107	7.5e-06	Bacteria	Verrucomicrobia	Subdivision3	Subdivision3_genera_incertae_sedis	Subdivision3_genera_incertae_sedis	Subdivision3_genera_incertae_sedis
				original.bin363	Bin268	yes	Bacteria	Proteobacteria_LIKE	Deltaproteobacteria_LIKE	Myxococcales_LIKE	Phaselicystidaceae_LIKE	0.0119048	0	0.015625	0	0.97247	0.000373333	0	1.48148e-05	1.48148e-05	0.000413889	9.62963e-05	-0.000317593			OTU_10047	Bin107	5.83333e-06	Bacteria	Verrucomicrobia	Subdivision3	Subdivision3_genera_incertae_sedis	Subdivision3_genera_incertae_sedis	Subdivision3_genera_incertae_sedis
				original.bin307	Bin269	yes	Bacteria	Chloroflexi_LIKE	Thermomicrobia_LIKE	Sphaerobacterales_LIKE	Sphaerobacteraceae_LIKE	0.0164057	0	0.0134228	0	0.970172	0.0003725	0	0	0	0.000475	0.000216667	-0.000258333			OTU_7406	Bin107	5e-06	Bacteria	Verrucomicrobia	Subdivision3	Subdivision3_genera_incertae_sedis	Subdivision3_genera_incertae_sedis	Subdivision3_genera_incertae_sedis
				original.bin342	Bin270	yes	Bacteria	Planctomycetes	Planctomycetia	Planctomycetales	Planctomycetaceae	0.00674157	0	0.00749064	0	0.985768	0.000370833	0	8.33333e-06	8.33333e-06	0.000333333	0.000246296	-8.7037e-05			OTU_23414	Bin107	5e-06	Bacteria	Verrucomicrobia	Unclassified_Verrucomicrobia	Unclassified_Verrucomicrobia	Unclassified_Verrucomicrobia	Unclassified_Verrucomicrobia
				original.bin58	Bin271	yes	Bacteria	Proteobacteria	Gammaproteobacteria	Legionellales	Coxiellaceae	0.0468632	0	0.0249433	0	0.928193	0.0003675	1.57407e-05	0	-1.57407e-05	0.000434259	0.000125	-0.000309259			OTU_12517	Bin107	2.5e-06	Bacteria	Verrucomicrobia	Subdivision3	Subdivision3_genera_incertae_sedis	Subdivision3_genera_incertae_sedis	Subdivision3_genera_incertae_sedis
				original.bin543	Bin272	yes	Bacteria	Ignavibacteriae	Ignavibacteria	Ignavibacteriales	Ignavibacteriaceae	0.185185	0	0.021164	0	0.793651	0.0003675	5.74074e-05	1.66667e-05	-4.07407e-05	0.000389815	0.000238889	-0.000150926			OTU_4522	Bin107	1.66667e-06	Bacteria	Verrucomicrobia	Subdivision3	Subdivision3_genera_incertae_sedis	Subdivision3_genera_incertae_sedis	Subdivision3_genera_incertae_sedis
				original.bin318	Bin273	yes	Bacteria	Planctomycetes	Planctomycetia	Planctomycetales	Planctomycetaceae	0	0	0.0636364	0.0121212	0.924242	0.000366667	0	0	0	0.000331481	0.000337963	6.48148e-06			OTU_6250	Bin107	1.66667e-06	Bacteria	Verrucomicrobia	Subdivision3	Subdivision3_genera_incertae_sedis	Subdivision3_genera_incertae_sedis	Subdivision3_genera_incertae_sedis
				original.bin567	Bin274	yes	Bacteria	Chlamydiae	Chlamydiia	Chlamydiales	Parachlamydiaceae	0.591743	0	0	0	0.408257	0.000363333	0.000231481	2.31481e-05	-0.000208333	0.000193519	0.000121296	-7.22222e-05			OTU_9736	Bin107	8.33333e-07	Bacteria	Verrucomicrobia	Subdivision3	Unclassified_Subdivision3	Unclassified_Subdivision3	Unclassified_Subdivision3
				original.bin370	Bin275	yes	Bacteria	Bacteroidetes	Cytophagia	Cytophagales	Cytophagaceae	0.206605	0	0	0	0.793395	0.000361667	5.18519e-05	0.000197222	0.00014537	2.31481e-05	0.000583333	0.000560185			OTU_13074	Bin107	8.33333e-07	Bacteria	Verrucomicrobia	Subdivision3	Subdivision3_genera_incertae_sedis	Subdivision3_genera_incertae_sedis	Subdivision3_genera_incertae_sedis
				original.bin578	Bin276	yes	Bacteria	Firmicutes	Clostridia	Clostridiales	Clostridiaceae 1	0.255814	0	0	0.0348837	0.709302	0.000358333	9.44444e-05	4.44444e-05	-5e-05	0.000187963	0.000436111	0.000248148			OTU_180	Bin108	0.00097	Bacteria	Verrucomicrobia	Subdivision3	Subdivision3_genera_incertae_sedis	Subdivision3_genera_incertae_sedis	Subdivision3_genera_incertae_sedis
				original.bin533	Bin277	yes	Bacteria	Firmicutes_LIKE	Clostridia_LIKE	Clostridiales_LIKE	Lachnospiraceae_LIKE	0.11007	0	0.0249805	0	0.864949	0.000355833	2.03704e-05	0	-2.03704e-05	0.000392593	8.61111e-05	-0.000306481			OTU_162	Bin108	0.000495	Bacteria	Verrucomicrobia	Subdivision3	Subdivision3_genera_incertae_sedis	Subdivision3_genera_incertae_sedis	Subdivision3_genera_incertae_sedis
				original.bin74	Bin278	yes	Bacteria	Proteobacteria	Deltaproteobacteria	Syntrophobacterales_LIKE	Syntrophaceae_LIKE	0.0792157	0.0188235	0.0431373	0	0.858824	0.000354167	0	0	0	0.000424074	0.0001	-0.000324074			OTU_371	Bin108	0.0003875	Bacteria	Verrucomicrobia	Subdivision3	Subdivision3_genera_incertae_sedis	Subdivision3_genera_incertae_sedis	Subdivision3_genera_incertae_sedis
				original.bin350	Bin279	yes	Bacteria	Planctomycetes	Planctomycetia	Planctomycetales	Planctomycetaceae	0.407059	0	0	0	0.592941	0.000354167	0.00037963	6.66667e-05	-0.000312963	0.000117593	8.88889e-05	-2.87037e-05			OTU_21434	Bin108	0.000300833	Bacteria	Verrucomicrobia	Subdivision3	Subdivision3_genera_incertae_sedis	Subdivision3_genera_incertae_sedis	Subdivision3_genera_incertae_sedis
				original.bin380	Bin280	yes	Bacteria	Bacteroidetes	Sphingobacteriia	Sphingobacteriales	Chitinophagaceae	0.00157233	0.0518868	0.0558176	0	0.890723	0.000353333	0	1.85185e-06	1.85185e-06	0.000406481	0.00012037	-0.000286111			OTU_294	Bin108	0.000206667	Bacteria	Verrucomicrobia	Subdivision3	Subdivision3_genera_incertae_sedis	Subdivision3_genera_incertae_sedis	Subdivision3_genera_incertae_sedis
				original.bin59	Bin281	yes	Bacteria	Proteobacteria	Gammaproteobacteria	Legionellales	Coxiellaceae	0.0435471	0	0	0	0.956453	0.000350833	3.42593e-05	1.66667e-05	-1.75926e-05	0.000410185	7.5e-05	-0.000335185			OTU_13906	Bin108	0.000154167	Bacteria	Verrucomicrobia	Subdivision3	Subdivision3_genera_incertae_sedis	Subdivision3_genera_incertae_sedis	Subdivision3_genera_incertae_sedis
				original.bin472	Bin282	yes	Bacteria	Chloroflexi	Chloroflexia	Chloroflexales	Oscillochloridaceae_LIKE	0.160317	0	0	0	0.839683	0.00035	3.33333e-05	6.11111e-05	2.77778e-05	8.61111e-05	0.000225	0.000138889			OTU_953	Bin108	0.000131667	Bacteria	Verrucomicrobia	Subdivision3	Subdivision3_genera_incertae_sedis	Subdivision3_genera_incertae_sedis	Subdivision3_genera_incertae_sedis
				original.bin316	Bin283	yes	Bacteria	Planctomycetes	Planctomycetia	Planctomycetales	Planctomycetaceae	0.0701754	0	0	0	0.929825	0.000348333	0	6.94444e-05	6.94444e-05	0.000386111	0.000191667	-0.000194444			OTU_842	Bin108	0.000121667	Bacteria	Verrucomicrobia	Subdivision3	Subdivision3_genera_incertae_sedis	Subdivision3_genera_incertae_sedis	Subdivision3_genera_incertae_sedis
				original.bin407	Bin284	yes	Bacteria	Armatimonadetes	Armatimonadetes_gp5	Armatimonadetes_gp5	Armatimonadetes_gp5	0	0	0.0271132	0	0.972887	0.000348333	0	0	0	0.000393519	0.000277778	-0.000115741			OTU_435	Bin108	0.000120833	Bacteria	Verrucomicrobia	Subdivision3	Subdivision3_genera_incertae_sedis	Subdivision3_genera_incertae_sedis	Subdivision3_genera_incertae_sedis
				original.bin513	Bin285	yes	Bacteria	Actinobacteria_LIKE	Actinobacteria_LIKE	Gaiellales_LIKE	Gaiellaceae_LIKE	0	0	0	0	1	0.000343333	0	0	0	0.000316667	0.000380556	6.38889e-05			OTU_18671	Bin108	9.91667e-05	Bacteria	Verrucomicrobia	Subdivision3	Subdivision3_genera_incertae_sedis	Subdivision3_genera_incertae_sedis	Subdivision3_genera_incertae_sedis
				original.bin521	Bin286	yes	Bacteria	Chloroflexi	Ktedonobacteria	Ktedonobacterales	Ktedonobacteraceae	0.0867802	0.0105434	0.00729927	0	0.895377	0.0003425	9.90741e-05	0	-9.90741e-05	0.00024537	0.000488889	0.000243519			OTU_22184	Bin108	9.16667e-05	Bacteria	Verrucomicrobia	Subdivision3	Subdivision3_genera_incertae_sedis	Subdivision3_genera_incertae_sedis	Subdivision3_genera_incertae_sedis
				original.bin520	Bin287	yes	Bacteria	Chloroflexi	Ktedonobacteria	Ktedonobacterales	Ktedonobacteraceae	0.0638821	0	0	0.015561	0.920557	0.000339167	0	0	0	0.000358333	0.000355556	-2.77778e-06			OTU_16896	Bin108	8.33333e-05	Bacteria	Verrucomicrobia	Subdivision3	Subdivision3_genera_incertae_sedis	Subdivision3_genera_incertae_sedis	Subdivision3_genera_incertae_sedis
				original.bin595	Bin288	yes	Bacteria	Firmicutes	Bacilli	Bacillales	Thermoactinomycetaceae 1	0.0165017	0.0511551	0	0	0.932343	0.000336667	1.85185e-05	0	-1.85185e-05	0.000265741	0.000388889	0.000123148			OTU_3395	Bin108	8.08333e-05	Bacteria	Verrucomicrobia	Subdivision3	Subdivision3_genera_incertae_sedis	Subdivision3_genera_incertae_sedis	Subdivision3_genera_incertae_sedis
				original.bin409	Bin289	yes	Bacteria	Chloroflexi_LIKE	Anaerolineae_LIKE	Anaerolineales_LIKE	Anaerolineaceae_LIKE	0	0	0.0868486	0	0.913151	0.000335833	0	0	0	0.000241667	0.000463889	0.000222222			OTU_1020	Bin108	6.83333e-05	Bacteria	Verrucomicrobia	Subdivision3	Subdivision3_genera_incertae_sedis	Subdivision3_genera_incertae_sedis	Subdivision3_genera_incertae_sedis
				original.bin465	Bin290	yes	Bacteria	Chloroflexi_LIKE	Anaerolineae_LIKE	Anaerolineales_LIKE	Anaerolineaceae_LIKE	0.0382377	0	0.0157938	0	0.945968	0.000334167	4.25926e-05	0	-4.25926e-05	0.000324074	0.000305556	-1.85185e-05			OTU_643	Bin108	6.58333e-05	Bacteria	Verrucomicrobia	Subdivision3	Subdivision3_genera_incertae_sedis	Subdivision3_genera_incertae_sedis	Subdivision3_genera_incertae_sedis
				original.bin104	Bin291	yes	Bacteria	Firmicutes	Bacilli	Bacillales_LIKE	Planococcaceae_LIKE	0.167508	0	0.0968013	0.0185185	0.717172	0.00033	0	1.66667e-05	1.66667e-05	0.000212037	0.00029537	8.33333e-05			OTU_9671	Bin108	6.25e-05	Bacteria	Verrucomicrobia	Subdivision3	Subdivision3_genera_incertae_sedis	Subdivision3_genera_incertae_sedis	Subdivision3_genera_incertae_sedis
				original.bin50	Bin292	yes	Bacteria	Proteobacteria	Gammaproteobacteria	Legionellales	Coxiellaceae	0.0168776	0.0168776	0	0	0.966245	0.000329167	0	1.85185e-05	1.85185e-05	9.81481e-05	6.75926e-05	-3.05556e-05			OTU_1265	Bin108	4.91667e-05	Bacteria	Verrucomicrobia	Subdivision3	Subdivision3_genera_incertae_sedis	Subdivision3_genera_incertae_sedis	Subdivision3_genera_incertae_sedis
				original.bin159	Bin293	yes	Bacteria	Proteobacteria	Gammaproteobacteria_LIKE	Xanthomonadales_LIKE	Xanthomonadaceae_LIKE	0.0151899	0	0.0455696	0.0101266	0.929114	0.000329167	0	0	0	0.000291667	0.000283333	-8.33333e-06			OTU_23738	Bin108	4.83333e-05	Bacteria	Verrucomicrobia	Subdivision3	Subdivision3_genera_incertae_sedis	Subdivision3_genera_incertae_sedis	Subdivision3_genera_incertae_sedis
				original.bin155	Bin294	yes	Bacteria	Proteobacteria	Gammaproteobacteria_LIKE	Xanthomonadales_LIKE	Xanthomonadaceae_LIKE	0.0222793	0	0.0317052	0.0119966	0.934019	0.000324167	0	0	0	0.000291667	0.000343519	5.18519e-05			OTU_2087	Bin108	4.58333e-05	Bacteria	Verrucomicrobia	Subdivision3	Subdivision3_genera_incertae_sedis	Subdivision3_genera_incertae_sedis	Subdivision3_genera_incertae_sedis
				original.bin393	Bin295	yes	Bacteria	Bacteroidetes	Sphingobacteriia	Sphingobacteriales	Chitinophagaceae_LIKE	0.126821	0.00685518	0	0	0.866324	0.000324167	8.33333e-05	0	-8.33333e-05	0.000217593	0.000416667	0.000199074			OTU_2472	Bin108	4.58333e-05	Bacteria	Verrucomicrobia	Subdivision3	Subdivision3_genera_incertae_sedis	Subdivision3_genera_incertae_sedis	Subdivision3_genera_incertae_sedis
				original.bin113	Bin296	yes	Bacteria	Verrucomicrobia	Verrucomicrobiae	Verrucomicrobiales	Verrucomicrobiaceae	0	0	0.00259067	0	0.997409	0.000321667	0	0	0	0.000513889	0.000113889	-0.0004			OTU_23732	Bin108	4.25e-05	Bacteria	Verrucomicrobia	Subdivision3	Subdivision3_genera_incertae_sedis	Subdivision3_genera_incertae_sedis	Subdivision3_genera_incertae_sedis
				original.bin100	Bin297	yes	Bacteria	Proteobacteria	Deltaproteobacteria	Bdellovibrionales	Bdellovibrionaceae	0.425974	0	0.0025974	0	0.571429	0.000320833	0.000113889	3.42593e-05	-7.96296e-05	0.000288889	0.000121296	-0.000167593			OTU_665	Bin108	4.08333e-05	Bacteria	Verrucomicrobia	Subdivision3	Subdivision3_genera_incertae_sedis	Subdivision3_genera_incertae_sedis	Subdivision3_genera_incertae_sedis
				original.bin77	Bin298	yes	Bacteria	Proteobacteria	Deltaproteobacteria	Myxococcales	Kofleriaceae	0.0512153	0	0.0477431	0	0.901042	0.00032	2.59259e-05	2.87037e-05	2.77778e-06	0.000257407	0.00019537	-6.2037e-05			OTU_3312	Bin108	3.91667e-05	Bacteria	Verrucomicrobia	Subdivision3	Subdivision3_genera_incertae_sedis	Subdivision3_genera_incertae_sedis	Subdivision3_genera_incertae_sedis
				original.bin140	Bin299	yes	Bacteria	Acidobacteria	Acidobacteria_Gp7	Gp7	Gp7	0.191471	0.0226284	0	0	0.785901	0.000319167	7.77778e-05	4.25926e-05	-3.51852e-05	0.000303704	0.000226852	-7.68519e-05			OTU_18650	Bin108	3.58333e-05	Bacteria	Verrucomicrobia	Subdivision3	Subdivision3_genera_incertae_sedis	Subdivision3_genera_incertae_sedis	Subdivision3_genera_incertae_sedis
				original.bin71	Bin300	yes	Bacteria	Proteobacteria	Gammaproteobacteria	Chromatiales	Ectothiorhodospiraceae_LIKE	0	0	0.0114336	0	0.988566	0.000315833	0	0	0	0.000455556	0.000305556	-0.00015			OTU_2697	Bin108	3e-05	Bacteria	Verrucomicrobia	Subdivision3	Subdivision3_genera_incertae_sedis	Subdivision3_genera_incertae_sedis	Subdivision3_genera_incertae_sedis
				original.bin202	Bin301	no	Bacteria	Proteobacteria	Deltaproteobacteria	Myxococcales	Cystobacteraceae	0.114336	0	0.0149516	0	0.870712	0.000315833	2.12963e-05	2.5e-05	3.7037e-06	0.000250926	0.000198148	-5.27778e-05			OTU_2404	Bin108	2.33333e-05	Bacteria	Verrucomicrobia	Subdivision3	Subdivision3_genera_incertae_sedis	Subdivision3_genera_incertae_sedis	Subdivision3_genera_incertae_sedis
				original.bin262	Bin302	no	Bacteria	Proteobacteria	Alphaproteobacteria	Rhodospirillales	Acetobacteraceae	0.0571939	0	0.0312779	0	0.911528	0.000310833	2.77778e-05	0	-2.77778e-05	0.000276852	0.000232407	-4.44444e-05			OTU_17455	Bin108	2.25e-05	Bacteria	Verrucomicrobia	Subdivision3	Subdivision3_genera_incertae_sedis	Subdivision3_genera_incertae_sedis	Subdivision3_genera_incertae_sedis
				original.bin537	Bin303	no	Bacteria	Spirochaetes_LIKE	Spirochaetia_LIKE	Spirochaetales_LIKE	Leptospiraceae_LIKE	0.358356	0	0.0160858	0	0.625559	0.000310833	0.000143519	2.22222e-05	-0.000121296	0.000209259	4.16667e-05	-0.000167593			OTU_2070	Bin108	2.16667e-05	Bacteria	Verrucomicrobia	Subdivision3	Subdivision3_genera_incertae_sedis	Subdivision3_genera_incertae_sedis	Subdivision3_genera_incertae_sedis
				original.bin116	Bin304	no	Bacteria	Verrucomicrobia	Spartobacteria	Xiphinematobacter	Xiphinematobacter	0.167116	0	0.0907457	0	0.742138	0.000309167	5.83333e-05	7.40741e-06	-5.09259e-05	0.000417593	0.000125926	-0.000291667			OTU_6643	Bin108	2.16667e-05	Bacteria	Verrucomicrobia	Subdivision3	Subdivision3_genera_incertae_sedis	Subdivision3_genera_incertae_sedis	Subdivision3_genera_incertae_sedis
				original.bin197	Bin305	no	Bacteria	Proteobacteria	Deltaproteobacteria	Myxococcales	Myxococcaceae	0.0514905	0	0.0388437	0	0.909666	0.0003075	1.01852e-05	4.25926e-05	3.24074e-05	0.000298148	0.000109259	-0.000188889			OTU_2018	Bin108	2.08333e-05	Bacteria	Verrucomicrobia	Subdivision3	Subdivision3_genera_incertae_sedis	Subdivision3_genera_incertae_sedis	Subdivision3_genera_incertae_sedis
				original.bin167	Bin306	no	Bacteria	Proteobacteria	Deltaproteobacteria	Bdellovibrionales_LIKE	Bdellovibrionaceae_LIKE	0.0309654	0	0.0418944	0.0218579	0.905282	0.000305	1.94444e-05	1.2037e-05	-7.40741e-06	0.000306481	0.000197222	-0.000109259			OTU_11388	Bin108	1.91667e-05	Bacteria	Verrucomicrobia	Subdivision3	Subdivision3_genera_incertae_sedis	Subdivision3_genera_incertae_sedis	Subdivision3_genera_incertae_sedis
				original.bin511	Bin307	no	Bacteria	Armatimonadetes	Chthonomonadetes	Chthonomonadales	Chthonomonadaceae	0	0	0	0	1	0.000305	0	0	0	0.000375	0.00025	-0.000125			OTU_4593	Bin108	1.75e-05	Bacteria	Verrucomicrobia	Subdivision3	Subdivision3_genera_incertae_sedis	Subdivision3_genera_incertae_sedis	Subdivision3_genera_incertae_sedis
				original.bin383	Bin308	no	Bacteria	Bacteroidetes	Sphingobacteriia	Sphingobacteriales	Chitinophagaceae	0.0119705	0	0	0	0.988029	0.000301667	0	0	0	0.000408333	0.000297222	-0.000111111			OTU_15052	Bin108	1.58333e-05	Bacteria	Verrucomicrobia	Subdivision3	Subdivision3_genera_incertae_sedis	Subdivision3_genera_incertae_sedis	Subdivision3_genera_incertae_sedis
				original.bin490	Bin309	no	Bacteria	Chloroflexi_LIKE	Anaerolineae_LIKE	Anaerolineales_LIKE	Anaerolineaceae_LIKE	0	0	0	0	1	0.000296667	0	0	0	0.000302778	0.000572222	0.000269444			OTU_17135	Bin108	1.5e-05	Bacteria	Verrucomicrobia	Subdivision3	Subdivision3_genera_incertae_sedis	Subdivision3_genera_incertae_sedis	Subdivision3_genera_incertae_sedis
				original.bin653	Bin310	no	Bacteria	Verrucomicrobia_LIKE	Subdivision3_LIKE	Limisphaera_LIKE	Limisphaera_LIKE	0.0871212	0	0	0.0331439	0.879735	0.000293333	2.40741e-05	2.87037e-05	4.62963e-06	0.000253704	0.00027963	2.59259e-05			OTU_3631	Bin108	1.16667e-05	Bacteria	Verrucomicrobia	Subdivision3	Subdivision3_genera_incertae_sedis	Subdivision3_genera_incertae_sedis	Subdivision3_genera_incertae_sedis
				original.bin97	Bin311	no	Bacteria	Proteobacteria	Deltaproteobacteria	Bdellovibrionales	Bdellovibrionaceae	0.218095	0	0.0219048	0	0.76	0.000291667	5.83333e-05	6.75926e-05	9.25926e-06	0.000175	0.000156481	-1.85185e-05			OTU_18657	Bin108	1e-05	Bacteria	Verrucomicrobia	Subdivision3	Subdivision3_genera_incertae_sedis	Subdivision3_genera_incertae_sedis	Subdivision3_genera_incertae_sedis
				original.bin476	Bin312	no	Bacteria	Chloroflexi_LIKE	Caldilineae_LIKE	Caldilineales_LIKE	Caldilineaceae_LIKE	0.00571429	0	0	0	0.994286	0.000291667	5.55556e-06	0	-5.55556e-06	0.000277778	0.000277778	0			OTU_19804	Bin108	1e-05	Bacteria	Verrucomicrobia	Subdivision3	Subdivision3_genera_incertae_sedis	Subdivision3_genera_incertae_sedis	Subdivision3_genera_incertae_sedis
				original.bin227	Bin313	no	Bacteria	Proteobacteria	Deltaproteobacteria	Myxococcales	Cystobacteraceae_LIKE	0.0147929	0	0.0315582	0	0.953649	0.000281667	1.38889e-05	0	-1.38889e-05	0.000236111	0.000244444	8.33333e-06			OTU_3674	Bin108	8.33333e-06	Bacteria	Verrucomicrobia	Subdivision3	Subdivision3_genera_incertae_sedis	Subdivision3_genera_incertae_sedis	Subdivision3_genera_incertae_sedis
				original.bin273	Bin314	no	Bacteria	Proteobacteria	Alphaproteobacteria	Rhizobiales_LIKE	Rhodobiaceae_LIKE	0.134122	0	0.0522682	0	0.813609	0.000281667	3.14815e-05	1.85185e-05	-1.2963e-05	0.000253704	0.000137037	-0.000116667			OTU_6198	Bin108	8.33333e-06	Bacteria	Verrucomicrobia	Subdivision3	Subdivision3_genera_incertae_sedis	Subdivision3_genera_incertae_sedis	Subdivision3_genera_incertae_sedis
				original.bin267	Bin315	no	Bacteria	Proteobacteria	Alphaproteobacteria	Rhodospirillales	Rhodospirillaceae	0	0.00696517	0.00995025	0	0.983085	0.000279167	0	0	0	0.000341667	0.00014537	-0.000196296			OTU_3726	Bin108	7.5e-06	Bacteria	Verrucomicrobia	Subdivision3	Subdivision3_genera_incertae_sedis	Subdivision3_genera_incertae_sedis	Subdivision3_genera_incertae_sedis
				original.bin280	Bin316	no	Bacteria	Acidobacteria	Acidobacteria_Gp4	Gp4_LIKE	Gp4_LIKE	0.020202	0	0.0474747	0	0.932323	0.000275	1.2963e-05	5.55556e-06	-7.40741e-06	0.000243519	0.000238889	-4.62963e-06			OTU_5278	Bin108	6.66667e-06	Bacteria	Verrucomicrobia	Subdivision3	Subdivision3_genera_incertae_sedis	Subdivision3_genera_incertae_sedis	Subdivision3_genera_incertae_sedis
				original.bin628	Bin317	no	Bacteria	Firmicutes	Clostridia_LIKE	Clostridiales_LIKE	Clostridiaceae 1_LIKE	0.030303	0	0.0131313	0	0.956566	0.000275	2.77778e-06	7.40741e-06	4.62963e-06	0.000193519	0.00032037	0.000126852			OTU_23216	Bin108	5.83333e-06	Bacteria	Verrucomicrobia	Subdivision3	Subdivision3_genera_incertae_sedis	Subdivision3_genera_incertae_sedis	Subdivision3_genera_incertae_sedis
				original.bin64	Bin318	no	Bacteria	Proteobacteria	Gammaproteobacteria	Legionellales	Coxiellaceae	0	0	0.10233	0	0.89767	0.000274167	0	0	0	0.000211111	0.000174074	-3.7037e-05			OTU_5154	Bin108	5e-06	Bacteria	Verrucomicrobia	Subdivision3	Subdivision3_genera_incertae_sedis	Subdivision3_genera_incertae_sedis	Subdivision3_genera_incertae_sedis
				original.bin463	Bin319	no	Bacteria	Actinobacteria_LIKE	Actinobacteria_LIKE	Coriobacteriales_LIKE	Coriobacteriaceae_LIKE	0	0.0304878	0.0416667	0	0.927846	0.000273333	0	0	0	0.000225926	0.000359259	0.000133333			OTU_24040	Bin108	4.16667e-06	Bacteria	Verrucomicrobia	Subdivision3	Subdivision3_genera_incertae_sedis	Subdivision3_genera_incertae_sedis	Subdivision3_genera_incertae_sedis
				original.bin562	Bin320	no	Bacteria	Chlamydiae	Chlamydiia	Chlamydiales	Parachlamydiaceae	0.0430769	0	0	0	0.956923	0.000270833	1.2037e-05	7.40741e-06	-4.62963e-06	0.000351852	0.000200926	-0.000150926			OTU_9973	Bin108	3.33333e-06	Bacteria	Verrucomicrobia	Subdivision3	Subdivision3_genera_incertae_sedis	Subdivision3_genera_incertae_sedis	Subdivision3_genera_incertae_sedis
				original.bin309	Bin321	no	Bacteria	Planctomycetes	Planctomycetia	Planctomycetales	Planctomycetaceae	0.0403727	0	0.101449	0.0217391	0.836439	0.000268333	2.77778e-05	0	-2.77778e-05	0.000234259	0.000225926	-8.33333e-06			OTU_18736	Bin108	2.5e-06	Bacteria	Verrucomicrobia	Subdivision3	Subdivision3_genera_incertae_sedis	Subdivision3_genera_incertae_sedis	Subdivision3_genera_incertae_sedis
				original.bin28	Bin322	no	Bacteria	Proteobacteria	Gammaproteobacteria	Methylococcales_LIKE	Methylococcaceae_LIKE	0.306334	0	0.046729	0	0.646937	0.0002675	8.05556e-05	7.40741e-06	-7.31481e-05	0.000175	7.59259e-05	-9.90741e-05			OTU_2836	Bin108	1.66667e-06	Bacteria	Verrucomicrobia	Subdivision3	Subdivision3_genera_incertae_sedis	Subdivision3_genera_incertae_sedis	Subdivision3_genera_incertae_sedis
				original.bin36	Bin323	no	Bacteria	Proteobacteria	Gammaproteobacteria	Legionellales	Legionellaceae	0.248183	0	0.0342679	0	0.717549	0.0002675	1.11111e-05	2.77778e-05	1.66667e-05	0.000236111	0.000119444	-0.000116667			OTU_4608	Bin108	1.66667e-06	Bacteria	Verrucomicrobia	Subdivision3	Subdivision3_genera_incertae_sedis	Subdivision3_genera_incertae_sedis	Subdivision3_genera_incertae_sedis
				original.bin161	Bin324	no	Bacteria	Firmicutes_LIKE	Clostridia_LIKE	Clostridiales_LIKE	Eubacteriaceae_LIKE	0	0	0.0166667	0.040625	0.942708	0.000266667	0	0	0	0.000233333	0.000243519	1.01852e-05			OTU_5447	Bin108	1.66667e-06	Bacteria	Verrucomicrobia	Subdivision3	Subdivision3_genera_incertae_sedis	Subdivision3_genera_incertae_sedis	Subdivision3_genera_incertae_sedis
				original.bin344	Bin325	no	Bacteria	Planctomycetes	Planctomycetia	Planctomycetales	Planctomycetaceae	0.0295359	0	0.0168776	0	0.953586	0.000263333	2.22222e-05	0	-2.22222e-05	0.000307407	0.000125	-0.000182407			OTU_5479	Bin108	1.66667e-06	Bacteria	Verrucomicrobia	Subdivision3	Subdivision3_genera_incertae_sedis	Subdivision3_genera_incertae_sedis	Subdivision3_genera_incertae_sedis
				original.bin394	Bin326	no	Bacteria	Bacteroidetes	Cytophagia	Cytophagales	Flammeovirgaceae_LIKE	0.00846561	0.0920635	0	0	0.899471	0.0002625	0	0	0	0.000313889	0.000105556	-0.000208333			OTU_14827	Bin108	1.66667e-06	Bacteria	Verrucomicrobia	Subdivision3	Subdivision3_genera_incertae_sedis	Subdivision3_genera_incertae_sedis	Subdivision3_genera_incertae_sedis
				original.bin630	Bin327	no	Bacteria	Chlorobi_LIKE	Chlorobia_LIKE	Chlorobiales_LIKE	Chlorobiaceae_LIKE	0	0	0.00952381	0	0.990476	0.0002625	0	0	0	0.000202778	0.000405556	0.000202778			OTU_26109	Bin108	1.66667e-06	Bacteria	Verrucomicrobia	Subdivision3	Subdivision3_genera_incertae_sedis	Subdivision3_genera_incertae_sedis	Subdivision3_genera_incertae_sedis
				original.bin78	Bin328	no	Bacteria	Proteobacteria	Gammaproteobacteria	Pseudomonadales	Pseudomonadaceae	0	0	0.0760986	0	0.923901	0.000259167	0	0	0	0.000234259	5.83333e-05	-0.000175926			OTU_8196	Bin108	8.33333e-07	Bacteria	Verrucomicrobia	Subdivision3	Subdivision3_genera_incertae_sedis	Subdivision3_genera_incertae_sedis	Subdivision3_genera_incertae_sedis
				original.bin220	Bin329	no	Bacteria	Proteobacteria	Deltaproteobacteria	Desulfuromonadales	Geobacteraceae	0	0.0924731	0.0806452	0	0.826882	0.000258333	0	0	0	0.000158333	0.000167593	9.25926e-06			OTU_532	Bin109	0.0002925	Bacteria	Verrucomicrobia	Subdivision3	Subdivision3_genera_incertae_sedis	Subdivision3_genera_incertae_sedis	Subdivision3_genera_incertae_sedis
				original.bin325	Bin330	no	Bacteria	Planctomycetes	Planctomycetia	Planctomycetales	Planctomycetaceae	0.152688	0	0.0430108	0.011828	0.792473	0.000258333	0.000131481	0	-0.000131481	0.000207407	0.000192593	-1.48148e-05			OTU_1576	Bin109	0.000158333	Bacteria	Verrucomicrobia	Subdivision3	Subdivision3_genera_incertae_sedis	Subdivision3_genera_incertae_sedis	Subdivision3_genera_incertae_sedis
				original.bin486	Bin331	no	Bacteria	Chloroflexi	Anaerolineae	Anaerolineales	Anaerolineaceae	0.432258	0	0.016129	0	0.551613	0.000258333	0.000175926	0.000103704	-7.22222e-05	0.000115741	9.07407e-05	-2.5e-05			OTU_634	Bin109	0.000143333	Bacteria	Verrucomicrobia	Subdivision3	Subdivision3_genera_incertae_sedis	Subdivision3_genera_incertae_sedis	Subdivision3_genera_incertae_sedis
				original.bin554	Bin332	no	Bacteria	Chlamydiae	Chlamydiia	Chlamydiales	Simkaniaceae	0.315054	0	0.0634409	0	0.621505	0.000258333	0.000210185	9.25926e-06	-0.000200926	0.000134259	0.000124074	-1.01852e-05			OTU_22027	Bin109	8e-05	Bacteria	Verrucomicrobia	Subdivision3	Subdivision3_genera_incertae_sedis	Subdivision3_genera_incertae_sedis	Subdivision3_genera_incertae_sedis
				original.bin336	Bin333	no	Bacteria	Planctomycetes	Planctomycetia	Planctomycetales	Planctomycetaceae	0.31931	0	0	0	0.68069	0.0002575	1.94444e-05	5.74074e-05	3.7963e-05	0.000152778	0.000223148	7.03704e-05			OTU_1286	Bin109	7.75e-05	Bacteria	Verrucomicrobia	Subdivision3	Subdivision3_genera_incertae_sedis	Subdivision3_genera_incertae_sedis	Subdivision3_genera_incertae_sedis
				original.bin283	Bin334	no	Bacteria	Acidobacteria	Acidobacteria_Gp4	Gp4	Gp4	0	0	0.0456026	0	0.954397	0.000255833	0	0	0	0.000261111	0.000177778	-8.33333e-05			OTU_7486	Bin109	7.08333e-05	Bacteria	Verrucomicrobia	Subdivision3	Subdivision3_genera_incertae_sedis	Subdivision3_genera_incertae_sedis	Subdivision3_genera_incertae_sedis
				original.bin347	Bin335	no	Bacteria	Planctomycetes	Planctomycetia	Planctomycetales	Planctomycetaceae	0	0	0	0	1	0.000255833	0	0	0	0.000283333	5.83333e-05	-0.000225			OTU_21484	Bin109	6.91667e-05	Bacteria	Verrucomicrobia	Subdivision3	Subdivision3_genera_incertae_sedis	Subdivision3_genera_incertae_sedis	Subdivision3_genera_incertae_sedis
				original.bin494	Bin336	no	Bacteria	Chloroflexi_LIKE	Chloroflexia_LIKE	Chloroflexales_LIKE	Chloroflexaceae_LIKE	0.00328947	0	0.0438596	0	0.952851	0.000253333	0	0	0	0.000268519	0.000380556	0.000112037			OTU_730	Bin109	6.75e-05	Bacteria	Verrucomicrobia	Subdivision3	Subdivision3_genera_incertae_sedis	Subdivision3_genera_incertae_sedis	Subdivision3_genera_incertae_sedis
				original.bin302	Bin337	no	Bacteria	Gemmatimonadetes_LIKE	Gemmatimonadetes_LIKE	Gemmatimonadales_LIKE	Gemmatimonadaceae_LIKE	0	0.0242024	0.0231023	0	0.952695	0.0002525	0	0	0	0.000218519	0.000232407	1.38889e-05			OTU_21093	Bin109	6.66667e-05	Bacteria	Verrucomicrobia	Subdivision3	Subdivision3_genera_incertae_sedis	Subdivision3_genera_incertae_sedis	Subdivision3_genera_incertae_sedis
				original.bin208	Bin338	no	Bacteria	Proteobacteria	Deltaproteobacteria	Myxococcales	Polyangiaceae	0.00662252	0.00883002	0.0198675	0	0.96468	0.000251667	0	5.55556e-06	5.55556e-06	0.000241667	8.7037e-05	-0.00015463			OTU_2951	Bin109	4.66667e-05	Bacteria	Verrucomicrobia	Subdivision3	Subdivision3_genera_incertae_sedis	Subdivision3_genera_incertae_sedis	Subdivision3_genera_incertae_sedis
				original.bin505	Bin339	no	Bacteria	Elusimicrobia_LIKE	Elusimicrobia_LIKE	Elusimicrobiales_LIKE	Elusimicrobiaceae_LIKE	0	0	0.0375276	0	0.962472	0.000251667	0	0	0	0.000358333	0.00017963	-0.000178704			OTU_1975	Bin109	2.91667e-05	Bacteria	Verrucomicrobia	Subdivision3	Subdivision3_genera_incertae_sedis	Subdivision3_genera_incertae_sedis	Subdivision3_genera_incertae_sedis
				original.bin455	Bin340	no	Bacteria	Firmicutes	Bacilli_LIKE	Bacillales_LIKE	Bacillaceae 2_LIKE	0.100225	0	0.0439189	0	0.855856	0.000246667	2.68519e-05	3.61111e-05	9.25926e-06	0.00029537	0.000127778	-0.000167593			OTU_3547	Bin109	2.91667e-05	Bacteria	Verrucomicrobia	Subdivision3	Subdivision3_genera_incertae_sedis	Subdivision3_genera_incertae_sedis	Subdivision3_genera_incertae_sedis
				original.bin629	Bin341	no	Bacteria	Armatimonadetes_LIKE	Fimbriimonadia_LIKE	Fimbriimonadales_LIKE	Fimbriimonadaceae_LIKE	0.0158192	0	0.0248588	0	0.959322	0.000245833	0	0	0	0.000257407	0.000269444	1.2037e-05			OTU_3467	Bin109	2.08333e-05	Bacteria	Verrucomicrobia	Subdivision3	Subdivision3_genera_incertae_sedis	Subdivision3_genera_incertae_sedis	Subdivision3_genera_incertae_sedis
				original.bin499	Bin342	no	Bacteria	Chloroflexi	Caldilineae	Caldilineales	Caldilineaceae	0.258503	0	0.015873	0	0.725624	0.000245	0.000124074	6.38889e-05	-6.01852e-05	0.000131481	0.000106481	-2.5e-05			OTU_3301	Bin109	1.66667e-05	Bacteria	Verrucomicrobia	Subdivision3	Subdivision3_genera_incertae_sedis	Subdivision3_genera_incertae_sedis	Subdivision3_genera_incertae_sedis
				original.bin390	Bin343	no	Bacteria	Bacteroidetes	Flavobacteriia	Flavobacteriales	Cryomorphaceae	0.235495	0	0	0	0.764505	0.000244167	0.000133333	3.51852e-05	-9.81481e-05	0.000225	6.48148e-05	-0.000160185			OTU_2638	Bin109	1.58333e-05	Bacteria	Verrucomicrobia	Subdivision3	Subdivision3_genera_incertae_sedis	Subdivision3_genera_incertae_sedis	Subdivision3_genera_incertae_sedis
				original.bin101	Bin344	no	Bacteria	candidate division ZB3_LIKE	ZB3_genera_incertae_sedis_LIKE	ZB3_genera_incertae_sedis_LIKE	ZB3_genera_incertae_sedis_LIKE	0.126002	0	0	0	0.873998	0.0002425	2.31481e-05	2.31481e-05	0	0.000285185	0.000160185	-0.000125			OTU_6315	Bin109	1.5e-05	Bacteria	Verrucomicrobia	Subdivision3	Subdivision3_genera_incertae_sedis	Subdivision3_genera_incertae_sedis	Subdivision3_genera_incertae_sedis
				original.bin268	Bin345	no	Bacteria	Proteobacteria	Alphaproteobacteria	Rhodospirillales	Rhodospirillaceae	0.0538373	0.0137457	0.0103093	0	0.922108	0.0002425	3.05556e-05	0	-3.05556e-05	0.000219444	0.000197222	-2.22222e-05			OTU_3019	Bin109	1.41667e-05	Bacteria	Verrucomicrobia	Subdivision3	Subdivision3_genera_incertae_sedis	Subdivision3_genera_incertae_sedis	Subdivision3_genera_incertae_sedis
				original.bin638	Bin346	no	Bacteria	Bacteroidetes_LIKE	Bacteroidia_LIKE	Bacteroidales_LIKE	Bacteroidaceae_LIKE	0.00229885	0	0	0	0.997701	0.000241667	0	1.85185e-06	1.85185e-06	0.000369444	0.000112037	-0.000257407			OTU_18902	Bin109	1.41667e-05	Bacteria	Verrucomicrobia	Subdivision3	Subdivision3_genera_incertae_sedis	Subdivision3_genera_incertae_sedis	Subdivision3_genera_incertae_sedis
				original.bin339	Bin347	no	Bacteria	Planctomycetes	Planctomycetia	Planctomycetales	Planctomycetaceae	0	0	0.0103806	0.0253749	0.964245	0.000240833	0	0	0	0.000272222	0.000266667	-5.55556e-06			OTU_13733	Bin109	1.33333e-05	Bacteria	Verrucomicrobia	Subdivision3	Subdivision3_genera_incertae_sedis	Subdivision3_genera_incertae_sedis	Subdivision3_genera_incertae_sedis
				original.bin488	Bin348	no	Bacteria	Chloroflexi_LIKE	Caldilineae_LIKE	Caldilineales_LIKE	Caldilineaceae_LIKE	0.032634	0	0.0559441	0	0.911422	0.000238333	0	0	0	0.000194444	0.000244444	5e-05			OTU_19681	Bin109	1.33333e-05	Bacteria	Verrucomicrobia	Subdivision3	Subdivision3_genera_incertae_sedis	Subdivision3_genera_incertae_sedis	Subdivision3_genera_incertae_sedis
				original.bin182	Bin349	no	Bacteria	Proteobacteria	Alphaproteobacteria	Rhizobiales	Rhodobiaceae_LIKE	0	0.077193	0.0280702	0	0.894737	0.0002375	0	0	0	0.000243519	0.000166667	-7.68519e-05			OTU_6294	Bin109	1.16667e-05	Bacteria	Verrucomicrobia	Subdivision3	Subdivision3_genera_incertae_sedis	Subdivision3_genera_incertae_sedis	Subdivision3_genera_incertae_sedis
				original.bin401	Bin350	no	Bacteria	BRC1	BRC1_genera_incertae_sedis	BRC1_genera_incertae_sedis	BRC1_genera_incertae_sedis	0.00952381	0	0	0	0.990476	0.000233333	0	7.40741e-06	7.40741e-06	0.000258333	0.000209259	-4.90741e-05			OTU_16840	Bin109	1.16667e-05	Bacteria	Verrucomicrobia	Subdivision3	Subdivision3_genera_incertae_sedis	Subdivision3_genera_incertae_sedis	Subdivision3_genera_incertae_sedis
				original.bin120	Bin351	no	Bacteria	Verrucomicrobia	Verrucomicrobiae	Verrucomicrobiales	Verrucomicrobiaceae	0.0812425	0.0967742	0.0131422	0	0.808841	0.0002325	0	0	0	0.000314815	7.22222e-05	-0.000242593			OTU_3353	Bin109	9.16667e-06	Bacteria	Verrucomicrobia	Subdivision3	Subdivision3_genera_incertae_sedis	Subdivision3_genera_incertae_sedis	Subdivision3_genera_incertae_sedis
				original.bin599	Bin352	no	Bacteria	Proteobacteria_LIKE	Epsilonproteobacteria_LIKE	Nautiliales_LIKE	Nautiliaceae_LIKE	0.0215054	0.0501792	0.00358423	0	0.924731	0.0002325	1.66667e-05	0	-1.66667e-05	0.000241667	0.00025	8.33333e-06			OTU_26335	Bin109	8.33333e-06	Bacteria	Verrucomicrobia	Subdivision3	Subdivision3_genera_incertae_sedis	Subdivision3_genera_incertae_sedis	Subdivision3_genera_incertae_sedis
				original.bin5	Bin353	no	Bacteria	Proteobacteria	Gammaproteobacteria	Gammaproteobacteria_incertae_sedis	Candidatus Carsonella	0.175692	0	0.0204573	0	0.803851	0.000230833	0	2.40741e-05	2.40741e-05	0.000153704	0.000178704	2.5e-05			OTU_1686	Bin109	7.5e-06	Bacteria	Verrucomicrobia	Subdivision3	Subdivision3_genera_incertae_sedis	Subdivision3_genera_incertae_sedis	Subdivision3_genera_incertae_sedis
				original.bin563	Bin354	no	Bacteria	Chlamydiae	Chlamydiia	Chlamydiales	Parachlamydiaceae	0.00481348	0.0505415	0.0276775	0	0.916968	0.000230833	0	3.7037e-06	3.7037e-06	0.000263889	7.96296e-05	-0.000184259			OTU_4112	Bin109	6.66667e-06	Bacteria	Verrucomicrobia	Subdivision3	Subdivision3_genera_incertae_sedis	Subdivision3_genera_incertae_sedis	Subdivision3_genera_incertae_sedis
				original.bin391	Bin355	no	Bacteria	Bacteroidetes	Bacteroidia_LIKE	Bacteroidales_LIKE	Prolixibacteraceae_LIKE	0	0	0	0	1	0.00023	0	0	0	0.000277778	0.00025	-2.77778e-05			OTU_23417	Bin109	6.66667e-06	Bacteria	Verrucomicrobia	Subdivision3	Subdivision3_genera_incertae_sedis	Subdivision3_genera_incertae_sedis	Subdivision3_genera_incertae_sedis
				original.bin479	Bin356	no	Bacteria	Chloroflexi_LIKE	Anaerolineae_LIKE	Anaerolineales_LIKE	Anaerolineaceae_LIKE	0.517576	0	0	0	0.482424	0.000229167	0.000146296	5.27778e-05	-9.35185e-05	9.53704e-05	3.33333e-05	-6.2037e-05			OTU_23020	Bin109	3.33333e-06	Bacteria	Verrucomicrobia	Subdivision3	Subdivision3_genera_incertae_sedis	Subdivision3_genera_incertae_sedis	Subdivision3_genera_incertae_sedis
				original.bin527	Bin357	no	Bacteria	Synergistetes_LIKE	Synergistia_LIKE	Synergistales_LIKE	Synergistaceae_LIKE	0	0.0413625	0	0	0.958637	0.000228333	0	0	0	0.000227778	0.000275	4.72222e-05			OTU_17144	Bin109	2.5e-06	Bacteria	Verrucomicrobia	Subdivision3	Subdivision3_genera_incertae_sedis	Subdivision3_genera_incertae_sedis	Subdivision3_genera_incertae_sedis
				original.bin386	Bin358	no	Bacteria	Bacteroidetes	Sphingobacteriia	Sphingobacteriales	Chitinophagaceae_LIKE	0.0147601	0.0590406	0.00492005	0	0.921279	0.000225833	0	1.11111e-05	1.11111e-05	0.000263889	4.90741e-05	-0.000214815			OTU_3623	Bin109	1.66667e-06	Bacteria	Verrucomicrobia	Subdivision3	Subdivision3_genera_incertae_sedis	Subdivision3_genera_incertae_sedis	Subdivision3_genera_incertae_sedis
				original.bin196	Bin359	no	Bacteria	Proteobacteria	Deltaproteobacteria	Bdellovibrionales	Bacteriovoracaceae	0.0124844	0.0237203	0.0524345	0	0.911361	0.0002225	0	9.25926e-06	9.25926e-06	0.000201852	6.85185e-05	-0.000133333			OTU_5491	Bin109	1.66667e-06	Bacteria	Verrucomicrobia	Subdivision3	Subdivision3_genera_incertae_sedis	Subdivision3_genera_incertae_sedis	Subdivision3_genera_incertae_sedis
				original.bin603	Bin360	no	Bacteria	Fibrobacteres_LIKE	Chitinivibrionia_LIKE	Chitinivibrionales_LIKE	Chitinivibrionaceae_LIKE	0.0532319	0	0.0215463	0	0.925222	0.000219167	3.42593e-05	4.62963e-06	-2.96296e-05	0.000294444	0.000134259	-0.000160185			OTU_20687	Bin109	1.66667e-06	Bacteria	Verrucomicrobia	Subdivision3	Subdivision3_genera_incertae_sedis	Subdivision3_genera_incertae_sedis	Subdivision3_genera_incertae_sedis
				original.bin181	Bin361	no	Bacteria	Proteobacteria	Alphaproteobacteria	Rhodobacterales_LIKE	Rhodobacteraceae_LIKE	0.156489	0	0	0	0.843511	0.000218333	1.66667e-05	5.46296e-05	3.7963e-05	0.000258333	0.000103704	-0.00015463			OTU_4959	Bin109	8.33333e-07	Bacteria	Verrucomicrobia	Subdivision3	Subdivision3_genera_incertae_sedis	Subdivision3_genera_incertae_sedis	Subdivision3_genera_incertae_sedis
				original.bin84	Bin362	no	Bacteria	Proteobacteria	Gammaproteobacteria	Pseudomonadales_LIKE	Pseudomonadaceae_LIKE	0.00772201	0.046332	0.030888	0	0.915058	0.000215833	0	5.55556e-06	5.55556e-06	0.000236111	0.0002	-3.61111e-05			OTU_10100	Bin109	8.33333e-07	Bacteria	Verrucomicrobia	Subdivision3	Subdivision3_genera_incertae_sedis	Subdivision3_genera_incertae_sedis	Subdivision3_genera_incertae_sedis
				original.bin32	Bin363	no	Bacteria	Proteobacteria	Gammaproteobacteria	Methylococcales_LIKE	Methylococcaceae_LIKE	0.0465116	0	0.0413437	0	0.912145	0.000215	0	0	0	0.000275	0.000162037	-0.000112963			OTU_1945	Bin11	3e-05	Bacteria	Proteobacteria	Unclassified_Proteobacteria	Unclassified_Proteobacteria	Unclassified_Proteobacteria	Unclassified_Proteobacteria
				original.bin326	Bin364	no	Bacteria	Planctomycetes	Planctomycetia	Planctomycetales	Planctomycetaceae	0.0284238	0.00904393	0	0	0.962532	0.000215	0	1.01852e-05	1.01852e-05	0.000272222	0.000188889	-8.33333e-05			OTU_2017	Bin11	2.91667e-05	Bacteria	Unclassified_Bacteria	Unclassified_Bacteria	Unclassified_Bacteria	Unclassified_Bacteria	Unclassified_Bacteria
				original.bin512	Bin365	no	Bacteria	Armatimonadetes	Chthonomonadetes	Chthonomonadales	Chthonomonadaceae	0.0594315	0	0.0723514	0	0.868217	0.000215	2.96296e-05	1.2963e-05	-1.66667e-05	0.000206481	0.000148148	-5.83333e-05			OTU_5835	Bin11	1.16667e-05	Bacteria	Proteobacteria	Gammaproteobacteria	Gammaproteobacteria_incertae_sedis	Candidatus Carsonella	Candidatus Carsonella
				original.bin471	Bin366	no	Bacteria	Chloroflexi_LIKE	Chloroflexia_LIKE	Kallotenuales_LIKE	Kallotenuaceae_LIKE	0.011811	0.0616798	0	0	0.926509	0.000211667	1.85185e-06	6.48148e-06	4.62963e-06	0.000248148	0.000153704	-9.44444e-05			OTU_4872	Bin11	9.16667e-06	Bacteria	Unclassified_Bacteria	Unclassified_Bacteria	Unclassified_Bacteria	Unclassified_Bacteria	Unclassified_Bacteria
				original.bin477	Bin367	no	Bacteria	Chloroflexi_LIKE	Thermomicrobia_LIKE	Sphaerobacterales_LIKE	Sphaerobacteraceae_LIKE	0.0671937	0	0.00658762	0	0.926219	0.000210833	1.38889e-05	3.33333e-05	1.94444e-05	0.0001	0.000156481	5.64815e-05			OTU_9525	Bin11	9.16667e-06	Bacteria	Proteobacteria	Gammaproteobacteria	Unclassified_Gammaproteobacteria	Unclassified_Gammaproteobacteria	Unclassified_Gammaproteobacteria
				original.bin605	Bin368	no	Bacteria	Proteobacteria_LIKE	Gammaproteobacteria_LIKE	Chromatiales_LIKE	Ectothiorhodospiraceae_LIKE	0.313492	0	0.00396825	0	0.68254	0.00021	4.62963e-05	1.11111e-05	-3.51852e-05	0.000164815	0.000136111	-2.87037e-05			OTU_9696	Bin11	5.83333e-06	Bacteria	Unclassified_Bacteria	Unclassified_Bacteria	Unclassified_Bacteria	Unclassified_Bacteria	Unclassified_Bacteria
				original.bin198	Bin369	no	Bacteria	Proteobacteria	Deltaproteobacteria	Myxococcales	Cystobacteraceae_LIKE	0.0866667	0	0.004	0	0.909333	0.000208333	0	2.03704e-05	2.03704e-05	0.000175	6.01852e-05	-0.000114815			OTU_10390	Bin11	5e-06	Bacteria	Proteobacteria	Unclassified_Proteobacteria	Unclassified_Proteobacteria	Unclassified_Proteobacteria	Unclassified_Proteobacteria
				original.bin656	Bin370	no	Bacteria	Verrucomicrobia_LIKE	Opitutae_LIKE	Puniceicoccales_LIKE	Puniceicoccaceae_LIKE	0.096	0	0.0586667	0	0.845333	0.000208333	2.31481e-05	8.33333e-06	-1.48148e-05	0.000193519	8.33333e-05	-0.000110185			OTU_18321	Bin11	4.16667e-06	Bacteria	Unclassified_Bacteria	Unclassified_Bacteria	Unclassified_Bacteria	Unclassified_Bacteria	Unclassified_Bacteria
				original.bin179	Bin371	no	Bacteria	Proteobacteria	Alphaproteobacteria_LIKE	Alphaproteobacteria_incertae_sedis_LIKE	Geminicoccus_LIKE	0.34543	0	0	0	0.65457	0.000206667	4.81481e-05	3.88889e-05	-9.25926e-06	0.000143519	0.000169444	2.59259e-05			OTU_5042	Bin11	3.33333e-06	Bacteria	Proteobacteria	Unclassified_Proteobacteria	Unclassified_Proteobacteria	Unclassified_Proteobacteria	Unclassified_Proteobacteria
				original.bin306	Bin372	no	Bacteria	Planctomycetes	Planctomycetia	Planctomycetales	Planctomycetaceae	0.0268817	0	0.0443548	0	0.928763	0.000206667	0	8.33333e-06	8.33333e-06	0.000210185	0.000134259	-7.59259e-05			OTU_7189	Bin11	3.33333e-06	Bacteria	Unclassified_Bacteria	Unclassified_Bacteria	Unclassified_Bacteria	Unclassified_Bacteria	Unclassified_Bacteria
				original.bin322	Bin373	no	Bacteria	Planctomycetes	Planctomycetia	Planctomycetales	Planctomycetaceae	0.100806	0	0.0483871	0.0282258	0.822581	0.000206667	0	6.48148e-05	6.48148e-05	0.000222222	0.00017963	-4.25926e-05			OTU_7679	Bin11	2.5e-06	Bacteria	Unclassified_Bacteria	Unclassified_Bacteria	Unclassified_Bacteria	Unclassified_Bacteria	Unclassified_Bacteria
				original.bin232	Bin374	no	Bacteria	Proteobacteria	Deltaproteobacteria_LIKE	Syntrophobacterales_LIKE	Syntrophaceae_LIKE	0.0202429	0	0.025641	0	0.954116	0.000205833	0	0	0	0.000308333	0.000127778	-0.000180556			OTU_22235	Bin11	2.5e-06	Bacteria	Proteobacteria	Gammaproteobacteria	Unclassified_Gammaproteobacteria	Unclassified_Gammaproteobacteria	Unclassified_Gammaproteobacteria
				original.bin458	Bin375	no	Bacteria	Chloroflexi	Thermomicrobia	Sphaerobacterales	Sphaerobacteraceae	0.048583	0.0283401	0.0337382	0	0.889339	0.000205833	7.40741e-06	2.12963e-05	1.38889e-05	0.000114815	0.000305556	0.000190741			OTU_11481	Bin11	1.66667e-06	Bacteria	Unclassified_Bacteria	Unclassified_Bacteria	Unclassified_Bacteria	Unclassified_Bacteria	Unclassified_Bacteria
				original.bin191	Bin376	no	Bacteria	Proteobacteria	Deltaproteobacteria_LIKE	Myxococcales_LIKE	Vulgatibacteraceae_LIKE	0.0601093	0.00409836	0.0642077	0	0.871585	0.000203333	1.01852e-05	3.05556e-05	2.03704e-05	0.000150926	0.000172222	2.12963e-05			OTU_15135	Bin11	1.66667e-06	Bacteria	Proteobacteria	Gammaproteobacteria	Unclassified_Gammaproteobacteria	Unclassified_Gammaproteobacteria	Unclassified_Gammaproteobacteria
				original.bin497	Bin377	no	Bacteria	Chloroflexi_LIKE	Anaerolineae_LIKE	Anaerolineales_LIKE	Anaerolineaceae_LIKE	0.631148	0	0	0	0.368852	0.000203333	8.51852e-05	0.000212963	0.000127778	7.59259e-05	5.09259e-05	-2.5e-05			OTU_15171	Bin11	1.66667e-06	Bacteria	Unclassified_Bacteria	Unclassified_Bacteria	Unclassified_Bacteria	Unclassified_Bacteria	Unclassified_Bacteria
				original.bin481	Bin378	no	Bacteria	Chloroflexi	Anaerolineae_LIKE	Anaerolineales_LIKE	Anaerolineaceae_LIKE	0.0507545	0	0	0	0.949246	0.0002025	3.7037e-06	4.62963e-06	9.25926e-07	0.000240741	4.81481e-05	-0.000192593			OTU_8577	Bin11	8.33333e-07	Bacteria	Unclassified_Bacteria	Unclassified_Bacteria	Unclassified_Bacteria	Unclassified_Bacteria	Unclassified_Bacteria
				original.bin482	Bin379	no	Bacteria	Chloroflexi	Anaerolineae	Anaerolineales	Anaerolineaceae	0.0413223	0.053719	0.0179063	0	0.887052	0.000201667	0	7.40741e-06	7.40741e-06	0.000207407	5.92593e-05	-0.000148148			OTU_10789	Bin11	8.33333e-07	Bacteria	Unclassified_Bacteria	Unclassified_Bacteria	Unclassified_Bacteria	Unclassified_Bacteria	Unclassified_Bacteria
				original.bin525	Bin380	no	Bacteria	Armatimonadetes	Armatimonadetes_gp4	Armatimonadetes_gp4	Armatimonadetes_gp4	0	0.0456432	0	0	0.954357	0.000200833	0	0	0	0.000172222	0.000252778	8.05556e-05			OTU_11942	Bin11	8.33333e-07	Bacteria	Unclassified_Bacteria	Unclassified_Bacteria	Unclassified_Bacteria	Unclassified_Bacteria	Unclassified_Bacteria
				original.bin541	Bin381	no	Bacteria	Firmicutes_LIKE	Erysipelotrichia_LIKE	Erysipelotrichales_LIKE	Erysipelotrichaceae_LIKE	0.0223152	0.0237099	0	0	0.953975	0.000199167	0	0	0	0.00027037	0.000152778	-0.000117593			OTU_12060	Bin11	8.33333e-07	Bacteria	Proteobacteria	Gammaproteobacteria	Gammaproteobacteria_incertae_sedis	Candidatus Carsonella	Candidatus Carsonella
				original.bin395	Bin382	no	Bacteria	Bacteroidetes	Cytophagia	Cytophagales	Cytophagaceae	0.0420168	0	0.0840336	0	0.87395	0.000198333	2.77778e-06	1.01852e-05	7.40741e-06	0.000183333	0.000112037	-7.12963e-05			OTU_19142	Bin11	8.33333e-07	Bacteria	Unclassified_Bacteria	Unclassified_Bacteria	Unclassified_Bacteria	Unclassified_Bacteria	Unclassified_Bacteria
				original.bin466	Bin383	no	Bacteria	Chloroflexi_LIKE	Caldilineae_LIKE	Caldilineales_LIKE	Caldilineaceae_LIKE	0.0392157	0	0.012605	0.00980392	0.938375	0.000198333	0	0	0	0.000230556	0.000191667	-3.88889e-05			OTU_26260	Bin11	8.33333e-07	Bacteria	Unclassified_Bacteria	Unclassified_Bacteria	Unclassified_Bacteria	Unclassified_Bacteria	Unclassified_Bacteria
				original.bin57	Bin384	no	Bacteria	Proteobacteria	Gammaproteobacteria	Legionellales	Coxiellaceae	0.0590717	0.0281294	0	0	0.912799	0.0001975	0	0	0	0.000272222	0.000187037	-8.51852e-05			OTU_559	Bin110	0.000328333	Bacteria	Verrucomicrobia	Subdivision3	Subdivision3_genera_incertae_sedis	Subdivision3_genera_incertae_sedis	Subdivision3_genera_incertae_sedis
				original.bin157	Bin385	no	Bacteria	Proteobacteria_LIKE	Gammaproteobacteria_LIKE	Xanthomonadales_LIKE	Xanthomonadaceae_LIKE	0	0	0	0	1	0.0001975	0	0	0	0.000183333	0.000161111	-2.22222e-05			OTU_1623	Bin110	0.000151667	Bacteria	Verrucomicrobia	Subdivision3	Subdivision3_genera_incertae_sedis	Subdivision3_genera_incertae_sedis	Subdivision3_genera_incertae_sedis
				original.bin364	Bin386	no	Bacteria	Planctomycetes_LIKE	Planctomycetia_LIKE	Planctomycetales_LIKE	Planctomycetaceae_LIKE	0.122363	0	0.0421941	0	0.835443	0.0001975	0	3.7037e-06	3.7037e-06	0.000258333	9.35185e-05	-0.000164815			OTU_1601	Bin110	0.000115	Bacteria	Verrucomicrobia	Subdivision3	Subdivision3_genera_incertae_sedis	Subdivision3_genera_incertae_sedis	Subdivision3_genera_incertae_sedis
				original.bin658	Bin387	no	Bacteria	Proteobacteria	Gammaproteobacteria_LIKE	Gammaproteobacteria_incertae_sedis_LIKE	Candidatus Carsonella_LIKE	0.0168776	0	0	0	0.983122	0.0001975	4.62963e-06	0	-4.62963e-06	0.000187037	0.000141667	-4.53704e-05			OTU_581	Bin110	9.83333e-05	Bacteria	Verrucomicrobia	Subdivision3	Subdivision3_genera_incertae_sedis	Subdivision3_genera_incertae_sedis	Subdivision3_genera_incertae_sedis
				original.bin320	Bin388	no	Bacteria	Planctomycetes	Planctomycetia	Planctomycetales	Planctomycetaceae	0.0776836	0	0.00847458	0	0.913842	0.000196667	3.42593e-05	1.66667e-05	-1.75926e-05	0.000196296	0.000119444	-7.68519e-05			OTU_632	Bin110	8.66667e-05	Bacteria	Verrucomicrobia	Subdivision3	Unclassified_Subdivision3	Unclassified_Subdivision3	Unclassified_Subdivision3
				original.bin338	Bin389	no	Bacteria	Planctomycetes	Planctomycetia	Planctomycetales	Planctomycetaceae	0.525424	0.0155367	0	0	0.45904	0.000196667	7.12963e-05	0.000147222	7.59259e-05	7.59259e-05	7.22222e-05	-3.7037e-06			OTU_1355	Bin110	8.66667e-05	Bacteria	Verrucomicrobia	Subdivision3	Subdivision3_genera_incertae_sedis	Subdivision3_genera_incertae_sedis	Subdivision3_genera_incertae_sedis
				original.bin39	Bin390	no	Bacteria	Proteobacteria	Gammaproteobacteria	Legionellales	Legionellaceae	0.00425532	0.229787	0	0	0.765957	0.000195833	0	2.77778e-06	2.77778e-06	0.000132407	8.05556e-05	-5.18519e-05			OTU_829	Bin110	6.75e-05	Bacteria	Verrucomicrobia	Subdivision3	Subdivision3_genera_incertae_sedis	Subdivision3_genera_incertae_sedis	Subdivision3_genera_incertae_sedis
				original.bin546	Bin391	no	Bacteria	Chlamydiae	Chlamydiia	Chlamydiales	Simkaniaceae_LIKE	0.241379	0	0	0	0.758621	0.000193333	4.90741e-05	6.11111e-05	1.2037e-05	0.000117593	9.72222e-05	-2.03704e-05			OTU_9329	Bin110	6.25e-05	Bacteria	Verrucomicrobia	Subdivision3	Subdivision3_genera_incertae_sedis	Subdivision3_genera_incertae_sedis	Subdivision3_genera_incertae_sedis
				original.bin551	Bin392	no	Bacteria	Chlamydiae	Chlamydiia	Chlamydiales	Parachlamydiaceae	0.0507246	0	0.015942	0	0.933333	0.000191667	3.24074e-05	0	-3.24074e-05	0.000137037	0.000164815	2.77778e-05			OTU_3098	Bin110	6e-05	Bacteria	Verrucomicrobia	Subdivision3	Subdivision3_genera_incertae_sedis	Subdivision3_genera_incertae_sedis	Subdivision3_genera_incertae_sedis
				original.bin358	Bin393	no	Bacteria	candidate division WPS-1	WPS-1_genera_incertae_sedis	WPS-1_genera_incertae_sedis	WPS-1_genera_incertae_sedis	0.122807	0	0.0292398	0	0.847953	0.00019	0	2.5e-05	2.5e-05	0.000172222	0.000116667	-5.55556e-05			OTU_2603	Bin110	5.58333e-05	Bacteria	Verrucomicrobia	Subdivision3	Subdivision3_genera_incertae_sedis	Subdivision3_genera_incertae_sedis	Subdivision3_genera_incertae_sedis
				original.bin218	Bin394	no	Bacteria	Proteobacteria	Deltaproteobacteria	Myxococcales	Nannocystaceae	0.020558	0	0.0352423	0	0.9442	0.000189167	0	1.2963e-05	1.2963e-05	0.000225	5.64815e-05	-0.000168519			OTU_21939	Bin110	5.41667e-05	Bacteria	Verrucomicrobia	Subdivision3	Subdivision3_genera_incertae_sedis	Subdivision3_genera_incertae_sedis	Subdivision3_genera_incertae_sedis
				original.bin536	Bin395	no	Bacteria	Firmicutes_LIKE	Clostridia_LIKE	Clostridiales_LIKE	Lachnospiraceae_LIKE	0.0675477	0	0	0	0.932452	0.000189167	4.07407e-05	0	-4.07407e-05	0.00019537	3.61111e-05	-0.000159259			OTU_592	Bin110	5.16667e-05	Bacteria	Verrucomicrobia	Subdivision3	Subdivision3_genera_incertae_sedis	Subdivision3_genera_incertae_sedis	Subdivision3_genera_incertae_sedis
				original.bin168	Bin396	no	Bacteria	Proteobacteria	Deltaproteobacteria	Bdellovibrionales	Bdellovibrionaceae	0.106195	0.020649	0.0221239	0	0.851032	0.000188333	1.2963e-05	1.48148e-05	1.85185e-06	0.000156481	0.000210185	5.37037e-05			OTU_1194	Bin110	5e-05	Bacteria	Verrucomicrobia	Subdivision3	Subdivision3_genera_incertae_sedis	Subdivision3_genera_incertae_sedis	Subdivision3_genera_incertae_sedis
				original.bin485	Bin397	no	Bacteria	Chloroflexi	Anaerolineae	Anaerolineales	Anaerolineaceae	0.107143	0	0	0	0.892857	0.000186667	1.01852e-05	1.66667e-05	6.48148e-06	0.000159259	0.000113889	-4.53704e-05			OTU_16371	Bin110	3e-05	Bacteria	Verrucomicrobia	Subdivision3	Subdivision3_genera_incertae_sedis	Subdivision3_genera_incertae_sedis	Subdivision3_genera_incertae_sedis
				original.bin46	Bin398	no	Bacteria	Proteobacteria	Gammaproteobacteria	Xanthomonadales_LIKE	Sinobacteraceae_LIKE	0.0257576	0.0106061	0.0363636	0	0.927273	0.000183333	0	1.11111e-05	1.11111e-05	0.000363889	0.000116667	-0.000247222			OTU_1134	Bin110	2.91667e-05	Bacteria	Verrucomicrobia	Subdivision3	Subdivision3_genera_incertae_sedis	Subdivision3_genera_incertae_sedis	Subdivision3_genera_incertae_sedis
				original.bin103	Bin399	no	Bacteria	Firmicutes	Bacilli_LIKE	Bacillales_LIKE	Planococcaceae_LIKE	0.201515	0	0	0	0.798485	0.000183333	8.33333e-06	7.96296e-05	7.12963e-05	5e-05	0.000189815	0.000139815			OTU_5947	Bin110	2.83333e-05	Bacteria	Verrucomicrobia	Subdivision3	Subdivision3_genera_incertae_sedis	Subdivision3_genera_incertae_sedis	Subdivision3_genera_incertae_sedis
				original.bin558	Bin400	no	Bacteria	Chlamydiae	Chlamydiia	Chlamydiales	Parachlamydiaceae	0.0666667	0	0	0	0.933333	0.000183333	1.2963e-05	5.55556e-06	-7.40741e-06	0.000239815	7.5e-05	-0.000164815			OTU_16881	Bin110	2.58333e-05	Bacteria	Verrucomicrobia	Subdivision3	Subdivision3_genera_incertae_sedis	Subdivision3_genera_incertae_sedis	Subdivision3_genera_incertae_sedis
				original.bin452	Bin401	no	Bacteria	Firmicutes	Clostridia_LIKE	Clostridiales_LIKE	Clostridiales_Incertae Sedis III_LIKE	0	0.0182648	0.0350076	0	0.946728	0.0001825	0	0	0	0.000168519	0.000221296	5.27778e-05			OTU_874	Bin110	2.5e-05	Bacteria	Verrucomicrobia	Subdivision3	Subdivision3_genera_incertae_sedis	Subdivision3_genera_incertae_sedis	Subdivision3_genera_incertae_sedis
				original.bin594	Bin402	no	Bacteria	Firmicutes	Bacilli	Bacillales	Thermoactinomycetaceae 1	0.165899	0	0.0445469	0	0.789555	0.000180833	1.38889e-05	3.7037e-05	2.31481e-05	0.000166667	0.00015	-1.66667e-05			OTU_3267	Bin110	2.41667e-05	Bacteria	Verrucomicrobia	Subdivision3	Subdivision3_genera_incertae_sedis	Subdivision3_genera_incertae_sedis	Subdivision3_genera_incertae_sedis
				original.bin602	Bin403	no	Bacteria	Firmicutes	Clostridia	Clostridiales	Peptostreptococcaceae	0.0981308	0.00778816	0	0	0.894081	0.000178333	5.55556e-06	0	-5.55556e-06	0.000147222	0.00022037	7.31481e-05			OTU_3037	Bin110	2e-05	Bacteria	Verrucomicrobia	Subdivision3	Subdivision3_genera_incertae_sedis	Subdivision3_genera_incertae_sedis	Subdivision3_genera_incertae_sedis
				original.bin496	Bin404	no	Bacteria	Proteobacteria_LIKE	Deltaproteobacteria_LIKE	Syntrophobacterales_LIKE	Syntrophobacteraceae_LIKE	0.156495	0	0.100156	0	0.743349	0.0001775	1.11111e-05	4.81481e-05	3.7037e-05	0.000138889	0.000137963	-9.25926e-07			OTU_20324	Bin110	1.58333e-05	Bacteria	Verrucomicrobia	Subdivision3	Subdivision3_genera_incertae_sedis	Subdivision3_genera_incertae_sedis	Subdivision3_genera_incertae_sedis
				original.bin518	Bin405	no	Bacteria	Chloroflexi	Ktedonobacteria_LIKE	Ktedonobacterales_LIKE	Thermosporotrichaceae_LIKE	0.00473934	0.0473934	0	0	0.947867	0.000175833	0	0	0	0.000177778	0.000180556	2.77778e-06			OTU_21126	Bin110	1.58333e-05	Bacteria	Verrucomicrobia	Subdivision3	Subdivision3_genera_incertae_sedis	Subdivision3_genera_incertae_sedis	Subdivision3_genera_incertae_sedis
				original.bin405	Bin406	no	Bacteria	Chloroflexi_LIKE	Anaerolineae_LIKE	Anaerolineales_LIKE	Anaerolineaceae_LIKE	0.0940989	0	0.0318979	0	0.874003	0.000174167	0	5.46296e-05	5.46296e-05	0.000144444	0.000200926	5.64815e-05			OTU_1765	Bin110	1.41667e-05	Bacteria	Verrucomicrobia	Subdivision3	Subdivision3_genera_incertae_sedis	Subdivision3_genera_incertae_sedis	Subdivision3_genera_incertae_sedis
				original.bin478	Bin407	no	Bacteria	Chloroflexi	Anaerolineae	Anaerolineales	Anaerolineaceae	0	0	0.0910569	0	0.908943	0.000170833	0	0	0	0.000209259	7.5e-05	-0.000134259			OTU_21999	Bin110	1.16667e-05	Bacteria	Verrucomicrobia	Subdivision3	Subdivision3_genera_incertae_sedis	Subdivision3_genera_incertae_sedis	Subdivision3_genera_incertae_sedis
				original.bin556	Bin408	no	Bacteria	Chlamydiae	Chlamydiia	Chlamydiales	Parachlamydiaceae	0	0.0228758	0.0147059	0	0.962418	0.00017	0	0	0	0.000197222	0.000102778	-9.44444e-05			OTU_5940	Bin110	1e-05	Bacteria	Verrucomicrobia	Subdivision3	Subdivision3_genera_incertae_sedis	Subdivision3_genera_incertae_sedis	Subdivision3_genera_incertae_sedis
				original.bin528	Bin409	no	Bacteria	Firmicutes_LIKE	Erysipelotrichia_LIKE	Erysipelotrichales_LIKE	Erysipelotrichaceae_LIKE	0.0114943	0.0344828	0	0	0.954023	0.000169167	0	0	0	0.000225	2.77778e-05	-0.000197222			OTU_11041	Bin110	9.16667e-06	Bacteria	Verrucomicrobia	Subdivision3	Subdivision3_genera_incertae_sedis	Subdivision3_genera_incertae_sedis	Subdivision3_genera_incertae_sedis
				original.bin189	Bin410	no	Bacteria	Proteobacteria	Oligoflexia	Oligoflexales	Oligoflexaceae	0	0.0232172	0.0696517	0	0.907131	0.0001675	0	0	0	9.72222e-05	0.000177778	8.05556e-05			OTU_5248	Bin110	8.33333e-06	Bacteria	Verrucomicrobia	Subdivision3	Subdivision3_genera_incertae_sedis	Subdivision3_genera_incertae_sedis	Subdivision3_genera_incertae_sedis
				original.bin365	Bin411	no	Bacteria	Firmicutes_LIKE	Clostridia_LIKE	Clostridiales_LIKE	Peptostreptococcaceae_LIKE	0	0.00995025	0.0464345	0	0.943615	0.0001675	0	0	0	0.000191667	0.00020463	1.2963e-05			OTU_25858	Bin110	8.33333e-06	Bacteria	Verrucomicrobia	Subdivision3	Subdivision3_genera_incertae_sedis	Subdivision3_genera_incertae_sedis	Subdivision3_genera_incertae_sedis
				original.bin163	Bin412	no	Bacteria	Proteobacteria	Deltaproteobacteria_LIKE	Myxococcales_LIKE	Vulgatibacteraceae_LIKE	0	0	0.02	0	0.98	0.000166667	0	0	0	0.000142593	0.000165741	2.31481e-05			OTU_4258	Bin110	7.5e-06	Bacteria	Verrucomicrobia	Subdivision3	Subdivision3_genera_incertae_sedis	Subdivision3_genera_incertae_sedis	Subdivision3_genera_incertae_sedis
				original.bin271	Bin413	no	Bacteria	Proteobacteria	Alphaproteobacteria	Rhodospirillales_LIKE	Rhodospirillaceae_LIKE	0.0333333	0	0.0233333	0	0.943333	0.000166667	0	1.85185e-05	1.85185e-05	0.000175	0.000109259	-6.57407e-05			OTU_26088	Bin110	7.5e-06	Bacteria	Verrucomicrobia	Subdivision3	Subdivision3_genera_incertae_sedis	Subdivision3_genera_incertae_sedis	Subdivision3_genera_incertae_sedis
				original.bin507	Bin414	no	Bacteria	Elusimicrobia_LIKE	Elusimicrobia_LIKE	Elusimicrobiales_LIKE	Elusimicrobiaceae_LIKE	0.181667	0	0.01	0	0.808333	0.000166667	5.55556e-05	3.88889e-05	-1.66667e-05	0.000119444	0.00015	3.05556e-05			OTU_2906	Bin110	6.66667e-06	Bacteria	Verrucomicrobia	Subdivision3	Subdivision3_genera_incertae_sedis	Subdivision3_genera_incertae_sedis	Subdivision3_genera_incertae_sedis
				original.bin514	Bin415	no	Bacteria	Firmicutes	Bacilli_LIKE	Bacillales_LIKE	Paenibacillaceae 2_LIKE	0.00502513	0	0.0703518	0	0.924623	0.000165833	0	0	0	0.000166667	0.000158333	-8.33333e-06			OTU_4366	Bin110	6.66667e-06	Bacteria	Verrucomicrobia	Subdivision3	Subdivision3_genera_incertae_sedis	Subdivision3_genera_incertae_sedis	Subdivision3_genera_incertae_sedis
				original.bin544	Bin416	no	Bacteria	Chlorobi_LIKE	Chlorobia_LIKE	Chlorobiales_LIKE	Chlorobiaceae_LIKE	0.0134003	0.0871022	0.0820771	0	0.81742	0.000165833	0	5.55556e-06	5.55556e-06	0.000169444	0.000122222	-4.72222e-05			OTU_23302	Bin110	6.66667e-06	Bacteria	Verrucomicrobia	Subdivision3	Subdivision3_genera_incertae_sedis	Subdivision3_genera_incertae_sedis	Subdivision3_genera_incertae_sedis
				original.bin310	Bin417	no	Bacteria	Planctomycetes	Planctomycetia	Planctomycetales	Planctomycetaceae	0.146465	0	0.00841751	0	0.845118	0.000165	1.2037e-05	1.11111e-05	-9.25926e-07	0.000157407	0.000116667	-4.07407e-05			OTU_2360	Bin110	5.83333e-06	Bacteria	Verrucomicrobia	Subdivision3	Subdivision3_genera_incertae_sedis	Subdivision3_genera_incertae_sedis	Subdivision3_genera_incertae_sedis
				original.bin516	Bin418	no	Bacteria	Armatimonadetes	Armatimonadetes_gp4	Armatimonadetes_gp4	Armatimonadetes_gp4	0.0135364	0	0.0236887	0	0.962775	0.000164167	0	0	0	0.000172222	0.000106481	-6.57407e-05			OTU_7951	Bin110	5.83333e-06	Bacteria	Verrucomicrobia	Subdivision3	Subdivision3_genera_incertae_sedis	Subdivision3_genera_incertae_sedis	Subdivision3_genera_incertae_sedis
				original.bin354	Bin419	no	Bacteria	Planctomycetes_LIKE	Planctomycetia_LIKE	Planctomycetales_LIKE	Planctomycetaceae_LIKE	0.0391156	0.0731293	0.042517	0	0.845238	0.000163333	0	2.12963e-05	2.12963e-05	0.000188889	5.37037e-05	-0.000135185			OTU_26355	Bin110	5.83333e-06	Bacteria	Verrucomicrobia	Subdivision3	Subdivision3_genera_incertae_sedis	Subdivision3_genera_incertae_sedis	Subdivision3_genera_incertae_sedis
				original.bin164	Bin420	no	Bacteria	Proteobacteria	Deltaproteobacteria_LIKE	Syntrophobacterales_LIKE	Syntrophaceae_LIKE	0.0358974	0	0.00854701	0	0.955556	0.0001625	0	1.94444e-05	1.94444e-05	0.000150926	0.000158333	7.40741e-06			OTU_7769	Bin110	5e-06	Bacteria	Verrucomicrobia	Subdivision3	Subdivision3_genera_incertae_sedis	Subdivision3_genera_incertae_sedis	Subdivision3_genera_incertae_sedis
				original.bin27	Bin421	no	Bacteria	Proteobacteria	Gammaproteobacteria	Methylococcales_LIKE	Methylococcaceae_LIKE	0.00520833	0	0	0	0.994792	0.00016	0	2.77778e-06	2.77778e-06	0.000294444	6.11111e-05	-0.000233333			OTU_11104	Bin110	5e-06	Bacteria	Verrucomicrobia	Subdivision3	Subdivision3_genera_incertae_sedis	Subdivision3_genera_incertae_sedis	Subdivision3_genera_incertae_sedis
				original.bin124	Bin422	no	Bacteria	Verrucomicrobia	Verrucomicrobiae_LIKE	Verrucomicrobiales_LIKE	Verrucomicrobiaceae_LIKE	0.0209424	0	0.052356	0	0.926702	0.000159167	1.11111e-05	0	-1.11111e-05	0.000161111	3.61111e-05	-0.000125			OTU_8752	Bin110	4.16667e-06	Bacteria	Verrucomicrobia	Subdivision3	Subdivision3_genera_incertae_sedis	Subdivision3_genera_incertae_sedis	Subdivision3_genera_incertae_sedis
				original.bin149	Bin423	no	Bacteria	Acidobacteria_LIKE	Acidobacteria_Gp4_LIKE	Gp4_LIKE	Gp4_LIKE	0.157068	0.0244328	0	0	0.818499	0.000159167	6.2963e-05	1.85185e-06	-6.11111e-05	0.000107407	6.48148e-05	-4.25926e-05			OTU_15025	Bin110	4.16667e-06	Bacteria	Verrucomicrobia	Subdivision3	Subdivision3_genera_incertae_sedis	Subdivision3_genera_incertae_sedis	Subdivision3_genera_incertae_sedis
				original.bin229	Bin424	no	Bacteria	Proteobacteria	Deltaproteobacteria	Myxococcales	Myxococcaceae_LIKE	0.0226876	0.0104712	0.0069808	0	0.95986	0.000159167	0	1.2037e-05	1.2037e-05	0.000186111	0.000114815	-7.12963e-05			OTU_7978	Bin110	3.33333e-06	Bacteria	Verrucomicrobia	Subdivision3	Subdivision3_genera_incertae_sedis	Subdivision3_genera_incertae_sedis	Subdivision3_genera_incertae_sedis
				original.bin598	Bin425	no	Bacteria	Verrucomicrobia_LIKE	Subdivision3_LIKE	Limisphaera_LIKE	Limisphaera_LIKE	0	0	0.0209424	0	0.979058	0.000159167	0	0	0	0.000230556	7.96296e-05	-0.000150926			OTU_8734	Bin110	3.33333e-06	Bacteria	Verrucomicrobia	Subdivision3	Subdivision3_genera_incertae_sedis	Subdivision3_genera_incertae_sedis	Subdivision3_genera_incertae_sedis
				original.bin489	Bin426	no	Bacteria	Chloroflexi_LIKE	Anaerolineae_LIKE	Anaerolineales_LIKE	Anaerolineaceae_LIKE	0.520499	0.0178253	0	0	0.461676	0.000155833	7.59259e-05	7.12963e-05	-4.62963e-06	9.25926e-05	6.75926e-05	-2.5e-05			OTU_11888	Bin110	3.33333e-06	Bacteria	Verrucomicrobia	Subdivision3	Subdivision3_genera_incertae_sedis	Subdivision3_genera_incertae_sedis	Subdivision3_genera_incertae_sedis
				original.bin343	Bin427	no	Bacteria	Planctomycetes	Planctomycetia	Planctomycetales	Planctomycetaceae	0.106306	0	0.0342342	0	0.859459	0.000154167	2.40741e-05	1.11111e-05	-1.2963e-05	0.000153704	4.90741e-05	-0.00010463			OTU_18417	Bin110	3.33333e-06	Bacteria	Verrucomicrobia	Subdivision3	Subdivision3_genera_incertae_sedis	Subdivision3_genera_incertae_sedis	Subdivision3_genera_incertae_sedis
				original.bin498	Bin428	no	Bacteria	Acidobacteria_LIKE	Acidobacteria_Gp3_LIKE	Paludibaculum_LIKE	Paludibaculum_LIKE	0	0.0217391	0.0289855	0	0.949275	0.000153333	0	0	0	0.000205556	0.00010463	-0.000100926			OTU_7083	Bin110	1.66667e-06	Bacteria	Verrucomicrobia	Subdivision3	Limisphaera	Limisphaera	Limisphaera
				original.bin361	Bin429	no	Bacteria	Planctomycetes_LIKE	Planctomycetia_LIKE	Planctomycetales_LIKE	Planctomycetaceae_LIKE	0	0.149362	0.0273224	0	0.823315	0.0001525	0	0	0	0.000124074	8.05556e-05	-4.35185e-05			OTU_7323	Bin110	1.66667e-06	Bacteria	Verrucomicrobia	Subdivision3	Subdivision3_genera_incertae_sedis	Subdivision3_genera_incertae_sedis	Subdivision3_genera_incertae_sedis
				original.bin550	Bin430	no	Bacteria	Chlamydiae	Chlamydiia	Chlamydiales	Simkaniaceae	0.0291439	0	0	0	0.970856	0.0001525	1.2037e-05	2.77778e-06	-9.25926e-06	0.000160185	8.88889e-05	-7.12963e-05			OTU_12334	Bin110	1.66667e-06	Bacteria	Verrucomicrobia	Subdivision3	Subdivision3_genera_incertae_sedis	Subdivision3_genera_incertae_sedis	Subdivision3_genera_incertae_sedis
				original.bin569	Bin431	no	Bacteria	Chlamydiae	Chlamydiia	Chlamydiales	Parachlamydiaceae	0.0145719	0.173042	0	0	0.812386	0.0001525	0	3.7037e-06	3.7037e-06	0.00015	6.2963e-05	-8.7037e-05			OTU_17043	Bin110	1.66667e-06	Bacteria	Verrucomicrobia	Subdivision3	Subdivision3_genera_incertae_sedis	Subdivision3_genera_incertae_sedis	Subdivision3_genera_incertae_sedis
				original.bin1	Bin432	no	Bacteria	Proteobacteria_LIKE	Gammaproteobacteria_LIKE	Pasteurellales_LIKE	Pasteurellaceae_LIKE	0.360806	0	0.0201465	0	0.619048	0.000151667	4.16667e-05	4.35185e-05	1.85185e-06	9.72222e-05	6.38889e-05	-3.33333e-05			OTU_24827	Bin110	1.66667e-06	Bacteria	Verrucomicrobia	Subdivision3	Subdivision3_genera_incertae_sedis	Subdivision3_genera_incertae_sedis	Subdivision3_genera_incertae_sedis
				original.bin80	Bin433	no	Bacteria	Proteobacteria	Gammaproteobacteria	Legionellales_LIKE	Coxiellaceae_LIKE	0.162063	0.0202578	0.00736648	0	0.810313	0.000150833	5.74074e-05	3.7037e-06	-5.37037e-05	0.000117593	3.05556e-05	-8.7037e-05			OTU_8844	Bin110	8.33333e-07	Bacteria	Verrucomicrobia	Subdivision3	Subdivision3_genera_incertae_sedis	Subdivision3_genera_incertae_sedis	Subdivision3_genera_incertae_sedis
				original.bin524	Bin434	no	Bacteria	Armatimonadetes	Armatimonadetes_gp4	Armatimonadetes_gp4	Armatimonadetes_gp4	0	0.0670391	0.0167598	0	0.916201	0.000149167	0	0	0	0.00015	0.000138889	-1.11111e-05			OTU_381	Bin111	0.000170833	Bacteria	Verrucomicrobia	Subdivision3	Subdivision3_genera_incertae_sedis	Subdivision3_genera_incertae_sedis	Subdivision3_genera_incertae_sedis
				original.bin548	Bin435	no	Bacteria	Chlamydiae	Chlamydiia	Chlamydiales	Parachlamydiaceae	0.108614	0.00374532	0	0	0.88764	0.000148333	2.96296e-05	2.40741e-05	-5.55556e-06	0.000112037	4.35185e-05	-6.85185e-05			OTU_2539	Bin111	0.000119167	Bacteria	Verrucomicrobia	Subdivision3	Subdivision3_genera_incertae_sedis	Subdivision3_genera_incertae_sedis	Subdivision3_genera_incertae_sedis
				original.bin165	Bin436	no	Bacteria	Firmicutes_LIKE	Clostridia_LIKE	Clostridiales_LIKE	Ruminococcaceae_LIKE	0.101695	0	0.0131827	0	0.885122	0.0001475	3.7037e-06	4.62963e-05	4.25926e-05	0.000112037	0.000109259	-2.77778e-06			OTU_1457	Bin111	9.08333e-05	Bacteria	Verrucomicrobia	Subdivision3	Subdivision3_genera_incertae_sedis	Subdivision3_genera_incertae_sedis	Subdivision3_genera_incertae_sedis
				original.bin55	Bin437	no	Bacteria	Proteobacteria	Gammaproteobacteria	Legionellales	Coxiellaceae	0	0	0.00568182	0	0.994318	0.000146667	0	0	0	0.000122222	0.000152778	3.05556e-05			OTU_870	Bin111	7.83333e-05	Bacteria	Verrucomicrobia	Subdivision3	Subdivision3_genera_incertae_sedis	Subdivision3_genera_incertae_sedis	Subdivision3_genera_incertae_sedis
				original.bin530	Bin438	no	Bacteria	Verrucomicrobia_LIKE	Verrucomicrobiae_LIKE	Verrucomicrobiales_LIKE	Verrucomicrobiaceae_LIKE	0.0094697	0	0	0	0.99053	0.000146667	4.62963e-06	0	-4.62963e-06	0.000134259	7.22222e-05	-6.2037e-05			OTU_490	Bin111	7.41667e-05	Bacteria	Verrucomicrobia	Subdivision3	Subdivision3_genera_incertae_sedis	Subdivision3_genera_incertae_sedis	Subdivision3_genera_incertae_sedis
				original.bin228	Bin439	no	Bacteria	Proteobacteria	Deltaproteobacteria	Myxococcales	Polyangiaceae_LIKE	0.4	0	0	0	0.6	0.000145833	5.83333e-05	9.62963e-05	3.7963e-05	0.000108333	2.87037e-05	-7.96296e-05			OTU_3497	Bin111	4.75e-05	Bacteria	Verrucomicrobia	Subdivision3	Subdivision3_genera_incertae_sedis	Subdivision3_genera_incertae_sedis	Subdivision3_genera_incertae_sedis
				original.bin305	Bin440	no	Bacteria	Planctomycetes	Planctomycetia	Candidatus Brocadiales	Candidatus Brocadiaceae	0.19619	0	0	0	0.80381	0.000145833	1.94444e-05	5e-05	3.05556e-05	0.000138889	3.61111e-05	-0.000102778			OTU_24727	Bin111	4e-05	Bacteria	Verrucomicrobia	Subdivision3	Subdivision3_genera_incertae_sedis	Subdivision3_genera_incertae_sedis	Subdivision3_genera_incertae_sedis
				original.bin334	Bin441	no	Bacteria	Planctomycetes	Planctomycetia	Planctomycetales	Planctomycetaceae	0	0	0.0609524	0	0.939048	0.000145833	0	0	0	0.000137037	0.000123148	-1.38889e-05			OTU_3231	Bin111	3.33333e-05	Bacteria	Verrucomicrobia	Subdivision3	Subdivision3_genera_incertae_sedis	Subdivision3_genera_incertae_sedis	Subdivision3_genera_incertae_sedis
				original.bin176	Bin442	no	Bacteria	Proteobacteria	Alphaproteobacteria	Alphaproteobacteria_incertae_sedis_LIKE	Rhizomicrobium_LIKE	0.0536398	0	0.0114943	0	0.934866	0.000145	6.48148e-06	1.48148e-05	8.33333e-06	0.000174074	2.40741e-05	-0.00015			OTU_1832	Bin111	2.58333e-05	Bacteria	Verrucomicrobia	Subdivision3	Subdivision3_genera_incertae_sedis	Subdivision3_genera_incertae_sedis	Subdivision3_genera_incertae_sedis
				original.bin54	Bin443	no	Bacteria	Proteobacteria	Gammaproteobacteria	Xanthomonadales_LIKE	Sinobacteraceae_LIKE	0.138728	0	0.00578035	0	0.855491	0.000144167	2.40741e-05	0	-2.40741e-05	0.000164815	5.27778e-05	-0.000112037			OTU_2126	Bin111	1.83333e-05	Bacteria	Verrucomicrobia	Subdivision3	Unclassified_Subdivision3	Unclassified_Subdivision3	Unclassified_Subdivision3
				original.bin607	Bin444	no	Bacteria	Proteobacteria_LIKE	Betaproteobacteria_LIKE	Burkholderiales_LIKE	Alcaligenaceae_LIKE	0.0231214	0.0674374	0.0308285	0	0.878613	0.000144167	9.25926e-06	0	-9.25926e-06	0.000133333	0.000190741	5.74074e-05			OTU_2571	Bin111	1.75e-05	Bacteria	Unclassified_Bacteria	Unclassified_Bacteria	Unclassified_Bacteria	Unclassified_Bacteria	Unclassified_Bacteria
				original.bin187	Bin445	no	Bacteria	Proteobacteria	Oligoflexia	Oligoflexales	Oligoflexaceae	0.262745	0	0.0294118	0	0.707843	0.000141667	2.5e-05	1.85185e-06	-2.31481e-05	8.7963e-05	5.09259e-05	-3.7037e-05			OTU_1789	Bin111	1.58333e-05	Bacteria	Verrucomicrobia	Subdivision3	Subdivision3_genera_incertae_sedis	Subdivision3_genera_incertae_sedis	Subdivision3_genera_incertae_sedis
				original.bin330	Bin446	no	Bacteria	Planctomycetes	Planctomycetia	Planctomycetales	Planctomycetaceae	0	0.0176471	0	0	0.982353	0.000141667	0	0	0	0.000125	7.5e-05	-5e-05			OTU_2912	Bin111	1.41667e-05	Bacteria	Verrucomicrobia	Subdivision3	Subdivision3_genera_incertae_sedis	Subdivision3_genera_incertae_sedis	Subdivision3_genera_incertae_sedis
				original.bin65	Bin447	no	Bacteria	Proteobacteria	Gammaproteobacteria	Chromatiales	Thioalkalispiraceae	0	0.0157791	0.0118343	0	0.972387	0.000140833	0	0	0	0.000155556	0.000132407	-2.31481e-05			OTU_21753	Bin111	1.41667e-05	Bacteria	Verrucomicrobia	Subdivision3	Subdivision3_genera_incertae_sedis	Subdivision3_genera_incertae_sedis	Subdivision3_genera_incertae_sedis
				original.bin535	Bin448	no	Bacteria	Firmicutes_LIKE	Erysipelotrichia_LIKE	Erysipelotrichales_LIKE	Erysipelotrichaceae_LIKE	0.0710059	0	0	0	0.928994	0.000140833	0	2.03704e-05	2.03704e-05	0.000186111	0.000118519	-6.75926e-05			OTU_12598	Bin111	1.16667e-05	Bacteria	Verrucomicrobia	Subdivision3	Subdivision3_genera_incertae_sedis	Subdivision3_genera_incertae_sedis	Subdivision3_genera_incertae_sedis
				original.bin121	Bin449	no	Bacteria	Verrucomicrobia	Spartobacteria	Spartobacteria_genera_incertae_sedis	Spartobacteria_genera_incertae_sedis	0.170635	0	0	0	0.829365	0.00014	7.40741e-06	3.33333e-05	2.59259e-05	0.000131481	7.5e-05	-5.64815e-05			OTU_22261	Bin111	6.66667e-06	Bacteria	Verrucomicrobia	Subdivision3	Subdivision3_genera_incertae_sedis	Subdivision3_genera_incertae_sedis	Subdivision3_genera_incertae_sedis
				original.bin500	Bin450	no	Bacteria	Chloroflexi	Caldilineae	Caldilineales	Caldilineaceae	0.0416667	0	0.0912698	0	0.867063	0.00014	0	6.48148e-06	6.48148e-06	0.000110185	0.000110185	0			OTU_3985	Bin111	5.83333e-06	Bacteria	Verrucomicrobia	Subdivision3	Subdivision3_genera_incertae_sedis	Subdivision3_genera_incertae_sedis	Subdivision3_genera_incertae_sedis
				original.bin67	Bin451	no	Bacteria	Proteobacteria	Gammaproteobacteria	Oceanospirillales_LIKE	Oceanospirillaceae_LIKE	0.097561	0	0.113821	0	0.788618	0.000136667	2.03704e-05	0	-2.03704e-05	0.000138889	6.94444e-05	-6.94444e-05			OTU_12726	Bin111	4.16667e-06	Bacteria	Verrucomicrobia	Subdivision3	Subdivision3_genera_incertae_sedis	Subdivision3_genera_incertae_sedis	Subdivision3_genera_incertae_sedis
				original.bin547	Bin452	no	Bacteria	Chlamydiae	Chlamydiia	Chlamydiales	Simkaniaceae_LIKE	0.134146	0	0.0162602	0	0.849593	0.000136667	0	1.85185e-06	1.85185e-06	8.98148e-05	3.7037e-05	-5.27778e-05			OTU_16962	Bin111	2.5e-06	Bacteria	Verrucomicrobia	Subdivision3	Subdivision3_genera_incertae_sedis	Subdivision3_genera_incertae_sedis	Subdivision3_genera_incertae_sedis
				original.bin571	Bin453	no	Bacteria	Chlamydiae	Chlamydiia	Chlamydiales	Parachlamydiaceae	0	0	0.0203252	0	0.979675	0.000136667	0	0	0	0.000138889	8.33333e-05	-5.55556e-05			OTU_24346	Bin111	2.5e-06	Bacteria	Verrucomicrobia	Subdivision3	Subdivision3_genera_incertae_sedis	Subdivision3_genera_incertae_sedis	Subdivision3_genera_incertae_sedis
				original.bin474	Bin454	no	Bacteria	Chloroflexi_LIKE	Thermomicrobia_LIKE	Sphaerobacterales_LIKE	Sphaerobacteraceae_LIKE	0.0163599	0.00817996	0.0184049	0	0.957055	0.000135833	0	7.40741e-06	7.40741e-06	0.000105556	0.000111111	5.55556e-06			OTU_5260	Bin111	1.66667e-06	Bacteria	Verrucomicrobia	Subdivision3	Subdivision3_genera_incertae_sedis	Subdivision3_genera_incertae_sedis	Subdivision3_genera_incertae_sedis
				original.bin552	Bin455	no	Bacteria	Chlamydiae	Chlamydiia	Chlamydiales	Chlamydiaceae	0.403292	0	0.0514403	0	0.545267	0.000135	0.000106481	2.87037e-05	-7.77778e-05	5.83333e-05	7.12963e-05	1.2963e-05			OTU_8403	Bin111	1.66667e-06	Bacteria	Verrucomicrobia	Subdivision3	Subdivision3_genera_incertae_sedis	Subdivision3_genera_incertae_sedis	Subdivision3_genera_incertae_sedis
				original.bin575	Bin456	no	Bacteria	Firmicutes	Clostridia	Clostridiales	Peptococcaceae 1	0.0843621	0.0123457	0.0226337	0	0.880658	0.000135	6.48148e-06	2.40741e-05	1.75926e-05	7.40741e-05	0.000234259	0.000160185			OTU_5165	Bin111	8.33333e-07	Bacteria	Verrucomicrobia	Subdivision3	Subdivision3_genera_incertae_sedis	Subdivision3_genera_incertae_sedis	Subdivision3_genera_incertae_sedis
				original.bin539	Bin457	no	Bacteria	Firmicutes_LIKE	Erysipelotrichia_LIKE	Erysipelotrichales_LIKE	Erysipelotrichaceae_LIKE	0.010352	0	0	0	0.989648	0.000134167	0	4.62963e-06	4.62963e-06	0.000111111	0.000150926	3.98148e-05			OTU_10148	Bin111	8.33333e-07	Bacteria	Verrucomicrobia	Subdivision3	Subdivision3_genera_incertae_sedis	Subdivision3_genera_incertae_sedis	Subdivision3_genera_incertae_sedis
				original.bin625	Bin458	no	Bacteria	Firmicutes_LIKE	Clostridia_LIKE	Clostridiales_LIKE	Lachnospiraceae_LIKE	0	0	0	0	1	0.000134167	0	0	0	0.000138889	0.000152778	1.38889e-05			OTU_17495	Bin111	8.33333e-07	Bacteria	Verrucomicrobia	Unclassified_Verrucomicrobia	Unclassified_Verrucomicrobia	Unclassified_Verrucomicrobia	Unclassified_Verrucomicrobia
				original.bin25	Bin459	no	Bacteria	Proteobacteria	Gammaproteobacteria	Methylococcales_LIKE	Methylococcaceae_LIKE	0.08125	0.0125	0	0	0.90625	0.000133333	1.11111e-05	0	-1.11111e-05	0.000116667	6.66667e-05	-5e-05			OTU_176	Bin112	0.000535833	Bacteria	Verrucomicrobia	Subdivision3	Subdivision3_genera_incertae_sedis	Subdivision3_genera_incertae_sedis	Subdivision3_genera_incertae_sedis
				original.bin641	Bin460	no	Bacteria	Bacteroidetes_LIKE	Bacteroidia_LIKE	Bacteroidales_LIKE	Rikenellaceae_LIKE	0.0875	0	0.0145833	0	0.897917	0.000133333	1.85185e-06	2.03704e-05	1.85185e-05	8.05556e-05	0.000112963	3.24074e-05			OTU_184	Bin112	0.00052	Bacteria	Verrucomicrobia	Subdivision3	Subdivision3_genera_incertae_sedis	Subdivision3_genera_incertae_sedis	Subdivision3_genera_incertae_sedis
				original.bin230	Bin461	no	Bacteria	Proteobacteria	Deltaproteobacteria	Myxococcales	Polyangiaceae_LIKE	0.103226	0	0.0387097	0	0.858065	0.000129167	1.01852e-05	1.11111e-05	9.25926e-07	0.000150926	7.77778e-05	-7.31481e-05			OTU_21262	Bin112	0.000291667	Bacteria	Verrucomicrobia	Subdivision3	Subdivision3_genera_incertae_sedis	Subdivision3_genera_incertae_sedis	Subdivision3_genera_incertae_sedis
				original.bin160	Bin462	no	Bacteria	Proteobacteria	Gammaproteobacteria_LIKE	Xanthomonadales_LIKE	Xanthomonadaceae_LIKE	0.0649351	0	0.0194805	0	0.915584	0.000128333	0	2.77778e-05	2.77778e-05	0.000138889	9.44444e-05	-4.44444e-05			OTU_16797	Bin112	0.000136667	Bacteria	Verrucomicrobia	Subdivision3	Subdivision3_genera_incertae_sedis	Subdivision3_genera_incertae_sedis	Subdivision3_genera_incertae_sedis
				original.bin606	Bin463	no	Bacteria	candidate division ZB3_LIKE	ZB3_genera_incertae_sedis_LIKE	ZB3_genera_incertae_sedis_LIKE	ZB3_genera_incertae_sedis_LIKE	0.188312	0	0	0	0.811688	0.000128333	4.62963e-06	6.94444e-05	6.48148e-05	0.000131481	0.000108333	-2.31481e-05			OTU_815	Bin112	0.000118333	Bacteria	Verrucomicrobia	Subdivision3	Subdivision3_genera_incertae_sedis	Subdivision3_genera_incertae_sedis	Subdivision3_genera_incertae_sedis
				original.bin329	Bin464	no	Bacteria	Planctomycetes	Planctomycetia	Planctomycetales	Planctomycetaceae	0.145969	0.0348584	0.0457516	0	0.77342	0.0001275	0	1.2037e-05	1.2037e-05	0.000107407	9.90741e-05	-8.33333e-06			OTU_1195	Bin112	0.000105833	Bacteria	Verrucomicrobia	Subdivision3	Subdivision3_genera_incertae_sedis	Subdivision3_genera_incertae_sedis	Subdivision3_genera_incertae_sedis
				original.bin171	Bin465	no	Bacteria	Proteobacteria	Alphaproteobacteria_LIKE	Sphingomonadales_LIKE	Sphingomonadaceae_LIKE	0.175439	0	0	0	0.824561	0.000126667	2.5e-05	0	-2.5e-05	0.000152778	6.38889e-05	-8.88889e-05			OTU_3521	Bin112	6.33333e-05	Bacteria	Verrucomicrobia	Subdivision3	Subdivision3_genera_incertae_sedis	Subdivision3_genera_incertae_sedis	Subdivision3_genera_incertae_sedis
				original.bin314	Bin466	no	Bacteria	Planctomycetes	Planctomycetia	Planctomycetales	Planctomycetaceae	0.0263158	0.0175439	0.0482456	0	0.907895	0.000126667	0	5.55556e-06	5.55556e-06	0.000127778	9.16667e-05	-3.61111e-05			OTU_7052	Bin112	3.5e-05	Bacteria	Verrucomicrobia	Subdivision3	Subdivision3_genera_incertae_sedis	Subdivision3_genera_incertae_sedis	Subdivision3_genera_incertae_sedis
				original.bin559	Bin467	no	Bacteria	Chlamydiae	Chlamydiia	Chlamydiales	Parachlamydiaceae	0.0197368	0	0.0394737	0	0.940789	0.000126667	0	8.33333e-06	8.33333e-06	0.000105556	5.83333e-05	-4.72222e-05			OTU_18435	Bin112	2.08333e-05	Bacteria	Verrucomicrobia	Subdivision3	Subdivision3_genera_incertae_sedis	Subdivision3_genera_incertae_sedis	Subdivision3_genera_incertae_sedis
				original.bin11	Bin468	no	Bacteria	Proteobacteria	Gammaproteobacteria_LIKE	Gammaproteobacteria_incertae_sedis_LIKE	Candidatus Carsonella_LIKE	0.0507726	0	0.0927152	0	0.856512	0.000125833	1.66667e-05	4.62963e-06	-1.2037e-05	0.000158333	8.42593e-05	-7.40741e-05			OTU_2711	Bin112	1.41667e-05	Bacteria	Verrucomicrobia	Subdivision3	Subdivision3_genera_incertae_sedis	Subdivision3_genera_incertae_sedis	Subdivision3_genera_incertae_sedis
				original.bin303	Bin469	no	Bacteria	Planctomycetes_LIKE	Planctomycetia_LIKE	Planctomycetales_LIKE	Planctomycetaceae_LIKE	0.0111111	0	0	0	0.988889	0.000125	0	4.62963e-06	4.62963e-06	0.000158333	4.81481e-05	-0.000110185			OTU_17322	Bin112	4.16667e-06	Bacteria	Verrucomicrobia	Subdivision3	Subdivision3_genera_incertae_sedis	Subdivision3_genera_incertae_sedis	Subdivision3_genera_incertae_sedis
				original.bin531	Bin470	no	Bacteria	Firmicutes_LIKE	Erysipelotrichia_LIKE	Erysipelotrichales_LIKE	Erysipelotrichaceae_LIKE	0.126126	0.0788288	0.00675676	0	0.788288	0.000123333	5e-05	1.85185e-06	-4.81481e-05	9.72222e-05	1.2037e-05	-8.51852e-05			OTU_5995	Bin112	2.5e-06	Bacteria	Verrucomicrobia	Subdivision3	Subdivision3_genera_incertae_sedis	Subdivision3_genera_incertae_sedis	Subdivision3_genera_incertae_sedis
				original.bin560	Bin471	no	Bacteria	Chlamydiae	Chlamydiia	Chlamydiales	Parachlamydiaceae	0.0045045	0	0	0	0.995495	0.000123333	0	1.85185e-06	1.85185e-06	9.16667e-05	6.2037e-05	-2.96296e-05			OTU_10909	Bin112	2.5e-06	Bacteria	Verrucomicrobia	Subdivision3	Subdivision3_genera_incertae_sedis	Subdivision3_genera_incertae_sedis	Subdivision3_genera_incertae_sedis
				original.bin239	Bin472	no	Bacteria	Proteobacteria	Alphaproteobacteria	Rhodospirillales_LIKE	Rhodospirillaceae_LIKE	0.0136054	0.0249433	0.0566893	0	0.904762	0.0001225	0	5.55556e-06	5.55556e-06	0.000125	4.07407e-05	-8.42593e-05			OTU_3750	Bin112	1.66667e-06	Bacteria	Verrucomicrobia	Subdivision3	Subdivision3_genera_incertae_sedis	Subdivision3_genera_incertae_sedis	Subdivision3_genera_incertae_sedis
				original.bin234	Bin473	no	Bacteria	Proteobacteria	Alphaproteobacteria	Rhodospirillales_LIKE	Rhodospirillaceae_LIKE	0.182648	0	0	0	0.817352	0.000121667	4.62963e-06	3.98148e-05	3.51852e-05	0.000150926	0.000101852	-4.90741e-05			OTU_8788	Bin112	8.33333e-07	Bacteria	Verrucomicrobia	Subdivision3	Subdivision3_genera_incertae_sedis	Subdivision3_genera_incertae_sedis	Subdivision3_genera_incertae_sedis
				original.bin169	Bin474	no	Bacteria	Proteobacteria	Deltaproteobacteria_LIKE	Bdellovibrionales_LIKE	Bdellovibrionaceae_LIKE	0.087963	0	0	0	0.912037	0.00012	0	0	0	9.72222e-05	9.72222e-05	0			OTU_15462	Bin112	8.33333e-07	Bacteria	Verrucomicrobia	Subdivision3	Subdivision3_genera_incertae_sedis	Subdivision3_genera_incertae_sedis	Subdivision3_genera_incertae_sedis
				original.bin192	Bin475	no	Bacteria	Proteobacteria	Deltaproteobacteria_LIKE	Myxococcales_LIKE	Vulgatibacteraceae_LIKE	0	0	0	0	1	0.00012	0	0	0	0.000102778	0.000102778	0			OTU_1478	Bin113	7.16667e-05	Bacteria	Verrucomicrobia	Verrucomicrobiae	Verrucomicrobiales	Verrucomicrobiaceae	Brevifollis
				original.bin203	Bin476	no	Bacteria	Proteobacteria	Deltaproteobacteria_LIKE	Myxococcales_LIKE	Myxococcaceae_LIKE	0	0	0.0138889	0	0.986111	0.00012	0	0	0	0.000113889	9.44444e-05	-1.94444e-05			OTU_2449	Bin113	4.25e-05	Bacteria	Verrucomicrobia	Verrucomicrobiae	Verrucomicrobiales	Verrucomicrobiaceae	Luteolibacter
				original.bin506	Bin477	no	Bacteria	Elusimicrobia_LIKE	Elusimicrobia_LIKE	Elusimicrobiales_LIKE	Elusimicrobiaceae_LIKE	0.118056	0	0	0	0.881944	0.00012	7.40741e-06	3.51852e-05	2.77778e-05	0.000150926	0.000103704	-4.72222e-05			OTU_1602	Bin113	3.33333e-05	Bacteria	Verrucomicrobia	Verrucomicrobiae	Verrucomicrobiales	Verrucomicrobiaceae	Luteolibacter
				original.bin47	Bin478	no	Bacteria	Proteobacteria	Gammaproteobacteria	Xanthomonadales	Sinobacteraceae	0.0955711	0.030303	0.039627	0	0.834499	0.000119167	1.48148e-05	4.62963e-06	-1.01852e-05	0.000118519	6.66667e-05	-5.18519e-05			OTU_3612	Bin113	2.66667e-05	Bacteria	Verrucomicrobia	Verrucomicrobiae	Verrucomicrobiales	Verrucomicrobiaceae	Prosthecobacter
				original.bin640	Bin479	no	Bacteria	Firmicutes_LIKE	Erysipelotrichia_LIKE	Erysipelotrichales_LIKE	Erysipelotrichaceae_LIKE	0	0.011655	0	0	0.988345	0.000119167	0	0	0	0.000166667	6.11111e-05	-0.000105556			OTU_18386	Bin113	2.41667e-05	Bacteria	Verrucomicrobia	Verrucomicrobiae	Verrucomicrobiales	Verrucomicrobiaceae	Luteolibacter
				original.bin83	Bin480	no	Bacteria	Proteobacteria	Gammaproteobacteria	Oceanospirillales_LIKE	Oleiphilaceae_LIKE	0.0117371	0.0469484	0	0	0.941315	0.000118333	0	4.62963e-06	4.62963e-06	0.000117593	3.98148e-05	-7.77778e-05			OTU_7315	Bin113	2e-05	Bacteria	Verrucomicrobia	Verrucomicrobiae	Verrucomicrobiales	Verrucomicrobiaceae	Luteolibacter
				original.bin312	Bin481	no	Bacteria	Planctomycetes	Planctomycetia	Planctomycetales	Planctomycetaceae	0.0211268	0	0.0211268	0	0.957746	0.000118333	6.48148e-06	0	-6.48148e-06	0.000126852	4.16667e-05	-8.51852e-05			OTU_12970	Bin113	1.91667e-05	Bacteria	Verrucomicrobia	Verrucomicrobiae	Verrucomicrobiales	Verrucomicrobiaceae	Prosthecobacter
				original.bin534	Bin482	no	Bacteria	Firmicutes_LIKE	Erysipelotrichia_LIKE	Erysipelotrichales_LIKE	Erysipelotrichaceae_LIKE	0	0	0	0	1	0.000118333	0	0	0	0.000172222	3.33333e-05	-0.000138889			OTU_3856	Bin113	1.66667e-05	Bacteria	Verrucomicrobia	Spartobacteria	Unclassified_Spartobacteria	Unclassified_Spartobacteria	Unclassified_Spartobacteria
				original.bin620	Bin483	no	Bacteria	Parcubacteria	Parcubacteria_genera_incertae_sedis	Parcubacteria_genera_incertae_sedis	Parcubacteria_genera_incertae_sedis	0.152582	0	0.00704225	0	0.840376	0.000118333	0	3.42593e-05	3.42593e-05	0.000138889	8.7963e-05	-5.09259e-05			OTU_9281	Bin113	1.33333e-05	Bacteria	Verrucomicrobia	Verrucomicrobiae	Verrucomicrobiales	Verrucomicrobiaceae	Luteolibacter
				original.bin317	Bin484	no	Bacteria	Planctomycetes	Planctomycetia	Planctomycetales	Planctomycetaceae	0.0378251	0	0	0	0.962175	0.0001175	1.85185e-06	1.2963e-05	1.11111e-05	0.000134259	2.87037e-05	-0.000105556			OTU_3868	Bin113	1.08333e-05	Bacteria	Verrucomicrobia	Verrucomicrobiae	Verrucomicrobiales	Verrucomicrobiaceae	Unclassified_Verrucomicrobiaceae
				original.bin396	Bin485	no	Bacteria	Acidobacteria	Acidobacteria_Gp22	Gp22	Gp22	0.00945626	0.0449173	0.0236407	0	0.921986	0.0001175	0	0	0	0.000118519	4.16667e-05	-7.68519e-05			OTU_1635	Bin113	1e-05	Bacteria	Verrucomicrobia	Verrucomicrobiae	Verrucomicrobiales	Verrucomicrobiaceae	Luteolibacter
				original.bin549	Bin486	no	Bacteria	Chlamydiae	Chlamydiia	Chlamydiales	Simkaniaceae	0.0833333	0.0833333	0	0	0.833333	0.000116667	0	0	0	0.000103704	5.55556e-05	-4.81481e-05			OTU_12499	Bin113	5.83333e-06	Bacteria	Verrucomicrobia	Verrucomicrobiae	Verrucomicrobiales	Verrucomicrobiaceae	Prosthecobacter
				original.bin565	Bin487	no	Bacteria	Chlamydiae	Chlamydiia	Chlamydiales	Parachlamydiaceae	0.0690476	0.0309524	0.0119048	0	0.888095	0.000116667	0	0	0	0.000125	7.5e-05	-5e-05			OTU_19687	Bin113	4.16667e-06	Bacteria	Verrucomicrobia	Verrucomicrobiae	Verrucomicrobiales	Verrucomicrobiaceae	Brevifollis
				original.bin576	Bin488	no	Bacteria	Firmicutes	Clostridia	Clostridiales	Gracilibacteraceae	0.0047619	0	0.0142857	0	0.980952	0.000116667	0	0	0	7.5e-05	0.000188889	0.000113889			OTU_7115	Bin113	3.33333e-06	Bacteria	Verrucomicrobia	Verrucomicrobiae	Verrucomicrobiales	Verrucomicrobiaceae	Unclassified_Verrucomicrobiaceae
				original.bin52	Bin489	no	Bacteria	Proteobacteria	Gammaproteobacteria	Methylococcales_LIKE	Methylococcaceae_LIKE	0.172662	0	0	0	0.827338	0.000115833	2.5e-05	1.01852e-05	-1.48148e-05	0.000113889	9.81481e-05	-1.57407e-05			OTU_8368	Bin113	3.33333e-06	Bacteria	Verrucomicrobia	Verrucomicrobiae	Verrucomicrobiales	Verrucomicrobiaceae	Unclassified_Verrucomicrobiaceae
				original.bin154	Bin490	no	Bacteria	Verrucomicrobia	Opitutae	Puniceicoccales	Puniceicoccaceae	0.00724638	0	0	0	0.992754	0.000115	0	2.77778e-06	2.77778e-06	0.000258333	2.77778e-05	-0.000230556			OTU_21389	Bin113	3.33333e-06	Bacteria	Verrucomicrobia	Verrucomicrobiae	Verrucomicrobiales	Verrucomicrobiaceae	Luteolibacter
				original.bin4	Bin491	no	Bacteria	Firmicutes_LIKE	Clostridia_LIKE	Clostridiales_LIKE	Clostridiales_Incertae Sedis XI_LIKE	0	0	0.0705596	0	0.92944	0.000114167	0	0	0	9.72222e-05	9.44444e-05	-2.77778e-06			OTU_9969	Bin113	2.5e-06	Bacteria	Verrucomicrobia	Verrucomicrobiae	Verrucomicrobiales	Verrucomicrobiaceae	Luteolibacter
				original.bin49	Bin492	no	Bacteria	Proteobacteria	Gammaproteobacteria	Legionellales	Coxiellaceae	0.0490196	0.0122549	0.00980392	0	0.928922	0.000113333	0	7.40741e-06	7.40741e-06	0.000161111	3.42593e-05	-0.000126852			OTU_12483	Bin113	2.5e-06	Bacteria	Verrucomicrobia	Verrucomicrobiae	Verrucomicrobiales	Verrucomicrobiaceae	Brevifollis
				original.bin597	Bin493	no	Bacteria	Spirochaetes_LIKE	Spirochaetia_LIKE	Spirochaetales_LIKE	Spirochaetales_incertae_sedis_LIKE	0	0.110294	0.00735294	0	0.882353	0.000113333	0	0	0	8.33333e-05	7.22222e-05	-1.11111e-05			OTU_19547	Bin113	2.5e-06	Bacteria	Verrucomicrobia	Verrucomicrobiae	Verrucomicrobiales	Verrucomicrobiaceae	Unclassified_Verrucomicrobiaceae
				original.bin81	Bin494	no	Bacteria	Proteobacteria	Gammaproteobacteria	Oceanospirillales_LIKE	Oceanospirillaceae_LIKE	0.0248756	0	0.0323383	0	0.942786	0.000111667	7.40741e-06	0	-7.40741e-06	0.000125926	5e-05	-7.59259e-05			OTU_4084	Bin113	1.66667e-06	Bacteria	Verrucomicrobia	Spartobacteria	Spartobacteria_genera_incertae_sedis	Spartobacteria_genera_incertae_sedis	Spartobacteria_genera_incertae_sedis
				original.bin34	Bin495	no	Bacteria	Proteobacteria	Gammaproteobacteria	Arenicellales_LIKE	Arenicellaceae_LIKE	0.0250627	0	0.0075188	0	0.967419	0.000110833	0	1.85185e-06	1.85185e-06	0.00015	5.92593e-05	-9.07407e-05			OTU_20008	Bin113	1.66667e-06	Bacteria	Verrucomicrobia	Verrucomicrobiae	Verrucomicrobiales	Verrucomicrobiaceae	Unclassified_Verrucomicrobiaceae
				original.bin56	Bin496	no	Bacteria	Proteobacteria	Gammaproteobacteria	Legionellales	Coxiellaceae	0	0	0	0	1	0.000110833	0	0	0	0.000133333	9.16667e-05	-4.16667e-05			OTU_21087	Bin113	1.66667e-06	Bacteria	Verrucomicrobia	Spartobacteria	Unclassified_Spartobacteria	Unclassified_Spartobacteria	Unclassified_Spartobacteria
				original.bin519	Bin497	no	Bacteria	Chloroflexi	Ktedonobacteria	Ktedonobacterales	Ktedonobacteraceae_LIKE	0.152882	0	0.0250627	0	0.822055	0.000110833	8.33333e-06	7.40741e-06	-9.25926e-07	0.000111111	0.000110185	-9.25926e-07			OTU_12903	Bin113	8.33333e-07	Bacteria	Verrucomicrobia	Unclassified_Verrucomicrobia	Unclassified_Verrucomicrobia	Unclassified_Verrucomicrobia	Unclassified_Verrucomicrobia
				original.bin10	Bin498	no	Bacteria	Proteobacteria	Gammaproteobacteria	Gammaproteobacteria_incertae_sedis	Candidatus Carsonella	0.10101	0	0.030303	0	0.868687	0.00011	1.11111e-05	1.2037e-05	9.25926e-07	6.66667e-05	0.000112963	4.62963e-05			OTU_24801	Bin114	0.000135833	Bacteria	Verrucomicrobia	Spartobacteria	Spartobacteria_genera_incertae_sedis	Spartobacteria_genera_incertae_sedis	Spartobacteria_genera_incertae_sedis
				original.bin98	Bin499	no	Bacteria	Proteobacteria	Deltaproteobacteria	Bdellovibrionales	Bdellovibrionaceae	0	0.0205128	0.0589744	0	0.920513	0.000108333	0	0	0	9.25926e-05	0.000124074	3.14815e-05			OTU_524	Bin114	0.000115833	Bacteria	Verrucomicrobia	Spartobacteria	Spartobacteria_genera_incertae_sedis	Spartobacteria_genera_incertae_sedis	Spartobacteria_genera_incertae_sedis
				original.bin275	Bin500	no	Bacteria	Proteobacteria	Deltaproteobacteria	Myxococcales_LIKE	Phaselicystidaceae_LIKE	0.120513	0.0333333	0.00769231	0	0.838462	0.000108333	0	0	0	9.62963e-05	9.72222e-05	9.25926e-07			OTU_800	Bin114	8.33333e-05	Bacteria	Verrucomicrobia	Spartobacteria	Unclassified_Spartobacteria	Unclassified_Spartobacteria	Unclassified_Spartobacteria
				original.bin304	Bin501	no	Bacteria	Proteobacteria_LIKE	Alphaproteobacteria_LIKE	Rhodobacterales_LIKE	Rhodobacteraceae_LIKE	0	0	0.0205128	0	0.979487	0.000108333	0	0	0	0.000186111	2.87037e-05	-0.000157407			OTU_3215	Bin114	6.66667e-05	Bacteria	Verrucomicrobia	Spartobacteria	Spartobacteria_genera_incertae_sedis	Spartobacteria_genera_incertae_sedis	Spartobacteria_genera_incertae_sedis
				original.bin648	Bin502	no	Bacteria	Proteobacteria	Alphaproteobacteria_LIKE	Rhodospirillales_LIKE	Acetobacteraceae_LIKE	0.246154	0	0	0	0.753846	0.000108333	3.7037e-06	0	-3.7037e-06	7.96296e-05	5.83333e-05	-2.12963e-05			OTU_5685	Bin114	6.33333e-05	Bacteria	Verrucomicrobia	Spartobacteria	Spartobacteria_genera_incertae_sedis	Spartobacteria_genera_incertae_sedis	Spartobacteria_genera_incertae_sedis
				original.bin211	Bin503	no	Bacteria	Proteobacteria	Deltaproteobacteria	Myxococcales	Cystobacteraceae_LIKE	0.0981912	0	0.0568475	0	0.844961	0.0001075	1.11111e-05	0	-1.11111e-05	0.000118519	4.16667e-05	-7.68519e-05			OTU_23956	Bin114	5e-05	Bacteria	Verrucomicrobia	Spartobacteria	Spartobacteria_genera_incertae_sedis	Spartobacteria_genera_incertae_sedis	Spartobacteria_genera_incertae_sedis
				original.bin573	Bin504	no	Bacteria	Chlamydiae	Chlamydiia	Chlamydiales	Parachlamydiaceae	0	0	0	0	1	0.000106667	0	0	0	8.05556e-05	7.77778e-05	-2.77778e-06			OTU_2037	Bin114	3.5e-05	Bacteria	Verrucomicrobia	Spartobacteria	Spartobacteria_genera_incertae_sedis	Spartobacteria_genera_incertae_sedis	Spartobacteria_genera_incertae_sedis
				original.bin502	Bin505	no	Bacteria	Elusimicrobia_LIKE	Elusimicrobia_LIKE	Elusimicrobiales_LIKE	Elusimicrobiaceae_LIKE	0.0104987	0.0183727	0	0	0.971129	0.000105833	0	3.7037e-06	3.7037e-06	0.000126852	9.90741e-05	-2.77778e-05			OTU_18997	Bin114	3.41667e-05	Bacteria	Verrucomicrobia	Spartobacteria	Spartobacteria_genera_incertae_sedis	Spartobacteria_genera_incertae_sedis	Spartobacteria_genera_incertae_sedis
				original.bin570	Bin506	no	Bacteria	Chlamydiae	Chlamydiia	Chlamydiales	Parachlamydiaceae	0.131234	0	0.0446194	0	0.824147	0.000105833	1.85185e-05	8.33333e-06	-1.01852e-05	9.35185e-05	6.66667e-05	-2.68519e-05			OTU_1562	Bin114	2.66667e-05	Bacteria	Verrucomicrobia	Spartobacteria	Unclassified_Spartobacteria	Unclassified_Spartobacteria	Unclassified_Spartobacteria
				original.bin574	Bin507	no	Bacteria	Chlamydiae	Chlamydiia	Chlamydiales	Parachlamydiaceae	0.0262467	0	0.0131234	0	0.96063	0.000105833	2.77778e-06	6.48148e-06	3.7037e-06	0.000130556	5e-05	-8.05556e-05			OTU_2050	Bin114	2.66667e-05	Bacteria	Verrucomicrobia	Spartobacteria	Spartobacteria_genera_incertae_sedis	Spartobacteria_genera_incertae_sedis	Spartobacteria_genera_incertae_sedis
				original.bin6	Bin508	no	Bacteria	Proteobacteria_LIKE	Gammaproteobacteria_LIKE	Gammaproteobacteria_incertae_sedis_LIKE	Candidatus Carsonella_LIKE	0.042328	0.00793651	0	0	0.949735	0.000105	4.62963e-06	4.62963e-06	0	0.000112037	7.59259e-05	-3.61111e-05			OTU_1847	Bin114	2.58333e-05	Bacteria	Verrucomicrobia	Spartobacteria	Spartobacteria_genera_incertae_sedis	Spartobacteria_genera_incertae_sedis	Spartobacteria_genera_incertae_sedis
				original.bin48	Bin509	no	Bacteria	Proteobacteria	Gammaproteobacteria	Xanthomonadales_LIKE	Sinobacteraceae_LIKE	0.016	0	0	0	0.984	0.000104167	0	3.7037e-06	3.7037e-06	0.000147222	8.7963e-05	-5.92593e-05			OTU_16379	Bin114	2.58333e-05	Bacteria	Verrucomicrobia	Spartobacteria	Unclassified_Spartobacteria	Unclassified_Spartobacteria	Unclassified_Spartobacteria
				original.bin652	Bin510	no	Bacteria	candidate division WPS-2_LIKE	WPS-2_genera_incertae_sedis_LIKE	WPS-2_genera_incertae_sedis_LIKE	WPS-2_genera_incertae_sedis_LIKE	0.170667	0	0	0	0.829333	0.000104167	4.62963e-06	5.18519e-05	4.72222e-05	0.000142593	6.48148e-05	-7.77778e-05			OTU_2229	Bin114	2.16667e-05	Bacteria	Verrucomicrobia	Spartobacteria	Spartobacteria_genera_incertae_sedis	Spartobacteria_genera_incertae_sedis	Spartobacteria_genera_incertae_sedis
				original.bin51	Bin511	no	Bacteria	Proteobacteria	Gammaproteobacteria	Legionellales_LIKE	Coxiellaceae_LIKE	0.00813008	0.0162602	0.00813008	0	0.96748	0.0001025	0	0	0	6.38889e-05	0.00015	8.61111e-05			OTU_5908	Bin114	2.08333e-05	Bacteria	Verrucomicrobia	Spartobacteria	Spartobacteria_genera_incertae_sedis	Spartobacteria_genera_incertae_sedis	Spartobacteria_genera_incertae_sedis
				original.bin356	Bin512	no	Bacteria	candidate division WPS-1	WPS-1_genera_incertae_sedis	WPS-1_genera_incertae_sedis	WPS-1_genera_incertae_sedis	0.0406504	0	0.0162602	0	0.943089	0.0001025	8.33333e-06	3.7037e-06	-4.62963e-06	8.33333e-05	0.000107407	2.40741e-05			OTU_22856	Bin114	2e-05	Bacteria	Verrucomicrobia	Spartobacteria	Spartobacteria_genera_incertae_sedis	Spartobacteria_genera_incertae_sedis	Spartobacteria_genera_incertae_sedis
				original.bin532	Bin513	no	Bacteria	Marinimicrobia_LIKE	Marinimicrobia_genera_incertae_sedis_LIKE	Marinimicrobia_genera_incertae_sedis_LIKE	Marinimicrobia_genera_incertae_sedis_LIKE	0.238482	0	0	0	0.761518	0.0001025	5.27778e-05	0	-5.27778e-05	6.11111e-05	8.33333e-05	2.22222e-05			OTU_13422	Bin114	1.75e-05	Bacteria	Verrucomicrobia	Spartobacteria	Spartobacteria_genera_incertae_sedis	Spartobacteria_genera_incertae_sedis	Spartobacteria_genera_incertae_sedis
				original.bin614	Bin514	no	Bacteria	Parcubacteria	Parcubacteria_genera_incertae_sedis	Parcubacteria_genera_incertae_sedis	Parcubacteria_genera_incertae_sedis	0.173669	0	0	0	0.826331	9.91667e-05	3.7963e-05	1.38889e-05	-2.40741e-05	6.2037e-05	0.0001	3.7963e-05			OTU_20431	Bin114	1.5e-05	Bacteria	Verrucomicrobia	Spartobacteria	Unclassified_Spartobacteria	Unclassified_Spartobacteria	Unclassified_Spartobacteria
				original.bin180	Bin515	no	Bacteria	Spirochaetes_LIKE	Spirochaetia_LIKE	Spirochaetales_LIKE	Spirochaetaceae_LIKE	0.0508475	0.146893	0.0225989	0	0.779661	9.83333e-05	7.40741e-06	5.55556e-06	-1.85185e-06	8.7037e-05	5.18519e-05	-3.51852e-05			OTU_9881	Bin114	1.33333e-05	Bacteria	Verrucomicrobia	Spartobacteria	Spartobacteria_genera_incertae_sedis	Spartobacteria_genera_incertae_sedis	Spartobacteria_genera_incertae_sedis
				original.bin460	Bin516	no	Bacteria	Chloroflexi	Thermomicrobia	Sphaerobacterales	Sphaerobacteraceae	0.0141243	0	0	0	0.985876	9.83333e-05	1.85185e-06	2.77778e-06	9.25926e-07	6.75926e-05	8.61111e-05	1.85185e-05			OTU_5440	Bin114	1.16667e-05	Bacteria	Verrucomicrobia	Spartobacteria	Spartobacteria_genera_incertae_sedis	Spartobacteria_genera_incertae_sedis	Spartobacteria_genera_incertae_sedis
				original.bin8	Bin517	no	Bacteria	Firmicutes_LIKE	Erysipelotrichia_LIKE	Erysipelotrichales_LIKE	Erysipelotrichaceae_LIKE	0.0940171	0.0541311	0.019943	0	0.831909	9.75e-05	2.40741e-05	6.48148e-06	-1.75926e-05	4.53704e-05	0.000148148	0.000102778			OTU_9761	Bin114	1.16667e-05	Bacteria	Verrucomicrobia	Spartobacteria	Spartobacteria_genera_incertae_sedis	Spartobacteria_genera_incertae_sedis	Spartobacteria_genera_incertae_sedis
				original.bin483	Bin518	no	Bacteria	Gemmatimonadetes_LIKE	Gemmatimonadetes_LIKE	Gemmatimonadales_LIKE	Gemmatimonadaceae_LIKE	0.017094	0.188034	0	0	0.794872	9.75e-05	5.55556e-06	0	-5.55556e-06	0.000108333	3.05556e-05	-7.77778e-05			OTU_10729	Bin114	9.16667e-06	Bacteria	Verrucomicrobia	Spartobacteria	Spartobacteria_genera_incertae_sedis	Spartobacteria_genera_incertae_sedis	Spartobacteria_genera_incertae_sedis
				original.bin557	Bin519	no	Bacteria	Chlamydiae	Chlamydiia	Chlamydiales	Parachlamydiaceae	0.011396	0	0.034188	0	0.954416	9.75e-05	0	1.85185e-06	1.85185e-06	9.72222e-05	9.25926e-05	-4.62963e-06			OTU_5289	Bin114	8.33333e-06	Bacteria	Verrucomicrobia	Spartobacteria	Spartobacteria_genera_incertae_sedis	Spartobacteria_genera_incertae_sedis	Spartobacteria_genera_incertae_sedis
				original.bin615	Bin520	no	Bacteria	Firmicutes_LIKE	Clostridia_LIKE	Clostridiales_LIKE	Clostridiaceae 4_LIKE	0.150997	0	0	0	0.849003	9.75e-05	9.25926e-06	3.98148e-05	3.05556e-05	0.000132407	9.07407e-05	-4.16667e-05			OTU_6039	Bin114	8.33333e-06	Bacteria	Verrucomicrobia	Spartobacteria	Spartobacteria_genera_incertae_sedis	Spartobacteria_genera_incertae_sedis	Spartobacteria_genera_incertae_sedis
				original.bin35	Bin521	no	Bacteria	Proteobacteria	Gammaproteobacteria	Thiotrichales_LIKE	Thiotrichales_incertae_sedis_LIKE	0.117816	0	0.00862069	0	0.873563	9.66667e-05	9.25926e-06	1.75926e-05	8.33333e-06	5.46296e-05	0.000126852	7.22222e-05			OTU_14068	Bin114	8.33333e-06	Bacteria	Verrucomicrobia	Spartobacteria	Spartobacteria_genera_incertae_sedis	Spartobacteria_genera_incertae_sedis	Spartobacteria_genera_incertae_sedis
				original.bin582	Bin522	no	Bacteria	Firmicutes	Clostridia	Clostridiales	Lachnospiraceae	0.0373563	0.146552	0	0	0.816092	9.66667e-05	0	4.62963e-06	4.62963e-06	8.7963e-05	8.14815e-05	-6.48148e-06			OTU_19495	Bin114	8.33333e-06	Bacteria	Verrucomicrobia	Spartobacteria	Spartobacteria_genera_incertae_sedis	Spartobacteria_genera_incertae_sedis	Spartobacteria_genera_incertae_sedis
				original.bin561	Bin523	no	Bacteria	Chlamydiae	Chlamydiia	Chlamydiales	Parachlamydiaceae	0.00869565	0	0	0	0.991304	9.58333e-05	0	2.77778e-06	2.77778e-06	9.16667e-05	0.000116667	2.5e-05			OTU_3373	Bin114	6.66667e-06	Bacteria	Verrucomicrobia	Spartobacteria	Spartobacteria_genera_incertae_sedis	Spartobacteria_genera_incertae_sedis	Spartobacteria_genera_incertae_sedis
				original.bin626	Bin524	no	Bacteria	Firmicutes_LIKE	Erysipelotrichia_LIKE	Erysipelotrichales_LIKE	Erysipelotrichaceae_LIKE	0.0231884	0	0	0	0.976812	9.58333e-05	0	7.40741e-06	7.40741e-06	9.44444e-05	3.42593e-05	-6.01852e-05			OTU_5992	Bin114	6.66667e-06	Bacteria	Verrucomicrobia	Spartobacteria	Spartobacteria_genera_incertae_sedis	Spartobacteria_genera_incertae_sedis	Spartobacteria_genera_incertae_sedis
				original.bin31	Bin525	no	Bacteria	Proteobacteria	Gammaproteobacteria	Pseudomonadales_LIKE	Pseudomonadaceae_LIKE	0.0235988	0	0.0265487	0	0.949853	9.41667e-05	0	4.62963e-06	4.62963e-06	0.00012963	5.37037e-05	-7.59259e-05			OTU_19073	Bin114	6.66667e-06	Bacteria	Verrucomicrobia	Spartobacteria	Unclassified_Spartobacteria	Unclassified_Spartobacteria	Unclassified_Spartobacteria
				original.bin38	Bin526	no	Bacteria	Proteobacteria	Gammaproteobacteria	Legionellales	Legionellaceae	0.168142	0	0	0	0.831858	9.41667e-05	1.85185e-06	5.55556e-06	3.7037e-06	7.31481e-05	4.44444e-05	-2.87037e-05			OTU_9297	Bin114	5.83333e-06	Bacteria	Verrucomicrobia	Spartobacteria	Spartobacteria_genera_incertae_sedis	Spartobacteria_genera_incertae_sedis	Spartobacteria_genera_incertae_sedis
				original.bin66	Bin527	no	Bacteria	Proteobacteria	Gammaproteobacteria	Gammaproteobacteria_incertae_sedis_LIKE	Thiolapillus_LIKE	0.106195	0.0147493	0	0	0.879056	9.41667e-05	0	4.62963e-06	4.62963e-06	0.000116667	7.31481e-05	-4.35185e-05			OTU_10919	Bin114	5.83333e-06	Bacteria	Verrucomicrobia	Spartobacteria	Spartobacteria_genera_incertae_sedis	Spartobacteria_genera_incertae_sedis	Spartobacteria_genera_incertae_sedis
				original.bin87	Bin528	no	Bacteria	Proteobacteria	Betaproteobacteria	Neisseriales	Neisseriaceae	0.0560472	0	0	0	0.943953	9.41667e-05	3.7037e-06	1.38889e-05	1.01852e-05	8.7963e-05	7.77778e-05	-1.01852e-05			OTU_10098	Bin114	4.16667e-06	Bacteria	Verrucomicrobia	Spartobacteria	Terrimicrobium	Terrimicrobium	Terrimicrobium
				original.bin60	Bin529	no	Bacteria	Proteobacteria	Gammaproteobacteria	Legionellales	Coxiellaceae	0.014881	0.0625	0	0	0.922619	9.33333e-05	4.62963e-06	0	-4.62963e-06	6.48148e-05	3.88889e-05	-2.59259e-05			OTU_10849	Bin114	4.16667e-06	Bacteria	Verrucomicrobia	Spartobacteria	Spartobacteria_genera_incertae_sedis	Spartobacteria_genera_incertae_sedis	Spartobacteria_genera_incertae_sedis
				original.bin170	Bin530	no	Bacteria	Proteobacteria	Alphaproteobacteria_LIKE	Rhodospirillales_LIKE	Rhodospirillaceae_LIKE	0.00595238	0	0.0297619	0	0.964286	9.33333e-05	0	1.85185e-06	1.85185e-06	0.00010463	3.7037e-05	-6.75926e-05			OTU_7162	Bin114	3.33333e-06	Bacteria	Verrucomicrobia	Spartobacteria	Unclassified_Spartobacteria	Unclassified_Spartobacteria	Unclassified_Spartobacteria
				original.bin278	Bin531	no	Bacteria	Proteobacteria	Deltaproteobacteria	Desulfuromonadales_LIKE	Geobacteraceae_LIKE	0.0540541	0	0.045045	0	0.900901	9.25e-05	0	0	0	0.0001	7.5e-05	-2.5e-05			OTU_16498	Bin114	3.33333e-06	Bacteria	Verrucomicrobia	Spartobacteria	Spartobacteria_genera_incertae_sedis	Spartobacteria_genera_incertae_sedis	Spartobacteria_genera_incertae_sedis
				original.bin235	Bin532	no	Bacteria	Proteobacteria	Alphaproteobacteria	Alphaproteobacteria_incertae_sedis_LIKE	Geminicoccus_LIKE	0.175758	0	0	0	0.824242	9.16667e-05	2.03704e-05	2.87037e-05	8.33333e-06	0.000118519	5.46296e-05	-6.38889e-05			OTU_20473	Bin114	3.33333e-06	Bacteria	Verrucomicrobia	Spartobacteria	Spartobacteria_genera_incertae_sedis	Spartobacteria_genera_incertae_sedis	Spartobacteria_genera_incertae_sedis
				original.bin621	Bin533	no	Bacteria	Parcubacteria	Parcubacteria_genera_incertae_sedis	Parcubacteria_genera_incertae_sedis	Parcubacteria_genera_incertae_sedis	0.0121212	0.0151515	0	0	0.972727	9.16667e-05	0	0	0	0.000106481	3.05556e-05	-7.59259e-05			OTU_8924	Bin114	2.5e-06	Bacteria	Verrucomicrobia	Spartobacteria	Spartobacteria_genera_incertae_sedis	Spartobacteria_genera_incertae_sedis	Spartobacteria_genera_incertae_sedis
				original.bin281	Bin534	no	Bacteria	Firmicutes_LIKE	Clostridia_LIKE	Clostridiales_LIKE	Clostridiales_Incertae Sedis III_LIKE	0.125382	0	0	0	0.874618	9.08333e-05	2.59259e-05	0	-2.59259e-05	9.35185e-05	5.55556e-05	-3.7963e-05			OTU_10996	Bin114	2.5e-06	Bacteria	Verrucomicrobia	Spartobacteria	Spartobacteria_genera_incertae_sedis	Spartobacteria_genera_incertae_sedis	Spartobacteria_genera_incertae_sedis
				original.bin492	Bin535	no	Bacteria	Chloroflexi	Thermomicrobia	Sphaerobacterales	Sphaerobacteraceae	0.0244648	0.0152905	0.0183486	0	0.941896	9.08333e-05	1.85185e-06	0	-1.85185e-06	6.2037e-05	0.000117593	5.55556e-05			OTU_17829	Bin114	2.5e-06	Bacteria	Verrucomicrobia	Spartobacteria	Spartobacteria_genera_incertae_sedis	Spartobacteria_genera_incertae_sedis	Spartobacteria_genera_incertae_sedis
				original.bin188	Bin536	no	Bacteria	Proteobacteria	Gammaproteobacteria_LIKE	Enterobacteriales_LIKE	Enterobacteriaceae_LIKE	0.0185185	0	0.0462963	0	0.935185	9e-05	0	5.55556e-06	5.55556e-06	7.40741e-05	4.16667e-05	-3.24074e-05			OTU_23958	Bin114	2.5e-06	Bacteria	Verrucomicrobia	Spartobacteria	Spartobacteria_genera_incertae_sedis	Spartobacteria_genera_incertae_sedis	Spartobacteria_genera_incertae_sedis
				original.bin15	Bin537	no	Bacteria	Proteobacteria_LIKE	Gammaproteobacteria_LIKE	Gammaproteobacteria_incertae_sedis_LIKE	Candidatus Carsonella_LIKE	0.0809969	0	0	0	0.919003	8.91667e-05	1.66667e-05	1.85185e-06	-1.48148e-05	0.000113889	6.2037e-05	-5.18519e-05			OTU_10299	Bin114	1.66667e-06	Bacteria	Verrucomicrobia	Spartobacteria	Spartobacteria_genera_incertae_sedis	Spartobacteria_genera_incertae_sedis	Spartobacteria_genera_incertae_sedis
				original.bin37	Bin538	no	Bacteria	Proteobacteria	Gammaproteobacteria	Legionellales	Legionellaceae	0.133956	0	0	0	0.866044	8.91667e-05	2.5e-05	0	-2.5e-05	9.72222e-05	3.61111e-05	-6.11111e-05			OTU_15192	Bin114	1.66667e-06	Bacteria	Verrucomicrobia	Spartobacteria	Unclassified_Spartobacteria	Unclassified_Spartobacteria	Unclassified_Spartobacteria
				original.bin510	Bin539	no	Bacteria	Firmicutes	Clostridia_LIKE	Clostridiales_LIKE	Eubacteriaceae_LIKE	0.0872274	0	0	0	0.912773	8.91667e-05	1.85185e-06	1.48148e-05	1.2963e-05	5.92593e-05	0.000151852	9.25926e-05			OTU_22448	Bin114	1.66667e-06	Bacteria	Verrucomicrobia	Spartobacteria	Spartobacteria_genera_incertae_sedis	Spartobacteria_genera_incertae_sedis	Spartobacteria_genera_incertae_sedis
				original.bin462	Bin540	no	Bacteria	Chloroflexi	Thermomicrobia_LIKE	Sphaerobacterales_LIKE	Sphaerobacteraceae_LIKE	0.0157233	0.0220126	0	0	0.962264	8.83333e-05	1.85185e-06	0	-1.85185e-06	6.75926e-05	9.62963e-05	2.87037e-05			OTU_5463	Bin114	8.33333e-07	Bacteria	Verrucomicrobia	Spartobacteria	Spartobacteria_genera_incertae_sedis	Spartobacteria_genera_incertae_sedis	Spartobacteria_genera_incertae_sedis
				original.bin566	Bin541	no	Bacteria	Chlamydiae	Chlamydiia	Chlamydiales	Parachlamydiaceae	0.103774	0.0471698	0	0	0.849057	8.83333e-05	1.85185e-06	0	-1.85185e-06	6.01852e-05	5e-05	-1.01852e-05			OTU_8642	Bin114	8.33333e-07	Bacteria	Verrucomicrobia	Spartobacteria	Spartobacteria_genera_incertae_sedis	Spartobacteria_genera_incertae_sedis	Spartobacteria_genera_incertae_sedis
				original.bin608	Bin542	no	Bacteria	Proteobacteria	Betaproteobacteria_LIKE	Burkholderiales_LIKE	Alcaligenaceae_LIKE	0.0597484	0.0377358	0	0	0.902516	8.83333e-05	3.7037e-06	5.55556e-06	1.85185e-06	0.000101852	5.55556e-05	-4.62963e-05			OTU_15271	Bin114	8.33333e-07	Bacteria	Verrucomicrobia	Spartobacteria	Spartobacteria_genera_incertae_sedis	Spartobacteria_genera_incertae_sedis	Spartobacteria_genera_incertae_sedis
				original.bin504	Bin543	no	Bacteria	Elusimicrobia_LIKE	Endomicrobia_LIKE	Candidatus Endomicrobium_LIKE	Candidatus Endomicrobium_LIKE	0.00952381	0.015873	0	0	0.974603	8.75e-05	2.77778e-06	0	-2.77778e-06	0.000122222	5.83333e-05	-6.38889e-05			OTU_15916	Bin114	8.33333e-07	Bacteria	Verrucomicrobia	Spartobacteria	Spartobacteria_genera_incertae_sedis	Spartobacteria_genera_incertae_sedis	Spartobacteria_genera_incertae_sedis
				original.bin572	Bin544	no	Bacteria	Chlamydiae	Chlamydiia	Chlamydiales	Parachlamydiaceae	0.025641	0	0	0	0.974359	8.66667e-05	1.85185e-06	5.55556e-06	3.7037e-06	5.37037e-05	2.77778e-05	-2.59259e-05			OTU_498	Bin115	0.0001725	Bacteria	Verrucomicrobia	Unclassified_Verrucomicrobia	Unclassified_Verrucomicrobia	Unclassified_Verrucomicrobia	Unclassified_Verrucomicrobia
				original.bin33	Bin545	no	Bacteria	Proteobacteria	Gammaproteobacteria	Methylococcales_LIKE	Methylococcaceae_LIKE	0.0226537	0.0614887	0.0614887	0	0.854369	8.58333e-05	0	0	0	0.00010463	2.5e-05	-7.96296e-05			OTU_1319	Bin115	0.0001025	Bacteria	Verrucomicrobia	Spartobacteria	Spartobacteria_genera_incertae_sedis	Spartobacteria_genera_incertae_sedis	Spartobacteria_genera_incertae_sedis
				original.bin40	Bin546	no	Bacteria	Proteobacteria	Gammaproteobacteria	Legionellales	Legionellaceae	0.0841424	0.0226537	0	0	0.893204	8.58333e-05	1.38889e-05	1.85185e-06	-1.2037e-05	8.05556e-05	4.53704e-05	-3.51852e-05			OTU_6790	Bin115	9.33333e-05	Bacteria	Verrucomicrobia	Spartobacteria	Spartobacteria_genera_incertae_sedis	Spartobacteria_genera_incertae_sedis	Spartobacteria_genera_incertae_sedis
				original.bin601	Bin547	no	Bacteria	Deinococcus-Thermus	Deinococci	Deinococcales	Deinococcaceae	0.0588235	0	0	0	0.941176	8.5e-05	0	5.55556e-06	5.55556e-06	4.72222e-05	0.000130556	8.33333e-05			OTU_836	Bin115	7.08333e-05	Bacteria	Verrucomicrobia	Spartobacteria	Spartobacteria_genera_incertae_sedis	Spartobacteria_genera_incertae_sedis	Spartobacteria_genera_incertae_sedis
				original.bin632	Bin548	no	Bacteria	Cyanobacteria/Chloroplast	Chloroplast	Chloroplast	Chloroplast	0.0294118	0.00980392	0	0	0.960784	8.5e-05	0	5.55556e-06	5.55556e-06	8.88889e-05	5.55556e-05	-3.33333e-05			OTU_22962	Bin115	6.16667e-05	Bacteria	Verrucomicrobia	Spartobacteria	Unclassified_Spartobacteria	Unclassified_Spartobacteria	Unclassified_Spartobacteria
				original.bin41	Bin549	no	Bacteria	Proteobacteria	Gammaproteobacteria	Legionellales	Legionellaceae	0.049505	0	0.0363036	0	0.914191	8.41667e-05	0	0	0	7.87037e-05	3.61111e-05	-4.25926e-05			OTU_7438	Bin115	5.41667e-05	Bacteria	Verrucomicrobia	Unclassified_Verrucomicrobia	Unclassified_Verrucomicrobia	Unclassified_Verrucomicrobia	Unclassified_Verrucomicrobia
				original.bin44	Bin550	no	Bacteria	Proteobacteria	Gammaproteobacteria	Xanthomonadales_LIKE	Sinobacteraceae_LIKE	0.029703	0	0	0	0.970297	8.41667e-05	0	0	0	0.000102778	7.22222e-05	-3.05556e-05			OTU_2045	Bin115	4.91667e-05	Bacteria	Verrucomicrobia	Spartobacteria	Unclassified_Spartobacteria	Unclassified_Spartobacteria	Unclassified_Spartobacteria
				original.bin79	Bin551	no	Bacteria	Proteobacteria	Gammaproteobacteria	Xanthomonadales_LIKE	Sinobacteraceae_LIKE	0.178218	0	0.0924092	0	0.729373	8.41667e-05	1.01852e-05	0	-1.01852e-05	7.31481e-05	3.61111e-05	-3.7037e-05			OTU_2144	Bin115	4.66667e-05	Bacteria	Verrucomicrobia	Unclassified_Verrucomicrobia	Unclassified_Verrucomicrobia	Unclassified_Verrucomicrobia	Unclassified_Verrucomicrobia
				original.bin276	Bin552	no	Bacteria	Proteobacteria	Deltaproteobacteria_LIKE	Desulfuromonadales_LIKE	Geobacteraceae_LIKE	0.128713	0	0.00990099	0	0.861386	8.41667e-05	1.11111e-05	1.01852e-05	-9.25926e-07	8.33333e-05	7.87037e-05	-4.62963e-06			OTU_3165	Bin115	2.66667e-05	Bacteria	Verrucomicrobia	Unclassified_Verrucomicrobia	Unclassified_Verrucomicrobia	Unclassified_Verrucomicrobia	Unclassified_Verrucomicrobia
				original.bin402	Bin553	no	Bacteria	BRC1	BRC1_genera_incertae_sedis	BRC1_genera_incertae_sedis	BRC1_genera_incertae_sedis	0.049505	0.0660066	0.0528053	0	0.831683	8.41667e-05	9.25926e-06	0	-9.25926e-06	8.51852e-05	6.38889e-05	-2.12963e-05			OTU_14867	Bin115	2.5e-05	Bacteria	Verrucomicrobia	Spartobacteria	Unclassified_Spartobacteria	Unclassified_Spartobacteria	Unclassified_Spartobacteria
				original.bin224	Bin554	no	Bacteria	Proteobacteria	Deltaproteobacteria	Myxococcales	Sandaracinaceae_LIKE	0.0133333	0	0.04	0	0.946667	8.33333e-05	0	1.85185e-06	1.85185e-06	0.000102778	3.98148e-05	-6.2963e-05			OTU_5577	Bin115	1.91667e-05	Bacteria	Verrucomicrobia	Unclassified_Verrucomicrobia	Unclassified_Verrucomicrobia	Unclassified_Verrucomicrobia	Unclassified_Verrucomicrobia
				original.bin529	Bin555	no	Bacteria	Firmicutes_LIKE	Erysipelotrichia_LIKE	Erysipelotrichales_LIKE	Erysipelotrichaceae_LIKE	0.0533333	0.0366667	0	0	0.91	8.33333e-05	0	3.7037e-06	3.7037e-06	9.44444e-05	3.24074e-05	-6.2037e-05			OTU_5026	Bin115	1.58333e-05	Bacteria	Verrucomicrobia	Spartobacteria	Unclassified_Spartobacteria	Unclassified_Spartobacteria	Unclassified_Spartobacteria
				original.bin568	Bin556	no	Bacteria	Chlamydiae	Chlamydiia	Chlamydiales	Parachlamydiaceae	0.0466667	0	0	0	0.953333	8.33333e-05	1.11111e-05	1.85185e-06	-9.25926e-06	9.44444e-05	7.87037e-05	-1.57407e-05			OTU_7584	Bin115	1.5e-05	Bacteria	Verrucomicrobia	Spartobacteria	Spartobacteria_genera_incertae_sedis	Spartobacteria_genera_incertae_sedis	Spartobacteria_genera_incertae_sedis
				original.bin617	Bin557	no	Bacteria	Actinobacteria_LIKE	Actinobacteria_LIKE	Bifidobacteriales_LIKE	Bifidobacteriaceae_LIKE	0.0166667	0.0866667	0.02	0	0.876667	8.33333e-05	0	4.62963e-06	4.62963e-06	9.16667e-05	4.81481e-05	-4.35185e-05			OTU_3781	Bin115	1.41667e-05	Bacteria	Verrucomicrobia	Spartobacteria	Spartobacteria_genera_incertae_sedis	Spartobacteria_genera_incertae_sedis	Spartobacteria_genera_incertae_sedis
				original.bin644	Bin558	no	Bacteria	Firmicutes_LIKE	Clostridia_LIKE	Clostridiales_LIKE	Lachnospiraceae_LIKE	0.037037	0	0.010101	0	0.952862	8.25e-05	0	3.7037e-06	3.7037e-06	6.94444e-05	6.2963e-05	-6.48148e-06			OTU_9587	Bin115	1.33333e-05	Bacteria	Verrucomicrobia	Spartobacteria	Spartobacteria_genera_incertae_sedis	Spartobacteria_genera_incertae_sedis	Spartobacteria_genera_incertae_sedis
				original.bin13	Bin559	no	Bacteria	Firmicutes_LIKE	Clostridia_LIKE	Clostridiales_LIKE	Clostridiaceae 1_LIKE	0.159864	0	0	0	0.840136	8.16667e-05	1.66667e-05	2.22222e-05	5.55556e-06	5.55556e-05	7.5e-05	1.94444e-05			OTU_13251	Bin115	1.33333e-05	Bacteria	Verrucomicrobia	Unclassified_Verrucomicrobia	Unclassified_Verrucomicrobia	Unclassified_Verrucomicrobia	Unclassified_Verrucomicrobia
				original.bin645	Bin560	no	Bacteria	Proteobacteria_LIKE	Deltaproteobacteria_LIKE	Desulfobacterales_LIKE	Desulfobacteraceae_LIKE	0.139456	0	0.0102041	0	0.85034	8.16667e-05	2.96296e-05	0	-2.96296e-05	6.75926e-05	5.83333e-05	-9.25926e-06			OTU_11603	Bin115	1.16667e-05	Bacteria	Verrucomicrobia	Unclassified_Verrucomicrobia	Unclassified_Verrucomicrobia	Unclassified_Verrucomicrobia	Unclassified_Verrucomicrobia
				original.bin655	Bin561	no	Bacteria	Proteobacteria_LIKE	Deltaproteobacteria_LIKE	Bdellovibrionales_LIKE	Bacteriovoracaceae_LIKE	0.0652921	0.0343643	0	0	0.900344	8.08333e-05	0	1.2037e-05	1.2037e-05	9.35185e-05	7.68519e-05	-1.66667e-05			OTU_2540	Bin115	1e-05	Bacteria	Verrucomicrobia	Spartobacteria	Terrimicrobium	Terrimicrobium	Terrimicrobium
				original.bin321	Bin562	no	Bacteria	Planctomycetes	Planctomycetia	Planctomycetales	Planctomycetaceae	0.045614	0.077193	0	0	0.877193	7.91667e-05	2.77778e-06	0	-2.77778e-06	8.61111e-05	5.55556e-05	-3.05556e-05			OTU_5411	Bin115	1e-05	Bacteria	Verrucomicrobia	Verrucomicrobiae	Verrucomicrobiales	Verrucomicrobiaceae	Unclassified_Verrucomicrobiaceae
				original.bin631	Bin563	no	Bacteria	Cyanobacteria/Chloroplast	Cyanobacteria	Family VIII	Family VIII	0.0398551	0.0108696	0	0	0.949275	7.66667e-05	1.01852e-05	0	-1.01852e-05	6.75926e-05	8.05556e-05	1.2963e-05			OTU_5703	Bin115	8.33333e-06	Bacteria	Verrucomicrobia	Spartobacteria	Unclassified_Spartobacteria	Unclassified_Spartobacteria	Unclassified_Spartobacteria
				original.bin327	Bin564	no	Bacteria	Planctomycetes	Planctomycetia	Planctomycetales	Planctomycetaceae	0.0561798	0	0	0	0.94382	7.41667e-05	0	1.38889e-05	1.38889e-05	7.22222e-05	3.88889e-05	-3.33333e-05			OTU_14394	Bin115	8.33333e-06	Bacteria	Verrucomicrobia	Unclassified_Verrucomicrobia	Unclassified_Verrucomicrobia	Unclassified_Verrucomicrobia	Unclassified_Verrucomicrobia
				original.bin627	Bin565	no	Bacteria	Candidatus Saccharibacteria	Saccharibacteria_genera_incertae_sedis	Saccharibacteria_genera_incertae_sedis	Saccharibacteria_genera_incertae_sedis	0.0411985	0.0561798	0	0	0.902622	7.41667e-05	8.33333e-06	0	-8.33333e-06	5.55556e-05	4.72222e-05	-8.33333e-06			OTU_18339	Bin115	8.33333e-06	Bacteria	Verrucomicrobia	Unclassified_Verrucomicrobia	Unclassified_Verrucomicrobia	Unclassified_Verrucomicrobia	Unclassified_Verrucomicrobia
				original.bin219	Bin566	no	Bacteria	Proteobacteria	Deltaproteobacteria	Myxococcales_LIKE	Polyangiaceae_LIKE	0.0681818	0	0	0	0.931818	7.33333e-05	2.77778e-06	1.2037e-05	9.25926e-06	5.55556e-05	3.7963e-05	-1.75926e-05			OTU_8330	Bin115	6.66667e-06	Bacteria	Verrucomicrobia	Spartobacteria	Unclassified_Spartobacteria	Unclassified_Spartobacteria	Unclassified_Spartobacteria
				original.bin468	Bin567	no	Bacteria	Firmicutes_LIKE	Erysipelotrichia_LIKE	Erysipelotrichales_LIKE	Erysipelotrichaceae_LIKE	0.0227273	0	0	0	0.977273	7.33333e-05	0	3.7037e-06	3.7037e-06	5.83333e-05	0.000112963	5.46296e-05			OTU_8870	Bin115	5.83333e-06	Bacteria	Verrucomicrobia	Spartobacteria	Spartobacteria_genera_incertae_sedis	Spartobacteria_genera_incertae_sedis	Spartobacteria_genera_incertae_sedis
				original.bin643	Bin568	no	Bacteria	Proteobacteria_LIKE	Gammaproteobacteria_LIKE	Legionellales_LIKE	Coxiellaceae_LIKE	0.140152	0.0340909	0	0	0.825758	7.33333e-05	1.2037e-05	6.48148e-06	-5.55556e-06	2.40741e-05	7.96296e-05	5.55556e-05			OTU_14471	Bin115	5.83333e-06	Bacteria	Verrucomicrobia	Unclassified_Verrucomicrobia	Unclassified_Verrucomicrobia	Unclassified_Verrucomicrobia	Unclassified_Verrucomicrobia
				original.bin233	Bin569	no	Bacteria	Proteobacteria	Alphaproteobacteria_LIKE	Sneathiellales_LIKE	Sneathiellaceae_LIKE	0.137931	0.0268199	0	0	0.835249	7.25e-05	0	0	0	6.94444e-05	6.57407e-05	-3.7037e-06			OTU_21504	Bin115	5.83333e-06	Bacteria	Verrucomicrobia	Unclassified_Verrucomicrobia	Unclassified_Verrucomicrobia	Unclassified_Verrucomicrobia	Unclassified_Verrucomicrobia
				original.bin277	Bin570	no	Bacteria	Proteobacteria	Deltaproteobacteria_LIKE	Desulfobacterales_LIKE	Desulfobacteraceae_LIKE	0.111111	0.0114943	0	0	0.877395	7.25e-05	2.31481e-05	0	-2.31481e-05	5.18519e-05	4.16667e-05	-1.01852e-05			OTU_4974	Bin115	5e-06	Bacteria	Verrucomicrobia	Spartobacteria	Unclassified_Spartobacteria	Unclassified_Spartobacteria	Unclassified_Spartobacteria
				original.bin353	Bin571	no	Bacteria	Planctomycetes_LIKE	Planctomycetia_LIKE	Planctomycetales_LIKE	Planctomycetaceae_LIKE	0.0306513	0	0	0	0.969349	7.25e-05	5.55556e-06	0	-5.55556e-06	8.33333e-05	3.33333e-05	-5e-05			OTU_7197	Bin115	5e-06	Bacteria	Verrucomicrobia	Unclassified_Verrucomicrobia	Unclassified_Verrucomicrobia	Unclassified_Verrucomicrobia	Unclassified_Verrucomicrobia
				original.bin538	Bin572	no	Bacteria	Firmicutes_LIKE	Erysipelotrichia_LIKE	Erysipelotrichales_LIKE	Erysipelotrichaceae_LIKE	0.141762	0	0	0	0.858238	7.25e-05	0	1.85185e-06	1.85185e-06	5.83333e-05	3.7037e-05	-2.12963e-05			OTU_6401	Bin115	3.33333e-06	Bacteria	Verrucomicrobia	Unclassified_Verrucomicrobia	Unclassified_Verrucomicrobia	Unclassified_Verrucomicrobia	Unclassified_Verrucomicrobia
				original.bin456	Bin573	no	Bacteria	Chloroflexi	Anaerolineae	Anaerolineales	Anaerolineaceae	0.117647	0	0	0	0.882353	7.08333e-05	1.11111e-05	1.66667e-05	5.55556e-06	6.94444e-05	6.94444e-05	0			OTU_8235	Bin115	3.33333e-06	Bacteria	Verrucomicrobia	Spartobacteria	Unclassified_Spartobacteria	Unclassified_Spartobacteria	Unclassified_Spartobacteria
				original.bin642	Bin574	no	Bacteria	Proteobacteria_LIKE	Gammaproteobacteria_LIKE	Orbales_LIKE	Orbaceae_LIKE	0.0901961	0	0.0313725	0	0.878431	7.08333e-05	2.77778e-06	2.77778e-06	0	3.61111e-05	3.05556e-05	-5.55556e-06			OTU_12231	Bin115	3.33333e-06	Bacteria	Verrucomicrobia	Unclassified_Verrucomicrobia	Unclassified_Verrucomicrobia	Unclassified_Verrucomicrobia	Unclassified_Verrucomicrobia
				original.bin45	Bin575	no	Bacteria	Proteobacteria	Gammaproteobacteria	Legionellales_LIKE	Coxiellaceae_LIKE	0.0277778	0.0198413	0	0	0.952381	7e-05	6.48148e-06	0	-6.48148e-06	6.57407e-05	5.55556e-05	-1.01852e-05			OTU_21201	Bin115	3.33333e-06	Bacteria	Verrucomicrobia	Unclassified_Verrucomicrobia	Unclassified_Verrucomicrobia	Unclassified_Verrucomicrobia	Unclassified_Verrucomicrobia
				original.bin162	Bin576	no	Bacteria	Proteobacteria	Gammaproteobacteria_LIKE	Xanthomonadales_LIKE	Xanthomonadaceae_LIKE	0.0555556	0	0	0	0.944444	7e-05	0	0	0	7.22222e-05	5.55556e-05	-1.66667e-05			OTU_5087	Bin115	2.5e-06	Bacteria	Verrucomicrobia	Spartobacteria	Unclassified_Spartobacteria	Unclassified_Spartobacteria	Unclassified_Spartobacteria
				original.bin30	Bin577	no	Bacteria	Proteobacteria	Gammaproteobacteria	Legionellales	Coxiellaceae	0	0	0	0	1	6.83333e-05	0	0	0	8.88889e-05	3.05556e-05	-5.83333e-05			OTU_9377	Bin115	2.5e-06	Bacteria	Verrucomicrobia	Unclassified_Verrucomicrobia	Unclassified_Verrucomicrobia	Unclassified_Verrucomicrobia	Unclassified_Verrucomicrobia
				original.bin95	Bin578	no	Bacteria	Proteobacteria	Gammaproteobacteria_LIKE	Pseudomonadales_LIKE	Moraxellaceae_LIKE	0.0528455	0	0	0	0.947154	6.83333e-05	0	5.55556e-06	5.55556e-06	7.77778e-05	6.11111e-05	-1.66667e-05			OTU_9812	Bin115	2.5e-06	Bacteria	Verrucomicrobia	Unclassified_Verrucomicrobia	Unclassified_Verrucomicrobia	Unclassified_Verrucomicrobia	Unclassified_Verrucomicrobia
				original.bin493	Bin579	no	Bacteria	Firmicutes_LIKE	Clostridia_LIKE	Thermoanaerobacterales_LIKE	Thermoanaerobacteraceae_LIKE	0.0853659	0	0	0	0.914634	6.83333e-05	7.40741e-06	1.01852e-05	2.77778e-06	5.37037e-05	8.98148e-05	3.61111e-05			OTU_12290	Bin115	2.5e-06	Bacteria	Verrucomicrobia	Unclassified_Verrucomicrobia	Unclassified_Verrucomicrobia	Unclassified_Verrucomicrobia	Unclassified_Verrucomicrobia
				original.bin616	Bin580	no	Bacteria	Parcubacteria	Parcubacteria_genera_incertae_sedis	Parcubacteria_genera_incertae_sedis	Parcubacteria_genera_incertae_sedis	0.0813008	0.0569106	0	0	0.861789	6.83333e-05	1.85185e-06	1.11111e-05	9.25926e-06	8.14815e-05	3.7037e-05	-4.44444e-05			OTU_19171	Bin115	2.5e-06	Bacteria	Verrucomicrobia	Spartobacteria	Unclassified_Spartobacteria	Unclassified_Spartobacteria	Unclassified_Spartobacteria
				original.bin237	Bin581	no	Bacteria	Proteobacteria	Alphaproteobacteria	Rhizobiales_LIKE	Rhodobiaceae_LIKE	0.1893	0	0	0	0.8107	6.75e-05	9.25926e-06	1.85185e-06	-7.40741e-06	4.62963e-05	7.31481e-05	2.68519e-05			OTU_26445	Bin115	2.5e-06	Bacteria	Verrucomicrobia	Spartobacteria	Spartobacteria_genera_incertae_sedis	Spartobacteria_genera_incertae_sedis	Spartobacteria_genera_incertae_sedis
				original.bin545	Bin582	no	Bacteria	Chlamydiae	Chlamydiia	Chlamydiales	Simkaniaceae	0.0246914	0	0	0	0.975309	6.75e-05	0	5.55556e-06	5.55556e-06	6.66667e-05	3.05556e-05	-3.61111e-05			OTU_5643	Bin115	1.66667e-06	Bacteria	Verrucomicrobia	Spartobacteria	Terrimicrobium	Terrimicrobium	Terrimicrobium
				original.bin29	Bin583	no	Bacteria	Proteobacteria	Gammaproteobacteria	Oceanospirillales_LIKE	Saccharospirillaceae_LIKE	0.0379747	0	0	0	0.962025	6.58333e-05	8.33333e-06	0	-8.33333e-06	9.44444e-05	8.33333e-06	-8.61111e-05			OTU_7660	Bin115	8.33333e-07	Bacteria	Verrucomicrobia	Unclassified_Verrucomicrobia	Unclassified_Verrucomicrobia	Unclassified_Verrucomicrobia	Unclassified_Verrucomicrobia
				original.bin119	Bin584	no	Bacteria	Verrucomicrobia	Spartobacteria	Terrimicrobium	Terrimicrobium	0.135021	0	0	0	0.864979	6.58333e-05	2.77778e-06	0	-2.77778e-06	5e-05	6.66667e-05	1.66667e-05			OTU_8131	Bin115	8.33333e-07	Bacteria	Verrucomicrobia	Spartobacteria	Unclassified_Spartobacteria	Unclassified_Spartobacteria	Unclassified_Spartobacteria
				original.bin3	Bin585	no	Bacteria	Firmicutes_LIKE	Clostridia_LIKE	Clostridiales_LIKE	Lachnospiraceae_LIKE	0.00854701	0.0299145	0	0	0.961538	6.5e-05	1.85185e-06	0	-1.85185e-06	5.92593e-05	7.22222e-05	1.2963e-05			OTU_21677	Bin115	8.33333e-07	Bacteria	Verrucomicrobia	Spartobacteria	Unclassified_Spartobacteria	Unclassified_Spartobacteria	Unclassified_Spartobacteria
				original.bin14	Bin586	no	Bacteria	Proteobacteria_LIKE	Gammaproteobacteria_LIKE	Gammaproteobacteria_incertae_sedis_LIKE	Candidatus Carsonella_LIKE	0.0555556	0	0	0	0.944444	6.5e-05	9.25926e-06	2.77778e-06	-6.48148e-06	3.51852e-05	8.88889e-05	5.37037e-05			OTU_469	Bin116	0.000125833	Bacteria	Verrucomicrobia	Spartobacteria	Xiphinematobacter	Xiphinematobacter	Xiphinematobacter
				original.bin42	Bin587	no	Bacteria	Proteobacteria	Gammaproteobacteria	Methylococcales_LIKE	Methylococcaceae_LIKE	0.145299	0.0512821	0	0	0.803419	6.5e-05	3.14815e-05	0	-3.14815e-05	5.55556e-05	1.66667e-05	-3.88889e-05			OTU_2871	Bin116	2.5e-05	Bacteria	Verrucomicrobia	Spartobacteria	Terrimicrobium	Terrimicrobium	Terrimicrobium
				original.bin238	Bin588	no	Bacteria	Proteobacteria	Alphaproteobacteria	Caulobacterales_LIKE	Hyphomonadaceae_LIKE	0.0128205	0	0.0384615	0	0.948718	6.5e-05	0	2.77778e-06	2.77778e-06	6.94444e-05	8.88889e-05	1.94444e-05			OTU_2064	Bin116	2.41667e-05	Bacteria	Verrucomicrobia	Spartobacteria	Terrimicrobium	Terrimicrobium	Terrimicrobium
				original.bin175	Bin589	no	Bacteria	Proteobacteria	Alphaproteobacteria	Rhodobacterales_LIKE	Rhodobacteraceae_LIKE	0.105263	0	0	0	0.894737	6.33333e-05	2.22222e-05	0	-2.22222e-05	1.66667e-05	5e-05	3.33333e-05			OTU_4597	Bin116	2e-05	Bacteria	Verrucomicrobia	Spartobacteria	Terrimicrobium	Terrimicrobium	Terrimicrobium
				original.bin172	Bin590	no	Bacteria	Proteobacteria	Alphaproteobacteria	Caulobacterales_LIKE	Hyphomonadaceae_LIKE	0	0.0355556	0	0	0.964444	6.25e-05	0	0	0	0.000114815	5e-05	-6.48148e-05			OTU_6400	Bin116	1.41667e-05	Bacteria	Verrucomicrobia	Spartobacteria	Spartobacteria_genera_incertae_sedis	Spartobacteria_genera_incertae_sedis	Spartobacteria_genera_incertae_sedis
				original.bin53	Bin591	no	Bacteria	Proteobacteria	Gammaproteobacteria	Methylococcales_LIKE	Methylococcaceae_LIKE	0.0225225	0	0	0	0.977477	6.16667e-05	0	2.77778e-06	2.77778e-06	7.5e-05	2.77778e-05	-4.72222e-05			OTU_3678	Bin116	1.33333e-05	Bacteria	Verrucomicrobia	Spartobacteria	Xiphinematobacter	Xiphinematobacter	Xiphinematobacter
				original.bin270	Bin592	no	Bacteria	Proteobacteria	Alphaproteobacteria	Rhodospirillales_LIKE	Acetobacteraceae_LIKE	0.0495495	0	0	0	0.95045	6.16667e-05	0	1.01852e-05	1.01852e-05	7.22222e-05	4.25926e-05	-2.96296e-05			OTU_3889	Bin116	1.25e-05	Bacteria	Verrucomicrobia	Spartobacteria	Terrimicrobium	Terrimicrobium	Terrimicrobium
				original.bin613	Bin593	no	Bacteria	Proteobacteria_LIKE	Deltaproteobacteria_LIKE	Deltaproteobacteria_incertae_sedis_LIKE	Deferrisoma_LIKE	0	0	0	0	1	6.08333e-05	0	0	0	1.66667e-05	7.22222e-05	5.55556e-05			OTU_8237	Bin116	1.08333e-05	Bacteria	Verrucomicrobia	Spartobacteria	Terrimicrobium	Terrimicrobium	Terrimicrobium
				original.bin649	Bin594	no	Bacteria	Proteobacteria_LIKE	Gammaproteobacteria_LIKE	Thiotrichales_LIKE	Thiotrichales_incertae_sedis_LIKE	0.0416667	0.087963	0	0	0.87037	6e-05	6.48148e-06	0	-6.48148e-06	2.96296e-05	5.74074e-05	2.77778e-05			OTU_10595	Bin116	1.08333e-05	Bacteria	Verrucomicrobia	Spartobacteria	Terrimicrobium	Terrimicrobium	Terrimicrobium
				original.bin540	Bin595	no	Bacteria	Firmicutes_LIKE	Erysipelotrichia_LIKE	Erysipelotrichales_LIKE	Erysipelotrichaceae_LIKE	0.131455	0	0.0328638	0	0.835681	5.91667e-05	0	0	0	7.77778e-05	2.5e-05	-5.27778e-05			OTU_12283	Bin116	9.16667e-06	Bacteria	Verrucomicrobia	Spartobacteria	Terrimicrobium	Terrimicrobium	Terrimicrobium
				original.bin17	Bin596	no	Bacteria	Proteobacteria_LIKE	Gammaproteobacteria_LIKE	Gammaproteobacteria_incertae_sedis_LIKE	Candidatus Carsonella_LIKE	0.047619	0.0285714	0	0	0.92381	5.83333e-05	1.85185e-06	4.62963e-06	2.77778e-06	4.53704e-05	2.87037e-05	-1.66667e-05			OTU_2743	Bin116	6.66667e-06	Bacteria	Verrucomicrobia	Spartobacteria	Xiphinematobacter	Xiphinematobacter	Xiphinematobacter
				original.bin193	Bin597	no	Bacteria	Proteobacteria	Alphaproteobacteria_LIKE	Rhodospirillales_LIKE	Rhodospirillaceae_LIKE	0.114286	0	0	0	0.885714	5.83333e-05	5.55556e-06	0	-5.55556e-06	7.77778e-05	3.05556e-05	-4.72222e-05			OTU_8029	Bin116	6.66667e-06	Bacteria	Verrucomicrobia	Spartobacteria	Terrimicrobium	Terrimicrobium	Terrimicrobium
				original.bin646	Bin598	no	Bacteria	Firmicutes_LIKE	Clostridia_LIKE	Clostridiales_LIKE	Clostridiaceae 1_LIKE	0.0380952	0.0380952	0	0	0.92381	5.83333e-05	0	1.85185e-06	1.85185e-06	4.72222e-05	4.90741e-05	1.85185e-06			OTU_10930	Bin116	5e-06	Bacteria	Verrucomicrobia	Spartobacteria	Unclassified_Spartobacteria	Unclassified_Spartobacteria	Unclassified_Spartobacteria
				original.bin20	Bin599	no	Archaea	Woesearchaeota	Woesearchaeota Incertae Sedis AR16_LIKE	Woesearchaeota Incertae Sedis AR16_LIKE	Woesearchaeota Incertae Sedis AR16_LIKE	0	0.0193237	0	0	0.980676	5.75e-05	0	0	0	5.55556e-05	6.66667e-05	1.11111e-05			OTU_10286	Bin116	4.16667e-06	Bacteria	Verrucomicrobia	Spartobacteria	Spartobacteria_genera_incertae_sedis	Spartobacteria_genera_incertae_sedis	Spartobacteria_genera_incertae_sedis
				original.bin222	Bin600	no	Bacteria	Proteobacteria	Deltaproteobacteria	Myxococcales_LIKE	Kofleriaceae_LIKE	0.115942	0	0	0	0.884058	5.75e-05	2.03704e-05	0	-2.03704e-05	3.51852e-05	4.72222e-05	1.2037e-05			OTU_8785	Bin116	3.33333e-06	Bacteria	Verrucomicrobia	Spartobacteria	Terrimicrobium	Terrimicrobium	Terrimicrobium
				original.bin495	Bin601	no	Bacteria	Firmicutes_LIKE	Bacilli_LIKE	Bacillales_LIKE	Thermoactinomycetaceae 1_LIKE	0.125604	0	0	0	0.874396	5.75e-05	1.66667e-05	0	-1.66667e-05	3.61111e-05	4.72222e-05	1.11111e-05			OTU_9395	Bin116	3.33333e-06	Bacteria	Verrucomicrobia	Spartobacteria	Unclassified_Spartobacteria	Unclassified_Spartobacteria	Unclassified_Spartobacteria
				original.bin503	Bin602	no	Bacteria	Acidobacteria_LIKE	Acidobacteria_Gp3_LIKE	Paludibaculum_LIKE	Paludibaculum_LIKE	0.0144928	0.0289855	0	0	0.956522	5.75e-05	2.77778e-06	0	-2.77778e-06	5.55556e-05	5.27778e-05	-2.77778e-06			OTU_20201	Bin116	3.33333e-06	Bacteria	Verrucomicrobia	Spartobacteria	Unclassified_Spartobacteria	Unclassified_Spartobacteria	Unclassified_Spartobacteria
				original.bin600	Bin603	no	Bacteria	Acidobacteria_LIKE	Acidobacteria_Gp1_LIKE	Candidatus Koribacter_LIKE	Candidatus Koribacter_LIKE	0.0386473	0.0289855	0	0	0.932367	5.75e-05	3.7037e-06	0	-3.7037e-06	7.12963e-05	8.05556e-05	9.25926e-06			OTU_7462	Bin116	1.66667e-06	Bacteria	Verrucomicrobia	Spartobacteria	Xiphinematobacter	Xiphinematobacter	Xiphinematobacter
				original.bin102	Bin604	no	Bacteria	Firmicutes	Clostridia_LIKE	Natranaerobiales_LIKE	Natranaerobiaceae_LIKE	0	0	0	0	1	5.66667e-05	0	0	0	1.94444e-05	0.000102778	8.33333e-05			OTU_8578	Bin116	1.66667e-06	Bacteria	Verrucomicrobia	Spartobacteria	Terrimicrobium	Terrimicrobium	Terrimicrobium
				original.bin174	Bin605	no	Bacteria	Proteobacteria	Alphaproteobacteria	Rhodospirillales_LIKE	Acetobacteraceae_LIKE	0.0294118	0	0	0	0.970588	5.66667e-05	5.55556e-06	0	-5.55556e-06	3.05556e-05	4.16667e-05	1.11111e-05			OTU_22471	Bin116	1.66667e-06	Bacteria	Verrucomicrobia	Spartobacteria	Xiphinematobacter	Xiphinematobacter	Xiphinematobacter
				original.bin610	Bin606	no	Bacteria	Actinobacteria_LIKE	Actinobacteria_LIKE	Bifidobacteriales_LIKE	Bifidobacteriaceae_LIKE	0.0696517	0	0	0	0.930348	5.58333e-05	0	1.2963e-05	1.2963e-05	6.11111e-05	5.37037e-05	-7.40741e-06			OTU_10388	Bin116	8.33333e-07	Bacteria	Verrucomicrobia	Spartobacteria	Terrimicrobium	Terrimicrobium	Terrimicrobium
				original.bin654	Bin607	no	Archaea_LIKE	Euryarchaeota_LIKE	Thermoplasmata_LIKE	Methanomassiliicoccales_LIKE	Methanomassiliicoccaceae_LIKE	0.0149254	0	0.0149254	0	0.970149	5.58333e-05	2.77778e-06	0	-2.77778e-06	3.61111e-05	7.77778e-05	4.16667e-05			OTU_11412	Bin116	8.33333e-07	Bacteria	Verrucomicrobia	Spartobacteria	Terrimicrobium	Terrimicrobium	Terrimicrobium
				original.bin122	Bin608	no	Bacteria	Verrucomicrobia	Verrucomicrobiae_LIKE	Verrucomicrobiales_LIKE	Verrucomicrobiaceae_LIKE	0.010101	0.0252525	0	0	0.964646	5.5e-05	1.85185e-06	0	-1.85185e-06	6.57407e-05	4.16667e-05	-2.40741e-05			OTU_12130	Bin116	8.33333e-07	Bacteria	Verrucomicrobia	Spartobacteria	Spartobacteria_genera_incertae_sedis	Spartobacteria_genera_incertae_sedis	Spartobacteria_genera_incertae_sedis
				original.bin195	Bin609	no	Bacteria	Proteobacteria	Deltaproteobacteria_LIKE	Desulfobacterales_LIKE	Desulfobulbaceae_LIKE	0.20202	0	0	0	0.79798	5.5e-05	0	7.40741e-06	7.40741e-06	4.72222e-05	4.81481e-05	9.25926e-07			OTU_14706	Bin116	8.33333e-07	Bacteria	Verrucomicrobia	Spartobacteria	Spartobacteria_genera_incertae_sedis	Spartobacteria_genera_incertae_sedis	Spartobacteria_genera_incertae_sedis
				original.bin274	Bin610	no	Bacteria	Proteobacteria	Deltaproteobacteria_LIKE	Desulfuromonadales_LIKE	Desulfuromonadaceae_LIKE	0.0151515	0.020202	0	0	0.964646	5.5e-05	0	0	0	8.61111e-05	2.5e-05	-6.11111e-05			OTU_17867	Bin116	8.33333e-07	Bacteria	Verrucomicrobia	Spartobacteria	Spartobacteria_genera_incertae_sedis	Spartobacteria_genera_incertae_sedis	Spartobacteria_genera_incertae_sedis
				original.bin362	Bin611	no	Bacteria	Planctomycetes_LIKE	Planctomycetia_LIKE	Planctomycetales_LIKE	Planctomycetaceae_LIKE	0.0307692	0	0	0	0.969231	5.41667e-05	0	0	0	0.0001	5.55556e-06	-9.44444e-05			OTU_19393	Bin116	8.33333e-07	Bacteria	Verrucomicrobia	Spartobacteria	Spartobacteria_genera_incertae_sedis	Spartobacteria_genera_incertae_sedis	Spartobacteria_genera_incertae_sedis
				original.bin19	Bin612	no	Bacteria	Bacteroidetes_LIKE	Cytophagia_LIKE	Cytophagales_LIKE	Flammeovirgaceae_LIKE	0.0572917	0	0	0	0.942708	5.33333e-05	0	1.85185e-06	1.85185e-06	3.05556e-05	4.81481e-05	1.75926e-05			OTU_26304	Bin116	8.33333e-07	Bacteria	Verrucomicrobia	Spartobacteria	Terrimicrobium	Terrimicrobium	Terrimicrobium
				original.bin82	Bin613	no	Bacteria	Proteobacteria	Gammaproteobacteria	Pseudomonadales_LIKE	Pseudomonadaceae_LIKE	0.0104167	0	0.0208333	0	0.96875	5.33333e-05	0	0	0	6.01852e-05	1.38889e-05	-4.62963e-05			OTU_749	Bin117	0.000190833	Bacteria	Verrucomicrobia	Spartobacteria	Spartobacteria_genera_incertae_sedis	Spartobacteria_genera_incertae_sedis	Spartobacteria_genera_incertae_sedis
				original.bin457	Bin614	no	Bacteria	Chloroflexi_LIKE	Thermomicrobia_LIKE	Thermomicrobiales_LIKE	Thermomicrobiaceae_LIKE	0.0846561	0	0	0	0.915344	5.25e-05	1.85185e-06	1.2963e-05	1.11111e-05	4.25926e-05	7.59259e-05	3.33333e-05			OTU_5677	Bin117	5.75e-05	Bacteria	Verrucomicrobia	Spartobacteria	Spartobacteria_genera_incertae_sedis	Spartobacteria_genera_incertae_sedis	Spartobacteria_genera_incertae_sedis
				original.bin199	Bin615	no	Bacteria	Proteobacteria	Deltaproteobacteria	Myxococcales	Polyangiaceae	0	0	0	0	1	5.16667e-05	0	0	0	5.55556e-05	2.77778e-05	-2.77778e-05			OTU_1163	Bin117	4.5e-05	Bacteria	Verrucomicrobia	Spartobacteria	Spartobacteria_genera_incertae_sedis	Spartobacteria_genera_incertae_sedis	Spartobacteria_genera_incertae_sedis
				original.bin624	Bin616	no	Bacteria	Proteobacteria_LIKE	Gammaproteobacteria_LIKE	Gammaproteobacteria_incertae_sedis_LIKE	Candidatus Carsonella_LIKE	0.0277778	0.0222222	0	0	0.95	5e-05	1.85185e-06	0	-1.85185e-06	3.88889e-05	2.77778e-05	-1.11111e-05			OTU_4641	Bin117	4.41667e-05	Bacteria	Verrucomicrobia	Spartobacteria	Spartobacteria_genera_incertae_sedis	Spartobacteria_genera_incertae_sedis	Spartobacteria_genera_incertae_sedis
				original.bin190	Bin617	no	Bacteria	Proteobacteria	Oligoflexia_LIKE	Oligoflexales_LIKE	Oligoflexaceae_LIKE	0.0225989	0	0	0	0.977401	4.91667e-05	0	0	0	5.55556e-05	1.38889e-05	-4.16667e-05			OTU_2053	Bin117	3.25e-05	Bacteria	Verrucomicrobia	Spartobacteria	Spartobacteria_genera_incertae_sedis	Spartobacteria_genera_incertae_sedis	Spartobacteria_genera_incertae_sedis
				original.bin596	Bin618	no	Bacteria	Firmicutes	Negativicutes	Selenomonadales	Veillonellaceae	0.0564972	0	0	0	0.943503	4.91667e-05	2.77778e-06	6.48148e-06	3.7037e-06	5.27778e-05	6.57407e-05	1.2963e-05			OTU_1868	Bin117	2.75e-05	Bacteria	Verrucomicrobia	Spartobacteria	Spartobacteria_genera_incertae_sedis	Spartobacteria_genera_incertae_sedis	Spartobacteria_genera_incertae_sedis
				original.bin123	Bin619	no	Bacteria	Verrucomicrobia	Verrucomicrobiae_LIKE	Verrucomicrobiales_LIKE	Verrucomicrobiaceae_LIKE	0.0125786	0	0	0	0.987421	4.41667e-05	0	0	0	6.38889e-05	1.11111e-05	-5.27778e-05			OTU_7482	Bin117	2.33333e-05	Bacteria	Verrucomicrobia	Spartobacteria	Spartobacteria_genera_incertae_sedis	Spartobacteria_genera_incertae_sedis	Spartobacteria_genera_incertae_sedis
				original.bin240	Bin620	no	Bacteria	Proteobacteria	Alphaproteobacteria	Rhodospirillales_LIKE	Rhodospirillaceae_LIKE	0.0128205	0	0	0	0.987179	4.33333e-05	0	0	0	5e-05	1.38889e-05	-3.61111e-05			OTU_8759	Bin117	1.83333e-05	Bacteria	Verrucomicrobia	Spartobacteria	Spartobacteria_genera_incertae_sedis	Spartobacteria_genera_incertae_sedis	Spartobacteria_genera_incertae_sedis
				original.bin647	Bin621	no	Bacteria	Proteobacteria_LIKE	Gammaproteobacteria_LIKE	Gammaproteobacteria_incertae_sedis_LIKE	Candidatus Carsonella_LIKE	0.115385	0	0	0	0.884615	4.33333e-05	0	0	0	3.88889e-05	3.88889e-05	0			OTU_2362	Bin117	1.66667e-05	Bacteria	Verrucomicrobia	Spartobacteria	Spartobacteria_genera_incertae_sedis	Spartobacteria_genera_incertae_sedis	Spartobacteria_genera_incertae_sedis
				original.bin212	Bin622	no	Bacteria	Proteobacteria	Deltaproteobacteria	Myxococcales	Cystobacteraceae_LIKE	0	0.0326797	0	0	0.96732	4.25e-05	0	0	0	5.83333e-05	1.48148e-05	-4.35185e-05			OTU_4067	Bin117	8.33333e-06	Bacteria	Verrucomicrobia	Spartobacteria	Spartobacteria_genera_incertae_sedis	Spartobacteria_genera_incertae_sedis	Spartobacteria_genera_incertae_sedis
				original.bin637	Bin623	no	Bacteria	Firmicutes_LIKE	Clostridia_LIKE	Clostridiales_LIKE	Clostridiaceae 1_LIKE	0.133333	0	0	0	0.866667	4.16667e-05	4.62963e-06	0	-4.62963e-06	3.98148e-05	3.61111e-05	-3.7037e-06			OTU_4891	Bin117	8.33333e-06	Bacteria	Verrucomicrobia	Spartobacteria	Spartobacteria_genera_incertae_sedis	Spartobacteria_genera_incertae_sedis	Spartobacteria_genera_incertae_sedis
				original.bin231	Bin624	no	Bacteria	Proteobacteria	Alphaproteobacteria_LIKE	Rickettsiales_LIKE	Anaplasmataceae_LIKE	0.0136054	0	0	0	0.986395	4.08333e-05	0	1.85185e-06	1.85185e-06	2.22222e-05	1.75926e-05	-4.62963e-06			OTU_5617	Bin117	5e-06	Bacteria	Verrucomicrobia	Spartobacteria	Unclassified_Spartobacteria	Unclassified_Spartobacteria	Unclassified_Spartobacteria
				original.bin612	Bin625	no	Bacteria	Parcubacteria_LIKE	Parcubacteria_genera_incertae_sedis_LIKE	Parcubacteria_genera_incertae_sedis_LIKE	Parcubacteria_genera_incertae_sedis_LIKE	0	0.204082	0	0	0.795918	4.08333e-05	0	0	0	3.33333e-05	1.38889e-05	-1.94444e-05			OTU_8024	Bin117	5e-06	Bacteria	Verrucomicrobia	Spartobacteria	Spartobacteria_genera_incertae_sedis	Spartobacteria_genera_incertae_sedis	Spartobacteria_genera_incertae_sedis
				original.bin618	Bin626	no	Bacteria	Parcubacteria_LIKE	Parcubacteria_genera_incertae_sedis_LIKE	Parcubacteria_genera_incertae_sedis_LIKE	Parcubacteria_genera_incertae_sedis_LIKE	0.0136054	0	0	0	0.986395	4.08333e-05	0	1.85185e-06	1.85185e-06	4.16667e-05	1.2037e-05	-2.96296e-05			OTU_12176	Bin117	5e-06	Bacteria	Verrucomicrobia	Spartobacteria	Spartobacteria_genera_incertae_sedis	Spartobacteria_genera_incertae_sedis	Spartobacteria_genera_incertae_sedis
				original.bin623	Bin627	no	Bacteria	Parcubacteria	Parcubacteria_genera_incertae_sedis	Parcubacteria_genera_incertae_sedis	Parcubacteria_genera_incertae_sedis	0.0555556	0	0	0	0.944444	4e-05	1.85185e-06	0	-1.85185e-06	4.53704e-05	4.16667e-05	-3.7037e-06			OTU_2355	Bin117	4.16667e-06	Bacteria	Verrucomicrobia	Spartobacteria	Spartobacteria_genera_incertae_sedis	Spartobacteria_genera_incertae_sedis	Spartobacteria_genera_incertae_sedis
				original.bin651	Bin628	no	Bacteria	Firmicutes_LIKE	Clostridia_LIKE	Clostridiales_LIKE	Clostridiales_Incertae Sedis XI_LIKE	0.0138889	0	0	0	0.986111	4e-05	1.85185e-06	0	-1.85185e-06	7.03704e-05	1.38889e-05	-5.64815e-05			OTU_4354	Bin117	4.16667e-06	Bacteria	Verrucomicrobia	Spartobacteria	Unclassified_Spartobacteria	Unclassified_Spartobacteria	Unclassified_Spartobacteria
				original.bin12	Bin629	no	Bacteria	Proteobacteria_LIKE	Gammaproteobacteria_LIKE	Gammaproteobacteria_incertae_sedis_LIKE	Candidatus Carsonella_LIKE	0	0	0	0	1	3.91667e-05	0	0	0	5.27778e-05	2.22222e-05	-3.05556e-05			OTU_8136	Bin117	4.16667e-06	Bacteria	Verrucomicrobia	Spartobacteria	Spartobacteria_genera_incertae_sedis	Spartobacteria_genera_incertae_sedis	Spartobacteria_genera_incertae_sedis
				original.bin24	Bin630	no	Bacteria	Proteobacteria_LIKE	Gammaproteobacteria_LIKE	Gammaproteobacteria_incertae_sedis_LIKE	Candidatus Carsonella_LIKE	0.0141844	0	0	0	0.985816	3.91667e-05	1.85185e-06	0	-1.85185e-06	4.25926e-05	1.94444e-05	-2.31481e-05			OTU_6449	Bin117	3.33333e-06	Bacteria	Verrucomicrobia	Spartobacteria	Unclassified_Spartobacteria	Unclassified_Spartobacteria	Unclassified_Spartobacteria
				original.bin178	Bin631	no	Bacteria	Proteobacteria	Alphaproteobacteria_LIKE	Caulobacterales_LIKE	Hyphomonadaceae_LIKE	0.0851064	0.0851064	0	0	0.829787	3.91667e-05	1.11111e-05	0	-1.11111e-05	6.11111e-05	1.38889e-05	-4.72222e-05			OTU_9915	Bin117	3.33333e-06	Bacteria	Verrucomicrobia	Spartobacteria	Spartobacteria_genera_incertae_sedis	Spartobacteria_genera_incertae_sedis	Spartobacteria_genera_incertae_sedis
				original.bin473	Bin632	no	Bacteria	Chloroflexi_LIKE	Caldilineae_LIKE	Caldilineales_LIKE	Caldilineaceae_LIKE	0.0869565	0.0507246	0	0	0.862319	3.83333e-05	0	8.33333e-06	8.33333e-06	2.12963e-05	8.33333e-06	-1.2963e-05			OTU_8320	Bin117	2.5e-06	Bacteria	Verrucomicrobia	Spartobacteria	Unclassified_Spartobacteria	Unclassified_Spartobacteria	Unclassified_Spartobacteria
				original.bin523	Bin633	no	Bacteria	Actinobacteria_LIKE	Actinobacteria_LIKE	Coriobacteriales_LIKE	Coriobacteriaceae_LIKE	0	0	0	0	1	3.75e-05	0	0	0	1.94444e-05	6.94444e-05	5e-05			OTU_16700	Bin117	1.66667e-06	Bacteria	Verrucomicrobia	Spartobacteria	Unclassified_Spartobacteria	Unclassified_Spartobacteria	Unclassified_Spartobacteria
				original.bin194	Bin634	no	Bacteria	Proteobacteria	Gammaproteobacteria_LIKE	Xanthomonadales_LIKE	Xanthomonadaceae_LIKE	0.030303	0	0	0	0.969697	3.66667e-05	3.7037e-06	0	-3.7037e-06	2.40741e-05	1.38889e-05	-1.01852e-05			OTU_8933	Bin117	8.33333e-07	Bacteria	Verrucomicrobia	Spartobacteria	Spartobacteria_genera_incertae_sedis	Spartobacteria_genera_incertae_sedis	Spartobacteria_genera_incertae_sedis
				original.bin622	Bin635	no	Bacteria	Parcubacteria	Parcubacteria_genera_incertae_sedis	Parcubacteria_genera_incertae_sedis	Parcubacteria_genera_incertae_sedis	0	0	0	0	1	3.66667e-05	0	0	0	3.88889e-05	3.05556e-05	-8.33333e-06			OTU_13118	Bin117	8.33333e-07	Bacteria	Verrucomicrobia	Spartobacteria	Spartobacteria_genera_incertae_sedis	Spartobacteria_genera_incertae_sedis	Spartobacteria_genera_incertae_sedis
				original.bin7	Bin636	no	Bacteria	Proteobacteria_LIKE	Gammaproteobacteria_LIKE	Aeromonadales_LIKE	Succinivibrionaceae_LIKE	0.0310078	0.0387597	0	0	0.930233	3.58333e-05	0	1.85185e-06	1.85185e-06	7.03704e-05	2.59259e-05	-4.44444e-05			OTU_14186	Bin117	8.33333e-07	Bacteria	Verrucomicrobia	Spartobacteria	Unclassified_Spartobacteria	Unclassified_Spartobacteria	Unclassified_Spartobacteria
				original.bin43	Bin637	no	Bacteria	Proteobacteria	Gammaproteobacteria	Legionellales	Legionellaceae	0.0387597	0.0465116	0	0	0.914729	3.58333e-05	0	0	0	3.61111e-05	1.11111e-05	-2.5e-05			OTU_16518	Bin117	8.33333e-07	Bacteria	Verrucomicrobia	Spartobacteria	Spartobacteria_genera_incertae_sedis	Spartobacteria_genera_incertae_sedis	Spartobacteria_genera_incertae_sedis
				original.bin469	Bin638	no	Bacteria	Chloroflexi	Chloroflexia	Herpetosiphonales	Herpetosiphonaceae	0.0387597	0	0	0	0.96124	3.58333e-05	0	0	0	3.61111e-05	1.66667e-05	-1.94444e-05			OTU_2	Bin118	0.0312442	Bacteria	Verrucomicrobia	Spartobacteria	Spartobacteria_genera_incertae_sedis	Spartobacteria_genera_incertae_sedis	Spartobacteria_genera_incertae_sedis
				original.bin636	Bin639	no	Bacteria	Cyanobacteria/Chloroplast_LIKE	Chloroplast_LIKE	Chloroplast_LIKE	Chloroplast_LIKE	0.0465116	0	0	0	0.953488	3.58333e-05	0	5.55556e-06	5.55556e-06	4.72222e-05	3.05556e-05	-1.66667e-05			OTU_14617	Bin118	0.005545	Bacteria	Verrucomicrobia	Spartobacteria	Spartobacteria_genera_incertae_sedis	Spartobacteria_genera_incertae_sedis	Spartobacteria_genera_incertae_sedis
				original.bin16	Bin640	no	Bacteria	Bacteroidetes_LIKE	Bacteroidia_LIKE	Bacteroidales_LIKE	Prolixibacteraceae_LIKE	0.0325203	0.0325203	0	0	0.934959	3.41667e-05	3.7037e-06	0	-3.7037e-06	2.87037e-05	3.05556e-05	1.85185e-06			OTU_20055	Bin118	0.0054425	Bacteria	Verrucomicrobia	Spartobacteria	Spartobacteria_genera_incertae_sedis	Spartobacteria_genera_incertae_sedis	Spartobacteria_genera_incertae_sedis
				original.bin639	Bin641	no	Bacteria	Firmicutes_LIKE	Erysipelotrichia_LIKE	Erysipelotrichales_LIKE	Erysipelotrichaceae_LIKE	0	0	0	0	1	3.25e-05	0	0	0	5.55556e-05	8.33333e-06	-4.72222e-05			OTU_23930	Bin118	0.00415417	Bacteria	Verrucomicrobia	Spartobacteria	Spartobacteria_genera_incertae_sedis	Spartobacteria_genera_incertae_sedis	Spartobacteria_genera_incertae_sedis
				original.bin583	Bin642	no	Bacteria	Firmicutes	Clostridia	Clostridiales	Clostridiales_Incertae Sedis XI	0	0	0	0	1	3.16667e-05	0	0	0	2.22222e-05	4.44444e-05	2.22222e-05			OTU_21929	Bin118	0.004005	Bacteria	Verrucomicrobia	Spartobacteria	Spartobacteria_genera_incertae_sedis	Spartobacteria_genera_incertae_sedis	Spartobacteria_genera_incertae_sedis
				original.bin18	Bin643	no	Bacteria	Proteobacteria	Gammaproteobacteria_LIKE	Gammaproteobacteria_incertae_sedis_LIKE	Cocleimonas_LIKE	0	0	0	0	1	3.08333e-05	0	0	0	5e-05	2.77778e-05	-2.22222e-05			OTU_20	Bin118	0.003625	Bacteria	Verrucomicrobia	Spartobacteria	Spartobacteria_genera_incertae_sedis	Spartobacteria_genera_incertae_sedis	Spartobacteria_genera_incertae_sedis
				original.bin581	Bin644	no	Bacteria	Firmicutes	Clostridia	Clostridiales	Lachnospiraceae	0	0	0	0	1	3.08333e-05	0	0	0	4.44444e-05	1.94444e-05	-2.5e-05			OTU_48	Bin118	0.002685	Bacteria	Verrucomicrobia	Spartobacteria	Spartobacteria_genera_incertae_sedis	Spartobacteria_genera_incertae_sedis	Spartobacteria_genera_incertae_sedis
				original.bin609	Bin645	no	Bacteria	Firmicutes_LIKE	Clostridia_LIKE	Clostridiales_LIKE	Defluviitaleaceae_LIKE	0.252252	0	0	0	0.747748	3.08333e-05	0	1.11111e-05	1.11111e-05	1.66667e-05	2.22222e-05	5.55556e-06			OTU_9746	Bin118	0.00164417	Bacteria	Verrucomicrobia	Spartobacteria	Spartobacteria_genera_incertae_sedis	Spartobacteria_genera_incertae_sedis	Spartobacteria_genera_incertae_sedis
				original.bin635	Bin646	no	Bacteria	Cyanobacteria/Chloroplast	Chloroplast	Chloroplast	Chloroplast	0.027027	0	0	0	0.972973	3.08333e-05	0	2.77778e-06	2.77778e-06	2.77778e-05	3.88889e-05	1.11111e-05			OTU_12734	Bin118	0.001345	Bacteria	Verrucomicrobia	Spartobacteria	Spartobacteria_genera_incertae_sedis	Spartobacteria_genera_incertae_sedis	Spartobacteria_genera_incertae_sedis
				original.bin9	Bin647	no	Bacteria	Chloroflexi_LIKE	Anaerolineae_LIKE	Anaerolineales_LIKE	Anaerolineaceae_LIKE	0.142857	0	0	0	0.857143	2.91667e-05	5.55556e-06	0	-5.55556e-06	1.11111e-05	1.66667e-05	5.55556e-06			OTU_2896	Bin118	0.00094	Bacteria	Verrucomicrobia	Spartobacteria	Spartobacteria_genera_incertae_sedis	Spartobacteria_genera_incertae_sedis	Spartobacteria_genera_incertae_sedis
				original.bin269	Bin648	no	Bacteria	Proteobacteria	Alphaproteobacteria	Rhodospirillales	Rhodospirillaceae	0.0761905	0	0	0	0.92381	2.91667e-05	7.40741e-06	0	-7.40741e-06	1.48148e-05	1.94444e-05	4.62963e-06			OTU_11732	Bin118	0.000824167	Bacteria	Verrucomicrobia	Spartobacteria	Spartobacteria_genera_incertae_sedis	Spartobacteria_genera_incertae_sedis	Spartobacteria_genera_incertae_sedis
				original.bin650	Bin649	no	Bacteria	Bacteroidetes_LIKE	Flavobacteriia_LIKE	Flavobacteriales_LIKE	Flavobacteriaceae_LIKE	0.0285714	0.0380952	0	0	0.933333	2.91667e-05	2.77778e-06	0	-2.77778e-06	5e-05	1.11111e-05	-3.88889e-05			OTU_6620	Bin118	0.000715833	Bacteria	Verrucomicrobia	Spartobacteria	Spartobacteria_genera_incertae_sedis	Spartobacteria_genera_incertae_sedis	Spartobacteria_genera_incertae_sedis
				original.bin611	Bin650	no	Bacteria	Proteobacteria_LIKE	Deltaproteobacteria_LIKE	Desulfuromonadales_LIKE	Geobacteraceae_LIKE	0.0784314	0	0	0	0.921569	2.83333e-05	0	5.55556e-06	5.55556e-06	3.33333e-05	1.11111e-05	-2.22222e-05			OTU_19079	Bin118	0.000623333	Bacteria	Verrucomicrobia	Spartobacteria	Spartobacteria_genera_incertae_sedis	Spartobacteria_genera_incertae_sedis	Spartobacteria_genera_incertae_sedis
				original.bin619	Bin651	no	Bacteria	Parcubacteria	Parcubacteria_genera_incertae_sedis	Parcubacteria_genera_incertae_sedis	Parcubacteria_genera_incertae_sedis	0	0	0	0	1	2.83333e-05	0	0	0	1.94444e-05	2.22222e-05	2.77778e-06			OTU_17462	Bin118	0.000575	Bacteria	Verrucomicrobia	Spartobacteria	Spartobacteria_genera_incertae_sedis	Spartobacteria_genera_incertae_sedis	Spartobacteria_genera_incertae_sedis
				original.bin279	Bin652	no	Bacteria	Proteobacteria	Deltaproteobacteria_LIKE	Myxococcales_LIKE	Labilitrichaceae_LIKE	0.09375	0	0	0	0.90625	2.66667e-05	0	0	0	1.94444e-05	1.38889e-05	-5.55556e-06			OTU_5766	Bin118	0.000558333	Bacteria	Verrucomicrobia	Spartobacteria	Spartobacteria_genera_incertae_sedis	Spartobacteria_genera_incertae_sedis	Spartobacteria_genera_incertae_sedis
				original.bin580	Bin653	no	Bacteria	Firmicutes	Clostridia	Clostridiales	Ruminococcaceae	0.0444444	0	0	0	0.955556	2.5e-05	0	1.85185e-06	1.85185e-06	3.88889e-05	1.48148e-05	-2.40741e-05			OTU_25187	Bin118	0.000514167	Bacteria	Verrucomicrobia	Spartobacteria	Spartobacteria_genera_incertae_sedis	Spartobacteria_genera_incertae_sedis	Spartobacteria_genera_incertae_sedis
				original.bin604	Bin654	no	Bacteria	Proteobacteria	Deltaproteobacteria_LIKE	Desulfovibrionales_LIKE	Desulfovibrionaceae_LIKE	0	0	0	0	1	2.5e-05	0	0	0	2.77778e-05	1.66667e-05	-1.11111e-05			OTU_21739	Bin118	0.000385833	Bacteria	Verrucomicrobia	Spartobacteria	Spartobacteria_genera_incertae_sedis	Spartobacteria_genera_incertae_sedis	Spartobacteria_genera_incertae_sedis
				original.bin23	Bin655	no	Bacteria	Firmicutes_LIKE	Clostridia_LIKE	Clostridiales_LIKE	Clostridiales_Incertae Sedis XI_LIKE	0	0	0	0	1	2.25e-05	0	0	0	1.66667e-05	3.05556e-05	1.38889e-05			OTU_1989	Bin118	0.000380833	Bacteria	Verrucomicrobia	Spartobacteria	Spartobacteria_genera_incertae_sedis	Spartobacteria_genera_incertae_sedis	Spartobacteria_genera_incertae_sedis
				original.bin555	Bin656	no	Bacteria	Chlamydiae	Chlamydiia	Chlamydiales	Parachlamydiaceae	0.04	0	0	0	0.96	2.08333e-05	0	0	0	2.5e-05	1.11111e-05	-1.38889e-05			OTU_9776	Bin118	0.000374167	Bacteria	Verrucomicrobia	Spartobacteria	Spartobacteria_genera_incertae_sedis	Spartobacteria_genera_incertae_sedis	Spartobacteria_genera_incertae_sedis
				original.bin173	Bin657	no	Bacteria	Proteobacteria	Gammaproteobacteria_LIKE	Gammaproteobacteria_incertae_sedis_LIKE	Thiolapillus_LIKE	0	0	0	0	1	2e-05	0	0	0	2.22222e-05	1.66667e-05	-5.55556e-06			OTU_22802	Bin118	0.000374167	Bacteria	Verrucomicrobia	Spartobacteria	Spartobacteria_genera_incertae_sedis	Spartobacteria_genera_incertae_sedis	Spartobacteria_genera_incertae_sedis
				original.bin61	Bin658	no	Bacteria	Proteobacteria	Gammaproteobacteria	Gammaproteobacteria_incertae_sedis_LIKE	Plasticicumulans_LIKE	0	0.037037	0	0	0.962963	1.5e-05	0	0	0	1.2037e-05	1.66667e-05	4.62963e-06			OTU_1084	Bin118	0.00034	Bacteria	Verrucomicrobia	Spartobacteria	Spartobacteria_genera_incertae_sedis	Spartobacteria_genera_incertae_sedis	Spartobacteria_genera_incertae_sedis
																										OTU_11423	Bin118	0.000319167	Bacteria	Verrucomicrobia	Spartobacteria	Spartobacteria_genera_incertae_sedis	Spartobacteria_genera_incertae_sedis	Spartobacteria_genera_incertae_sedis
																										OTU_12023	Bin118	0.000248333	Bacteria	Verrucomicrobia	Spartobacteria	Spartobacteria_genera_incertae_sedis	Spartobacteria_genera_incertae_sedis	Spartobacteria_genera_incertae_sedis
																										OTU_22064	Bin118	0.00023	Bacteria	Verrucomicrobia	Spartobacteria	Spartobacteria_genera_incertae_sedis	Spartobacteria_genera_incertae_sedis	Spartobacteria_genera_incertae_sedis
																										OTU_22105	Bin118	0.000220833	Bacteria	Verrucomicrobia	Spartobacteria	Spartobacteria_genera_incertae_sedis	Spartobacteria_genera_incertae_sedis	Spartobacteria_genera_incertae_sedis
																										OTU_656	Bin118	0.000218333	Bacteria	Verrucomicrobia	Spartobacteria	Spartobacteria_genera_incertae_sedis	Spartobacteria_genera_incertae_sedis	Spartobacteria_genera_incertae_sedis
																										OTU_22666	Bin118	0.0001725	Bacteria	Verrucomicrobia	Spartobacteria	Spartobacteria_genera_incertae_sedis	Spartobacteria_genera_incertae_sedis	Spartobacteria_genera_incertae_sedis
																										OTU_1958	Bin118	0.000125	Bacteria	Verrucomicrobia	Spartobacteria	Spartobacteria_genera_incertae_sedis	Spartobacteria_genera_incertae_sedis	Spartobacteria_genera_incertae_sedis
																										OTU_9820	Bin118	9.08333e-05	Bacteria	Verrucomicrobia	Spartobacteria	Spartobacteria_genera_incertae_sedis	Spartobacteria_genera_incertae_sedis	Spartobacteria_genera_incertae_sedis
																										OTU_721	Bin118	6.41667e-05	Bacteria	Verrucomicrobia	Spartobacteria	Spartobacteria_genera_incertae_sedis	Spartobacteria_genera_incertae_sedis	Spartobacteria_genera_incertae_sedis
																										OTU_2403	Bin118	6.08333e-05	Bacteria	Verrucomicrobia	Spartobacteria	Spartobacteria_genera_incertae_sedis	Spartobacteria_genera_incertae_sedis	Spartobacteria_genera_incertae_sedis
																										OTU_24696	Bin118	6e-05	Bacteria	Verrucomicrobia	Spartobacteria	Spartobacteria_genera_incertae_sedis	Spartobacteria_genera_incertae_sedis	Spartobacteria_genera_incertae_sedis
																										OTU_24763	Bin118	4.41667e-05	Bacteria	Verrucomicrobia	Spartobacteria	Spartobacteria_genera_incertae_sedis	Spartobacteria_genera_incertae_sedis	Spartobacteria_genera_incertae_sedis
																										OTU_15269	Bin118	1.66667e-05	Bacteria	Verrucomicrobia	Spartobacteria	Spartobacteria_genera_incertae_sedis	Spartobacteria_genera_incertae_sedis	Spartobacteria_genera_incertae_sedis
																										OTU_24033	Bin118	8.33333e-06	Bacteria	Verrucomicrobia	Spartobacteria	Spartobacteria_genera_incertae_sedis	Spartobacteria_genera_incertae_sedis	Spartobacteria_genera_incertae_sedis
																										OTU_24690	Bin118	8.33333e-06	Bacteria	Verrucomicrobia	Spartobacteria	Spartobacteria_genera_incertae_sedis	Spartobacteria_genera_incertae_sedis	Spartobacteria_genera_incertae_sedis
																										OTU_7932	Bin118	4.16667e-06	Bacteria	Verrucomicrobia	Spartobacteria	Spartobacteria_genera_incertae_sedis	Spartobacteria_genera_incertae_sedis	Spartobacteria_genera_incertae_sedis
																										OTU_12119	Bin118	8.33333e-07	Bacteria	Verrucomicrobia	Spartobacteria	Spartobacteria_genera_incertae_sedis	Spartobacteria_genera_incertae_sedis	Spartobacteria_genera_incertae_sedis
																										OTU_2361	Bin119	1.58333e-05	Bacteria	Verrucomicrobia	Spartobacteria	Terrimicrobium	Terrimicrobium	Terrimicrobium
																										OTU_2867	Bin119	1.41667e-05	Bacteria	Verrucomicrobia	Spartobacteria	Spartobacteria_genera_incertae_sedis	Spartobacteria_genera_incertae_sedis	Spartobacteria_genera_incertae_sedis
																										OTU_11761	Bin119	6.66667e-06	Bacteria	Verrucomicrobia	Unclassified_Verrucomicrobia	Unclassified_Verrucomicrobia	Unclassified_Verrucomicrobia	Unclassified_Verrucomicrobia
																										OTU_12891	Bin119	6.66667e-06	Bacteria	Verrucomicrobia	Spartobacteria	Spartobacteria_genera_incertae_sedis	Spartobacteria_genera_incertae_sedis	Spartobacteria_genera_incertae_sedis
																										OTU_11079	Bin119	4.16667e-06	Bacteria	Verrucomicrobia	Spartobacteria	Spartobacteria_genera_incertae_sedis	Spartobacteria_genera_incertae_sedis	Spartobacteria_genera_incertae_sedis
																										OTU_4250	Bin119	3.33333e-06	Bacteria	Verrucomicrobia	Spartobacteria	Spartobacteria_genera_incertae_sedis	Spartobacteria_genera_incertae_sedis	Spartobacteria_genera_incertae_sedis
																										OTU_5010	Bin119	2.5e-06	Bacteria	Verrucomicrobia	Spartobacteria	Unclassified_Spartobacteria	Unclassified_Spartobacteria	Unclassified_Spartobacteria
																										OTU_10030	Bin119	2.5e-06	Bacteria	Verrucomicrobia	Spartobacteria	Spartobacteria_genera_incertae_sedis	Spartobacteria_genera_incertae_sedis	Spartobacteria_genera_incertae_sedis
																										OTU_10129	Bin119	2.5e-06	Bacteria	Verrucomicrobia	Spartobacteria	Unclassified_Spartobacteria	Unclassified_Spartobacteria	Unclassified_Spartobacteria
																										OTU_5555	Bin119	1.66667e-06	Bacteria	Verrucomicrobia	Spartobacteria	Terrimicrobium	Terrimicrobium	Terrimicrobium
																										OTU_7314	Bin119	1.66667e-06	Bacteria	Verrucomicrobia	Unclassified_Verrucomicrobia	Unclassified_Verrucomicrobia	Unclassified_Verrucomicrobia	Unclassified_Verrucomicrobia
																										OTU_8451	Bin119	1.66667e-06	Bacteria	Verrucomicrobia	Spartobacteria	Spartobacteria_genera_incertae_sedis	Spartobacteria_genera_incertae_sedis	Spartobacteria_genera_incertae_sedis
																										OTU_17729	Bin119	8.33333e-07	Bacteria	Verrucomicrobia	Spartobacteria	Spartobacteria_genera_incertae_sedis	Spartobacteria_genera_incertae_sedis	Spartobacteria_genera_incertae_sedis
																										OTU_23472	Bin119	8.33333e-07	Bacteria	Verrucomicrobia	Spartobacteria	Unclassified_Spartobacteria	Unclassified_Spartobacteria	Unclassified_Spartobacteria
																										OTU_24415	Bin119	8.33333e-07	Bacteria	Verrucomicrobia	Spartobacteria	Terrimicrobium	Terrimicrobium	Terrimicrobium
																										OTU_6710	Bin12	5e-06	Bacteria	Proteobacteria	Unclassified_Proteobacteria	Unclassified_Proteobacteria	Unclassified_Proteobacteria	Unclassified_Proteobacteria
																										OTU_7735	Bin12	5e-06	Bacteria	Unclassified_Bacteria	Unclassified_Bacteria	Unclassified_Bacteria	Unclassified_Bacteria	Unclassified_Bacteria
																										OTU_8372	Bin12	4.16667e-06	Bacteria	Proteobacteria	Unclassified_Proteobacteria	Unclassified_Proteobacteria	Unclassified_Proteobacteria	Unclassified_Proteobacteria
																										OTU_16621	Bin12	3.33333e-06	Bacteria	Unclassified_Bacteria	Unclassified_Bacteria	Unclassified_Bacteria	Unclassified_Bacteria	Unclassified_Bacteria
																										OTU_24043	Bin12	3.33333e-06	Bacteria	Unclassified_Bacteria	Unclassified_Bacteria	Unclassified_Bacteria	Unclassified_Bacteria	Unclassified_Bacteria
																										OTU_8993	Bin12	2.5e-06	Bacteria	Unclassified_Bacteria	Unclassified_Bacteria	Unclassified_Bacteria	Unclassified_Bacteria	Unclassified_Bacteria
																										OTU_14409	Bin12	2.5e-06	Bacteria	Proteobacteria	Unclassified_Proteobacteria	Unclassified_Proteobacteria	Unclassified_Proteobacteria	Unclassified_Proteobacteria
																										OTU_8668	Bin12	1.66667e-06	Bacteria	Unclassified_Bacteria	Unclassified_Bacteria	Unclassified_Bacteria	Unclassified_Bacteria	Unclassified_Bacteria
																										OTU_12384	Bin12	1.66667e-06	Bacteria	Unclassified_Bacteria	Unclassified_Bacteria	Unclassified_Bacteria	Unclassified_Bacteria	Unclassified_Bacteria
																										OTU_15247	Bin12	1.66667e-06	Bacteria	Unclassified_Bacteria	Unclassified_Bacteria	Unclassified_Bacteria	Unclassified_Bacteria	Unclassified_Bacteria
																										OTU_17902	Bin12	1.66667e-06	Bacteria	Unclassified_Bacteria	Unclassified_Bacteria	Unclassified_Bacteria	Unclassified_Bacteria	Unclassified_Bacteria
																										OTU_8613	Bin12	8.33333e-07	Bacteria	Proteobacteria	Gammaproteobacteria	Unclassified_Gammaproteobacteria	Unclassified_Gammaproteobacteria	Unclassified_Gammaproteobacteria
																										OTU_13100	Bin12	8.33333e-07	Bacteria	Unclassified_Bacteria	Unclassified_Bacteria	Unclassified_Bacteria	Unclassified_Bacteria	Unclassified_Bacteria
																										OTU_13561	Bin12	8.33333e-07	Bacteria	Proteobacteria	Unclassified_Proteobacteria	Unclassified_Proteobacteria	Unclassified_Proteobacteria	Unclassified_Proteobacteria
																										OTU_15412	Bin12	8.33333e-07	Bacteria	Proteobacteria	Unclassified_Proteobacteria	Unclassified_Proteobacteria	Unclassified_Proteobacteria	Unclassified_Proteobacteria
																										OTU_18588	Bin12	8.33333e-07	Bacteria	Unclassified_Bacteria	Unclassified_Bacteria	Unclassified_Bacteria	Unclassified_Bacteria	Unclassified_Bacteria
																										OTU_20931	Bin12	8.33333e-07	Bacteria	Unclassified_Bacteria	Unclassified_Bacteria	Unclassified_Bacteria	Unclassified_Bacteria	Unclassified_Bacteria
																										OTU_24252	Bin12	8.33333e-07	Bacteria	Unclassified_Bacteria	Unclassified_Bacteria	Unclassified_Bacteria	Unclassified_Bacteria	Unclassified_Bacteria
																										OTU_26047	Bin12	8.33333e-07	Bacteria	Unclassified_Bacteria	Unclassified_Bacteria	Unclassified_Bacteria	Unclassified_Bacteria	Unclassified_Bacteria
																										OTU_1321	Bin120	4.91667e-05	Bacteria	Verrucomicrobia	Verrucomicrobiae	Verrucomicrobiales	Verrucomicrobiaceae	Unclassified_Verrucomicrobiaceae
																										OTU_1767	Bin120	1.75e-05	Bacteria	Verrucomicrobia	Unclassified_Verrucomicrobia	Unclassified_Verrucomicrobia	Unclassified_Verrucomicrobia	Unclassified_Verrucomicrobia
																										OTU_1927	Bin120	1.58333e-05	Bacteria	Verrucomicrobia	Verrucomicrobiae	Verrucomicrobiales	Verrucomicrobiaceae	Unclassified_Verrucomicrobiaceae
																										OTU_5994	Bin120	1.33333e-05	Bacteria	Verrucomicrobia	Verrucomicrobiae	Verrucomicrobiales	Verrucomicrobiaceae	Roseimicrobium
																										OTU_2372	Bin120	1.16667e-05	Bacteria	Verrucomicrobia	Verrucomicrobiae	Verrucomicrobiales	Verrucomicrobiaceae	Verrucomicrobium
																										OTU_2987	Bin120	1.16667e-05	Bacteria	Verrucomicrobia	Verrucomicrobiae	Verrucomicrobiales	Verrucomicrobiaceae	Verrucomicrobium
																										OTU_3151	Bin120	1.16667e-05	Bacteria	Verrucomicrobia	Verrucomicrobiae	Verrucomicrobiales	Verrucomicrobiaceae	Roseimicrobium
																										OTU_2873	Bin120	1e-05	Bacteria	Verrucomicrobia	Spartobacteria	Terrimicrobium	Terrimicrobium	Terrimicrobium
																										OTU_4695	Bin120	9.16667e-06	Bacteria	Verrucomicrobia	Verrucomicrobiae	Verrucomicrobiales	Verrucomicrobiaceae	Verrucomicrobium
																										OTU_3503	Bin120	7.5e-06	Bacteria	Verrucomicrobia	Verrucomicrobiae	Verrucomicrobiales	Verrucomicrobiaceae	Unclassified_Verrucomicrobiaceae
																										OTU_4124	Bin120	7.5e-06	Bacteria	Verrucomicrobia	Verrucomicrobiae	Verrucomicrobiales	Verrucomicrobiaceae	Unclassified_Verrucomicrobiaceae
																										OTU_5450	Bin120	6.66667e-06	Bacteria	Verrucomicrobia	Verrucomicrobiae	Verrucomicrobiales	Verrucomicrobiaceae	Verrucomicrobium
																										OTU_22313	Bin120	5.83333e-06	Bacteria	Verrucomicrobia	Verrucomicrobiae	Verrucomicrobiales	Verrucomicrobiaceae	Verrucomicrobium
																										OTU_5522	Bin120	5e-06	Bacteria	Verrucomicrobia	Verrucomicrobiae	Verrucomicrobiales	Verrucomicrobiaceae	Unclassified_Verrucomicrobiaceae
																										OTU_8212	Bin120	5e-06	Bacteria	Verrucomicrobia	Spartobacteria	Spartobacteria_genera_incertae_sedis	Spartobacteria_genera_incertae_sedis	Spartobacteria_genera_incertae_sedis
																										OTU_11717	Bin120	5e-06	Bacteria	Verrucomicrobia	Verrucomicrobiae	Verrucomicrobiales	Verrucomicrobiaceae	Verrucomicrobium
																										OTU_14243	Bin120	5e-06	Bacteria	Verrucomicrobia	Verrucomicrobiae	Verrucomicrobiales	Verrucomicrobiaceae	Unclassified_Verrucomicrobiaceae
																										OTU_9466	Bin120	3.33333e-06	Bacteria	Verrucomicrobia	Verrucomicrobiae	Verrucomicrobiales	Verrucomicrobiaceae	Unclassified_Verrucomicrobiaceae
																										OTU_11994	Bin120	3.33333e-06	Bacteria	Verrucomicrobia	Verrucomicrobiae	Verrucomicrobiales	Verrucomicrobiaceae	Unclassified_Verrucomicrobiaceae
																										OTU_6174	Bin120	2.5e-06	Bacteria	Verrucomicrobia	Verrucomicrobiae	Verrucomicrobiales	Verrucomicrobiaceae	Unclassified_Verrucomicrobiaceae
																										OTU_10991	Bin120	2.5e-06	Bacteria	Verrucomicrobia	Verrucomicrobiae	Verrucomicrobiales	Verrucomicrobiaceae	Verrucomicrobium
																										OTU_11086	Bin120	2.5e-06	Bacteria	Verrucomicrobia	Verrucomicrobiae	Verrucomicrobiales	Verrucomicrobiaceae	Roseimicrobium
																										OTU_8318	Bin120	1.66667e-06	Bacteria	Verrucomicrobia	Spartobacteria	Terrimicrobium	Terrimicrobium	Terrimicrobium
																										OTU_8643	Bin120	1.66667e-06	Bacteria	Verrucomicrobia	Verrucomicrobiae	Verrucomicrobiales	Verrucomicrobiaceae	Unclassified_Verrucomicrobiaceae
																										OTU_11609	Bin120	1.66667e-06	Bacteria	Verrucomicrobia	Spartobacteria	Terrimicrobium	Terrimicrobium	Terrimicrobium
																										OTU_12975	Bin120	1.66667e-06	Bacteria	Verrucomicrobia	Unclassified_Verrucomicrobia	Unclassified_Verrucomicrobia	Unclassified_Verrucomicrobia	Unclassified_Verrucomicrobia
																										OTU_17556	Bin120	1.66667e-06	Bacteria	Verrucomicrobia	Verrucomicrobiae	Verrucomicrobiales	Verrucomicrobiaceae	Verrucomicrobium
																										OTU_21556	Bin120	1.66667e-06	Bacteria	Verrucomicrobia	Unclassified_Verrucomicrobia	Unclassified_Verrucomicrobia	Unclassified_Verrucomicrobia	Unclassified_Verrucomicrobia
																										OTU_24227	Bin120	1.66667e-06	Bacteria	Verrucomicrobia	Verrucomicrobiae	Verrucomicrobiales	Verrucomicrobiaceae	Unclassified_Verrucomicrobiaceae
																										OTU_7939	Bin120	8.33333e-07	Bacteria	Verrucomicrobia	Verrucomicrobiae	Verrucomicrobiales	Verrucomicrobiaceae	Unclassified_Verrucomicrobiaceae
																										OTU_10444	Bin120	8.33333e-07	Bacteria	Verrucomicrobia	Verrucomicrobiae	Verrucomicrobiales	Verrucomicrobiaceae	Unclassified_Verrucomicrobiaceae
																										OTU_10780	Bin120	8.33333e-07	Bacteria	Verrucomicrobia	Verrucomicrobiae	Verrucomicrobiales	Verrucomicrobiaceae	Verrucomicrobium
																										OTU_11111	Bin120	8.33333e-07	Bacteria	Verrucomicrobia	Verrucomicrobiae	Verrucomicrobiales	Verrucomicrobiaceae	Unclassified_Verrucomicrobiaceae
																										OTU_11249	Bin120	8.33333e-07	Bacteria	Verrucomicrobia	Verrucomicrobiae	Verrucomicrobiales	Verrucomicrobiaceae	Roseimicrobium
																										OTU_15435	Bin120	8.33333e-07	Bacteria	Verrucomicrobia	Verrucomicrobiae	Verrucomicrobiales	Verrucomicrobiaceae	Unclassified_Verrucomicrobiaceae
																										OTU_16279	Bin120	8.33333e-07	Bacteria	Verrucomicrobia	Spartobacteria	Terrimicrobium	Terrimicrobium	Terrimicrobium
																										OTU_16935	Bin120	8.33333e-07	Bacteria	Verrucomicrobia	Verrucomicrobiae	Verrucomicrobiales	Verrucomicrobiaceae	Unclassified_Verrucomicrobiaceae
																										OTU_19885	Bin120	8.33333e-07	Bacteria	Verrucomicrobia	Verrucomicrobiae	Verrucomicrobiales	Verrucomicrobiaceae	Unclassified_Verrucomicrobiaceae
																										OTU_24679	Bin120	8.33333e-07	Bacteria	Verrucomicrobia	Verrucomicrobiae	Verrucomicrobiales	Verrucomicrobiaceae	Verrucomicrobium
																										OTU_25769	Bin120	8.33333e-07	Bacteria	Verrucomicrobia	Verrucomicrobiae	Verrucomicrobiales	Verrucomicrobiaceae	Verrucomicrobium
																										OTU_1453	Bin121	9.16667e-05	Bacteria	Verrucomicrobia	Spartobacteria	Spartobacteria_genera_incertae_sedis	Spartobacteria_genera_incertae_sedis	Spartobacteria_genera_incertae_sedis
																										OTU_1308	Bin121	1.58333e-05	Bacteria	Verrucomicrobia	Spartobacteria	Spartobacteria_genera_incertae_sedis	Spartobacteria_genera_incertae_sedis	Spartobacteria_genera_incertae_sedis
																										OTU_3056	Bin121	5.83333e-06	Bacteria	Verrucomicrobia	Spartobacteria	Spartobacteria_genera_incertae_sedis	Spartobacteria_genera_incertae_sedis	Spartobacteria_genera_incertae_sedis
																										OTU_6771	Bin121	5e-06	Bacteria	Verrucomicrobia	Unclassified_Verrucomicrobia	Unclassified_Verrucomicrobia	Unclassified_Verrucomicrobia	Unclassified_Verrucomicrobia
																										OTU_5641	Bin121	4.16667e-06	Bacteria	Unclassified_Bacteria	Unclassified_Bacteria	Unclassified_Bacteria	Unclassified_Bacteria	Unclassified_Bacteria
																										OTU_4759	Bin121	3.33333e-06	Bacteria	Verrucomicrobia	Spartobacteria	Spartobacteria_genera_incertae_sedis	Spartobacteria_genera_incertae_sedis	Spartobacteria_genera_incertae_sedis
																										OTU_6942	Bin121	3.33333e-06	Bacteria	Verrucomicrobia	Unclassified_Verrucomicrobia	Unclassified_Verrucomicrobia	Unclassified_Verrucomicrobia	Unclassified_Verrucomicrobia
																										OTU_9425	Bin121	3.33333e-06	Bacteria	Verrucomicrobia	Unclassified_Verrucomicrobia	Unclassified_Verrucomicrobia	Unclassified_Verrucomicrobia	Unclassified_Verrucomicrobia
																										OTU_8072	Bin121	2.5e-06	Bacteria	Verrucomicrobia	Spartobacteria	Spartobacteria_genera_incertae_sedis	Spartobacteria_genera_incertae_sedis	Spartobacteria_genera_incertae_sedis
																										OTU_4983	Bin121	8.33333e-07	Bacteria	Verrucomicrobia	Spartobacteria	Terrimicrobium	Terrimicrobium	Terrimicrobium
																										OTU_7484	Bin121	8.33333e-07	Bacteria	Verrucomicrobia	Unclassified_Verrucomicrobia	Unclassified_Verrucomicrobia	Unclassified_Verrucomicrobia	Unclassified_Verrucomicrobia
																										OTU_11144	Bin121	8.33333e-07	Bacteria	Unclassified_Bacteria	Unclassified_Bacteria	Unclassified_Bacteria	Unclassified_Bacteria	Unclassified_Bacteria
																										OTU_12082	Bin121	8.33333e-07	Bacteria	Verrucomicrobia	Spartobacteria	Unclassified_Spartobacteria	Unclassified_Spartobacteria	Unclassified_Spartobacteria
																										OTU_13183	Bin121	8.33333e-07	Bacteria	Unclassified_Bacteria	Unclassified_Bacteria	Unclassified_Bacteria	Unclassified_Bacteria	Unclassified_Bacteria
																										OTU_24968	Bin121	8.33333e-07	Bacteria	Verrucomicrobia	Spartobacteria	Spartobacteria_genera_incertae_sedis	Spartobacteria_genera_incertae_sedis	Spartobacteria_genera_incertae_sedis
																										OTU_4461	Bin122	1.08333e-05	Bacteria	Verrucomicrobia	Unclassified_Verrucomicrobia	Unclassified_Verrucomicrobia	Unclassified_Verrucomicrobia	Unclassified_Verrucomicrobia
																										OTU_4669	Bin122	1e-05	Bacteria	Unclassified_Bacteria	Unclassified_Bacteria	Unclassified_Bacteria	Unclassified_Bacteria	Unclassified_Bacteria
																										OTU_11790	Bin122	7.5e-06	Bacteria	Verrucomicrobia	Unclassified_Verrucomicrobia	Unclassified_Verrucomicrobia	Unclassified_Verrucomicrobia	Unclassified_Verrucomicrobia
																										OTU_10672	Bin122	4.16667e-06	Bacteria	Unclassified_Bacteria	Unclassified_Bacteria	Unclassified_Bacteria	Unclassified_Bacteria	Unclassified_Bacteria
																										OTU_11404	Bin122	3.33333e-06	Bacteria	Verrucomicrobia	Unclassified_Verrucomicrobia	Unclassified_Verrucomicrobia	Unclassified_Verrucomicrobia	Unclassified_Verrucomicrobia
																										OTU_5454	Bin122	2.5e-06	Bacteria	Verrucomicrobia	Unclassified_Verrucomicrobia	Unclassified_Verrucomicrobia	Unclassified_Verrucomicrobia	Unclassified_Verrucomicrobia
																										OTU_7317	Bin122	2.5e-06	Bacteria	Verrucomicrobia	Unclassified_Verrucomicrobia	Unclassified_Verrucomicrobia	Unclassified_Verrucomicrobia	Unclassified_Verrucomicrobia
																										OTU_10189	Bin122	1.66667e-06	Bacteria	Verrucomicrobia	Unclassified_Verrucomicrobia	Unclassified_Verrucomicrobia	Unclassified_Verrucomicrobia	Unclassified_Verrucomicrobia
																										OTU_10205	Bin122	1.66667e-06	Bacteria	Verrucomicrobia	Unclassified_Verrucomicrobia	Unclassified_Verrucomicrobia	Unclassified_Verrucomicrobia	Unclassified_Verrucomicrobia
																										OTU_13567	Bin122	1.66667e-06	Bacteria	Unclassified_Bacteria	Unclassified_Bacteria	Unclassified_Bacteria	Unclassified_Bacteria	Unclassified_Bacteria
																										OTU_14663	Bin122	1.66667e-06	Bacteria	Verrucomicrobia	Unclassified_Verrucomicrobia	Unclassified_Verrucomicrobia	Unclassified_Verrucomicrobia	Unclassified_Verrucomicrobia
																										OTU_9036	Bin122	8.33333e-07	Bacteria	Verrucomicrobia	Unclassified_Verrucomicrobia	Unclassified_Verrucomicrobia	Unclassified_Verrucomicrobia	Unclassified_Verrucomicrobia
																										OTU_15428	Bin122	8.33333e-07	Bacteria	Verrucomicrobia	Unclassified_Verrucomicrobia	Unclassified_Verrucomicrobia	Unclassified_Verrucomicrobia	Unclassified_Verrucomicrobia
																										OTU_15711	Bin122	8.33333e-07	Bacteria	Verrucomicrobia	Unclassified_Verrucomicrobia	Unclassified_Verrucomicrobia	Unclassified_Verrucomicrobia	Unclassified_Verrucomicrobia
																										OTU_16851	Bin122	8.33333e-07	Bacteria	Verrucomicrobia	Unclassified_Verrucomicrobia	Unclassified_Verrucomicrobia	Unclassified_Verrucomicrobia	Unclassified_Verrucomicrobia
																										OTU_19709	Bin122	8.33333e-07	Bacteria	Unclassified_Bacteria	Unclassified_Bacteria	Unclassified_Bacteria	Unclassified_Bacteria	Unclassified_Bacteria
																										OTU_20226	Bin122	8.33333e-07	Bacteria	Unclassified_Bacteria	Unclassified_Bacteria	Unclassified_Bacteria	Unclassified_Bacteria	Unclassified_Bacteria
																										OTU_21217	Bin122	8.33333e-07	Bacteria	Unclassified_Bacteria	Unclassified_Bacteria	Unclassified_Bacteria	Unclassified_Bacteria	Unclassified_Bacteria
																										OTU_24162	Bin122	8.33333e-07	Bacteria	Verrucomicrobia	Unclassified_Verrucomicrobia	Unclassified_Verrucomicrobia	Unclassified_Verrucomicrobia	Unclassified_Verrucomicrobia
																										OTU_25380	Bin122	8.33333e-07	Bacteria	Unclassified_Bacteria	Unclassified_Bacteria	Unclassified_Bacteria	Unclassified_Bacteria	Unclassified_Bacteria
																										OTU_2378	Bin123	1.08333e-05	Bacteria	Unclassified_Bacteria	Unclassified_Bacteria	Unclassified_Bacteria	Unclassified_Bacteria	Unclassified_Bacteria
																										OTU_6925	Bin123	5.83333e-06	Bacteria	Verrucomicrobia	Unclassified_Verrucomicrobia	Unclassified_Verrucomicrobia	Unclassified_Verrucomicrobia	Unclassified_Verrucomicrobia
																										OTU_4749	Bin123	4.16667e-06	Bacteria	Verrucomicrobia	Unclassified_Verrucomicrobia	Unclassified_Verrucomicrobia	Unclassified_Verrucomicrobia	Unclassified_Verrucomicrobia
																										OTU_8155	Bin123	4.16667e-06	Bacteria	Verrucomicrobia	Unclassified_Verrucomicrobia	Unclassified_Verrucomicrobia	Unclassified_Verrucomicrobia	Unclassified_Verrucomicrobia
																										OTU_6044	Bin123	2.5e-06	Bacteria	Unclassified_Bacteria	Unclassified_Bacteria	Unclassified_Bacteria	Unclassified_Bacteria	Unclassified_Bacteria
																										OTU_6454	Bin123	2.5e-06	Bacteria	Unclassified_Bacteria	Unclassified_Bacteria	Unclassified_Bacteria	Unclassified_Bacteria	Unclassified_Bacteria
																										OTU_10413	Bin123	2.5e-06	Bacteria	Verrucomicrobia	Unclassified_Verrucomicrobia	Unclassified_Verrucomicrobia	Unclassified_Verrucomicrobia	Unclassified_Verrucomicrobia
																										OTU_13554	Bin123	2.5e-06	Bacteria	Verrucomicrobia	Subdivision3	Limisphaera	Limisphaera	Limisphaera
																										OTU_18098	Bin123	1.66667e-06	Bacteria	Verrucomicrobia	Verrucomicrobiae	Verrucomicrobiales	Verrucomicrobiaceae	Unclassified_Verrucomicrobiaceae
																										OTU_8414	Bin123	8.33333e-07	Bacteria	Verrucomicrobia	Unclassified_Verrucomicrobia	Unclassified_Verrucomicrobia	Unclassified_Verrucomicrobia	Unclassified_Verrucomicrobia
																										OTU_11080	Bin123	8.33333e-07	Bacteria	Unclassified_Bacteria	Unclassified_Bacteria	Unclassified_Bacteria	Unclassified_Bacteria	Unclassified_Bacteria
																										OTU_11140	Bin123	8.33333e-07	Bacteria	Unclassified_Bacteria	Unclassified_Bacteria	Unclassified_Bacteria	Unclassified_Bacteria	Unclassified_Bacteria
																										OTU_11573	Bin123	8.33333e-07	Bacteria	Verrucomicrobia	Unclassified_Verrucomicrobia	Unclassified_Verrucomicrobia	Unclassified_Verrucomicrobia	Unclassified_Verrucomicrobia
																										OTU_12566	Bin123	8.33333e-07	Bacteria	Verrucomicrobia	Unclassified_Verrucomicrobia	Unclassified_Verrucomicrobia	Unclassified_Verrucomicrobia	Unclassified_Verrucomicrobia
																										OTU_13756	Bin123	8.33333e-07	Bacteria	Unclassified_Bacteria	Unclassified_Bacteria	Unclassified_Bacteria	Unclassified_Bacteria	Unclassified_Bacteria
																										OTU_13757	Bin123	8.33333e-07	Bacteria	Unclassified_Bacteria	Unclassified_Bacteria	Unclassified_Bacteria	Unclassified_Bacteria	Unclassified_Bacteria
																										OTU_23069	Bin123	8.33333e-07	Bacteria	Unclassified_Bacteria	Unclassified_Bacteria	Unclassified_Bacteria	Unclassified_Bacteria	Unclassified_Bacteria
																										OTU_24686	Bin123	8.33333e-07	Bacteria	Verrucomicrobia	Unclassified_Verrucomicrobia	Unclassified_Verrucomicrobia	Unclassified_Verrucomicrobia	Unclassified_Verrucomicrobia
																										OTU_1425	Bin124	4.75e-05	Bacteria	Verrucomicrobia	Unclassified_Verrucomicrobia	Unclassified_Verrucomicrobia	Unclassified_Verrucomicrobia	Unclassified_Verrucomicrobia
																										OTU_2467	Bin124	2.5e-05	Bacteria	Verrucomicrobia	Subdivision3	Unclassified_Subdivision3	Unclassified_Subdivision3	Unclassified_Subdivision3
																										OTU_1429	Bin124	1.41667e-05	Bacteria	Verrucomicrobia	Unclassified_Verrucomicrobia	Unclassified_Verrucomicrobia	Unclassified_Verrucomicrobia	Unclassified_Verrucomicrobia
																										OTU_5657	Bin124	1.16667e-05	Bacteria	Unclassified_Bacteria	Unclassified_Bacteria	Unclassified_Bacteria	Unclassified_Bacteria	Unclassified_Bacteria
																										OTU_10647	Bin124	9.16667e-06	Bacteria	Verrucomicrobia	Unclassified_Verrucomicrobia	Unclassified_Verrucomicrobia	Unclassified_Verrucomicrobia	Unclassified_Verrucomicrobia
																										OTU_4489	Bin124	7.5e-06	Bacteria	Verrucomicrobia	Unclassified_Verrucomicrobia	Unclassified_Verrucomicrobia	Unclassified_Verrucomicrobia	Unclassified_Verrucomicrobia
																										OTU_4928	Bin124	6.66667e-06	Bacteria	Verrucomicrobia	Subdivision3	Unclassified_Subdivision3	Unclassified_Subdivision3	Unclassified_Subdivision3
																										OTU_4835	Bin124	5.83333e-06	Bacteria	Verrucomicrobia	Unclassified_Verrucomicrobia	Unclassified_Verrucomicrobia	Unclassified_Verrucomicrobia	Unclassified_Verrucomicrobia
																										OTU_4195	Bin124	5e-06	Bacteria	Verrucomicrobia	Unclassified_Verrucomicrobia	Unclassified_Verrucomicrobia	Unclassified_Verrucomicrobia	Unclassified_Verrucomicrobia
																										OTU_4902	Bin124	5e-06	Bacteria	Unclassified_Bacteria	Unclassified_Bacteria	Unclassified_Bacteria	Unclassified_Bacteria	Unclassified_Bacteria
																										OTU_13448	Bin124	4.16667e-06	Bacteria	Unclassified_Bacteria	Unclassified_Bacteria	Unclassified_Bacteria	Unclassified_Bacteria	Unclassified_Bacteria
																										OTU_7671	Bin124	3.33333e-06	Bacteria	Verrucomicrobia	Unclassified_Verrucomicrobia	Unclassified_Verrucomicrobia	Unclassified_Verrucomicrobia	Unclassified_Verrucomicrobia
																										OTU_7307	Bin124	2.5e-06	Bacteria	Verrucomicrobia	Unclassified_Verrucomicrobia	Unclassified_Verrucomicrobia	Unclassified_Verrucomicrobia	Unclassified_Verrucomicrobia
																										OTU_9558	Bin124	2.5e-06	Bacteria	Verrucomicrobia	Unclassified_Verrucomicrobia	Unclassified_Verrucomicrobia	Unclassified_Verrucomicrobia	Unclassified_Verrucomicrobia
																										OTU_24373	Bin124	1.66667e-06	Bacteria	Verrucomicrobia	Unclassified_Verrucomicrobia	Unclassified_Verrucomicrobia	Unclassified_Verrucomicrobia	Unclassified_Verrucomicrobia
																										OTU_8463	Bin124	8.33333e-07	Bacteria	Unclassified_Bacteria	Unclassified_Bacteria	Unclassified_Bacteria	Unclassified_Bacteria	Unclassified_Bacteria
																										OTU_9198	Bin124	8.33333e-07	Bacteria	Unclassified_Bacteria	Unclassified_Bacteria	Unclassified_Bacteria	Unclassified_Bacteria	Unclassified_Bacteria
																										OTU_12754	Bin124	8.33333e-07	Bacteria	Unclassified_Bacteria	Unclassified_Bacteria	Unclassified_Bacteria	Unclassified_Bacteria	Unclassified_Bacteria
																										OTU_15186	Bin124	8.33333e-07	Bacteria	Unclassified_Bacteria	Unclassified_Bacteria	Unclassified_Bacteria	Unclassified_Bacteria	Unclassified_Bacteria
																										OTU_16338	Bin124	8.33333e-07	Bacteria	Unclassified_Bacteria	Unclassified_Bacteria	Unclassified_Bacteria	Unclassified_Bacteria	Unclassified_Bacteria
																										OTU_17762	Bin124	8.33333e-07	Bacteria	Verrucomicrobia	Unclassified_Verrucomicrobia	Unclassified_Verrucomicrobia	Unclassified_Verrucomicrobia	Unclassified_Verrucomicrobia
																										OTU_18470	Bin124	8.33333e-07	Bacteria	Unclassified_Bacteria	Unclassified_Bacteria	Unclassified_Bacteria	Unclassified_Bacteria	Unclassified_Bacteria
																										OTU_24579	Bin124	8.33333e-07	Bacteria	Unclassified_Bacteria	Unclassified_Bacteria	Unclassified_Bacteria	Unclassified_Bacteria	Unclassified_Bacteria
																										OTU_25439	Bin124	8.33333e-07	Bacteria	Unclassified_Bacteria	Unclassified_Bacteria	Unclassified_Bacteria	Unclassified_Bacteria	Unclassified_Bacteria
																										OTU_22	Bin125	0.00211917	Bacteria	Nitrospirae	Nitrospira	Nitrospirales	Nitrospiraceae	Nitrospira
																										OTU_38	Bin125	0.00108417	Bacteria	Nitrospirae	Nitrospira	Nitrospirales	Nitrospiraceae	Nitrospira
																										OTU_82	Bin125	0.000740833	Bacteria	Nitrospirae	Nitrospira	Nitrospirales	Nitrospiraceae	Nitrospira
																										OTU_288	Bin125	0.000489167	Bacteria	Nitrospirae	Nitrospira	Nitrospirales	Nitrospiraceae	Nitrospira
																										OTU_360	Bin125	0.000179167	Bacteria	Nitrospirae	Nitrospira	Nitrospirales	Nitrospiraceae	Nitrospira
																										OTU_710	Bin125	0.000179167	Bacteria	Nitrospirae	Nitrospira	Nitrospirales	Nitrospiraceae	Nitrospira
																										OTU_548	Bin125	0.000108333	Bacteria	Nitrospirae	Nitrospira	Nitrospirales	Nitrospiraceae	Nitrospira
																										OTU_626	Bin125	8.58333e-05	Bacteria	Unclassified_Bacteria	Unclassified_Bacteria	Unclassified_Bacteria	Unclassified_Bacteria	Unclassified_Bacteria
																										OTU_22237	Bin125	7.08333e-05	Bacteria	Nitrospirae	Nitrospira	Nitrospirales	Nitrospiraceae	Nitrospira
																										OTU_933	Bin125	5.91667e-05	Bacteria	Unclassified_Bacteria	Unclassified_Bacteria	Unclassified_Bacteria	Unclassified_Bacteria	Unclassified_Bacteria
																										OTU_26013	Bin125	4.91667e-05	Bacteria	Nitrospirae	Nitrospira	Nitrospirales	Nitrospiraceae	Nitrospira
																										OTU_1125	Bin125	4.66667e-05	Bacteria	Nitrospirae	Nitrospira	Nitrospirales	Nitrospiraceae	Nitrospira
																										OTU_3300	Bin125	2.5e-05	Bacteria	Unclassified_Bacteria	Unclassified_Bacteria	Unclassified_Bacteria	Unclassified_Bacteria	Unclassified_Bacteria
																										OTU_19895	Bin125	2e-05	Bacteria	Nitrospirae	Nitrospira	Nitrospirales	Nitrospiraceae	Nitrospira
																										OTU_15910	Bin125	1.58333e-05	Bacteria	Nitrospirae	Nitrospira	Nitrospirales	Nitrospiraceae	Nitrospira
																										OTU_3990	Bin125	1.33333e-05	Bacteria	Nitrospirae	Nitrospira	Nitrospirales	Nitrospiraceae	Nitrospira
																										OTU_4026	Bin125	1e-05	Bacteria	Unclassified_Bacteria	Unclassified_Bacteria	Unclassified_Bacteria	Unclassified_Bacteria	Unclassified_Bacteria
																										OTU_6416	Bin125	9.16667e-06	Bacteria	Nitrospirae	Nitrospira	Nitrospirales	Nitrospiraceae	Nitrospira
																										OTU_21028	Bin125	4.16667e-06	Bacteria	Nitrospirae	Nitrospira	Nitrospirales	Nitrospiraceae	Nitrospira
																										OTU_25006	Bin125	1.66667e-06	Bacteria	Nitrospirae	Nitrospira	Nitrospirales	Nitrospiraceae	Nitrospira
																										OTU_10157	Bin125	8.33333e-07	Bacteria	Unclassified_Bacteria	Unclassified_Bacteria	Unclassified_Bacteria	Unclassified_Bacteria	Unclassified_Bacteria
																										OTU_339	Bin126	0.000234167	Bacteria	Acidobacteria	Acidobacteria_Gp5	Gp5	Gp5	Gp5
																										OTU_23360	Bin126	0.00019	Bacteria	Acidobacteria	Acidobacteria_Gp5	Gp5	Gp5	Gp5
																										OTU_10429	Bin126	0.0001325	Bacteria	Acidobacteria	Acidobacteria_Gp5	Gp5	Gp5	Gp5
																										OTU_19351	Bin126	9.16667e-05	Bacteria	Acidobacteria	Acidobacteria_Gp5	Gp5	Gp5	Gp5
																										OTU_1893	Bin126	8e-05	Bacteria	Acidobacteria	Acidobacteria_Gp5	Gp5	Gp5	Gp5
																										OTU_15541	Bin126	7.5e-05	Bacteria	Acidobacteria	Acidobacteria_Gp5	Gp5	Gp5	Gp5
																										OTU_20291	Bin126	6.5e-05	Bacteria	Acidobacteria	Acidobacteria_Gp5	Gp5	Gp5	Gp5
																										OTU_5401	Bin126	4.91667e-05	Bacteria	Acidobacteria	Acidobacteria_Gp5	Gp5	Gp5	Gp5
																										OTU_2594	Bin126	4.08333e-05	Bacteria	Acidobacteria	Acidobacteria_Gp5	Gp5	Gp5	Gp5
																										OTU_1917	Bin126	2.33333e-05	Bacteria	Acidobacteria	Acidobacteria_Gp5	Gp5	Gp5	Gp5
																										OTU_14102	Bin126	1.83333e-05	Bacteria	Acidobacteria	Acidobacteria_Gp5	Gp5	Gp5	Gp5
																										OTU_2020	Bin126	1.58333e-05	Bacteria	Acidobacteria	Acidobacteria_Gp5	Gp5	Gp5	Gp5
																										OTU_6325	Bin126	4.16667e-06	Bacteria	Acidobacteria	Acidobacteria_Gp5	Gp5	Gp5	Gp5
																										OTU_6914	Bin126	1.66667e-06	Bacteria	Acidobacteria	Acidobacteria_Gp5	Gp5	Gp5	Gp5
																										OTU_194	Bin127	0.000555	Bacteria	Acidobacteria	Acidobacteria_Gp5	Gp5	Gp5	Gp5
																										OTU_170	Bin127	0.0004775	Bacteria	Acidobacteria	Acidobacteria_Gp5	Gp5	Gp5	Gp5
																										OTU_10998	Bin127	0.000430833	Bacteria	Acidobacteria	Acidobacteria_Gp5	Gp5	Gp5	Gp5
																										OTU_264	Bin127	0.000211667	Bacteria	Acidobacteria	Acidobacteria_Gp5	Gp5	Gp5	Gp5
																										OTU_1610	Bin127	0.000211667	Bacteria	Acidobacteria	Acidobacteria_Gp5	Gp5	Gp5	Gp5
																										OTU_285	Bin127	0.000195833	Bacteria	Acidobacteria	Acidobacteria_Gp5	Gp5	Gp5	Gp5
																										OTU_1779	Bin127	0.000185833	Bacteria	Acidobacteria	Acidobacteria_Gp5	Gp5	Gp5	Gp5
																										OTU_731	Bin127	0.000170833	Bacteria	Acidobacteria	Acidobacteria_Gp5	Gp5	Gp5	Gp5
																										OTU_25142	Bin127	0.000151667	Bacteria	Acidobacteria	Acidobacteria_Gp5	Gp5	Gp5	Gp5
																										OTU_10048	Bin127	0.0001175	Bacteria	Acidobacteria	Acidobacteria_Gp5	Gp5	Gp5	Gp5
																										OTU_12951	Bin127	0.000108333	Bacteria	Acidobacteria	Acidobacteria_Gp5	Gp5	Gp5	Gp5
																										OTU_685	Bin127	8.41667e-05	Bacteria	Acidobacteria	Acidobacteria_Gp5	Gp5	Gp5	Gp5
																										OTU_1835	Bin127	7.75e-05	Bacteria	Acidobacteria	Acidobacteria_Gp5	Gp5	Gp5	Gp5
																										OTU_6238	Bin127	5.5e-05	Bacteria	Acidobacteria	Acidobacteria_Gp5	Gp5	Gp5	Gp5
																										OTU_6234	Bin127	4.41667e-05	Bacteria	Acidobacteria	Acidobacteria_Gp5	Gp5	Gp5	Gp5
																										OTU_1923	Bin127	4.25e-05	Bacteria	Acidobacteria	Acidobacteria_Gp5	Gp5	Gp5	Gp5
																										OTU_5083	Bin127	4.25e-05	Bacteria	Acidobacteria	Acidobacteria_Gp5	Gp5	Gp5	Gp5
																										OTU_7603	Bin127	3.16667e-05	Bacteria	Acidobacteria	Acidobacteria_Gp5	Gp5	Gp5	Gp5
																										OTU_22152	Bin127	2.91667e-05	Bacteria	Acidobacteria	Acidobacteria_Gp5	Gp5	Gp5	Gp5
																										OTU_23681	Bin127	2.75e-05	Bacteria	Acidobacteria	Acidobacteria_Gp5	Gp5	Gp5	Gp5
																										OTU_1889	Bin127	2e-05	Bacteria	Acidobacteria	Acidobacteria_Gp5	Gp5	Gp5	Gp5
																										OTU_8916	Bin127	2e-05	Bacteria	Acidobacteria	Acidobacteria_Gp5	Gp5	Gp5	Gp5
																										OTU_24279	Bin127	1.91667e-05	Bacteria	Acidobacteria	Acidobacteria_Gp5	Gp5	Gp5	Gp5
																										OTU_16139	Bin127	5.83333e-06	Bacteria	Acidobacteria	Acidobacteria_Gp5	Gp5	Gp5	Gp5
																										OTU_4975	Bin127	4.16667e-06	Bacteria	Acidobacteria	Acidobacteria_Gp5	Gp5	Gp5	Gp5
																										OTU_6429	Bin127	1.66667e-06	Bacteria	Acidobacteria	Acidobacteria_Gp5	Gp5	Gp5	Gp5
																										OTU_16731	Bin127	1.66667e-06	Bacteria	Acidobacteria	Acidobacteria_Gp5	Gp5	Gp5	Gp5
																										OTU_225	Bin128	0.00139917	Bacteria	Firmicutes	Bacilli	Bacillales	Paenibacillaceae 2	Ammoniphilus
																										OTU_119	Bin128	0.000991667	Bacteria	Firmicutes	Bacilli	Bacillales	Paenibacillaceae 2	Oxalophagus
																										OTU_296	Bin128	0.000210833	Bacteria	Firmicutes	Bacilli	Bacillales	Bacillaceae 1	Bacillus
																										OTU_26463	Bin128	5.41667e-05	Bacteria	Firmicutes	Bacilli	Bacillales	Unclassified_Bacillales	Unclassified_Bacillales
																										OTU_6595	Bin128	2.25e-05	Bacteria	Firmicutes	Bacilli	Bacillales	Unclassified_Bacillales	Unclassified_Bacillales
																										OTU_4292	Bin128	1.58333e-05	Bacteria	Firmicutes	Bacilli	Bacillales	Thermoactinomycetaceae 1	Desmospora
																										OTU_5285	Bin128	3.33333e-06	Bacteria	Firmicutes	Bacilli	Bacillales	Thermoactinomycetaceae 1	Marininema
																										OTU_7336	Bin128	2.5e-06	Bacteria	Firmicutes	Bacilli	Bacillales	Thermoactinomycetaceae 1	Unclassified_Thermoactinomycetaceae 1
																										OTU_8026	Bin128	2.5e-06	Bacteria	Firmicutes	Bacilli	Bacillales	Thermoactinomycetaceae 1	Unclassified_Thermoactinomycetaceae 1
																										OTU_7818	Bin128	8.33333e-07	Bacteria	Firmicutes	Bacilli	Bacillales	Thermoactinomycetaceae 1	Thermoflavimicrobium
																										OTU_10833	Bin128	8.33333e-07	Bacteria	Firmicutes	Bacilli	Bacillales	Thermoactinomycetaceae 1	Unclassified_Thermoactinomycetaceae 1
																										OTU_26411	Bin128	8.33333e-07	Bacteria	Firmicutes	Bacilli	Bacillales	Thermoactinomycetaceae 1	Unclassified_Thermoactinomycetaceae 1
																										OTU_19117	Bin129	0.000246667	Bacteria	Acidobacteria	Acidobacteria_Gp3	Gp3	Gp3	Gp3
																										OTU_561	Bin129	0.000183333	Bacteria	Acidobacteria	Acidobacteria_Gp3	Gp3	Gp3	Gp3
																										OTU_399	Bin129	0.000175833	Bacteria	Acidobacteria	Acidobacteria_Gp3	Gp3	Gp3	Gp3
																										OTU_985	Bin129	0.000175833	Bacteria	Acidobacteria	Acidobacteria_Gp3	Gp3	Gp3	Gp3
																										OTU_722	Bin129	0.0001625	Bacteria	Acidobacteria	Acidobacteria_Gp3	Gp3	Gp3	Gp3
																										OTU_692	Bin129	0.000125	Bacteria	Acidobacteria	Acidobacteria_Gp3	Gp3	Gp3	Gp3
																										OTU_833	Bin129	0.0001225	Bacteria	Acidobacteria	Acidobacteria_Gp3	Gp3	Gp3	Gp3
																										OTU_631	Bin129	0.000110833	Bacteria	Acidobacteria	Acidobacteria_Gp3	Gp3	Gp3	Gp3
																										OTU_2167	Bin129	7.83333e-05	Bacteria	Acidobacteria	Acidobacteria_Gp3	Gp3	Gp3	Gp3
																										OTU_10563	Bin129	7.58333e-05	Bacteria	Acidobacteria	Acidobacteria_Gp3	Gp3	Gp3	Gp3
																										OTU_8145	Bin129	5.75e-05	Bacteria	Acidobacteria	Acidobacteria_Gp3	Gp3	Gp3	Gp3
																										OTU_10718	Bin129	5.66667e-05	Bacteria	Acidobacteria	Acidobacteria_Gp3	Gp3	Gp3	Gp3
																										OTU_3682	Bin129	4e-05	Bacteria	Acidobacteria	Acidobacteria_Gp3	Gp3	Gp3	Gp3
																										OTU_1863	Bin129	3.33333e-05	Bacteria	Acidobacteria	Acidobacteria_Gp3	Gp3	Gp3	Gp3
																										OTU_17869	Bin129	2.41667e-05	Bacteria	Acidobacteria	Acidobacteria_Gp3	Gp3	Gp3	Gp3
																										OTU_5047	Bin129	1.33333e-05	Bacteria	Acidobacteria	Acidobacteria_Gp3	Gp3	Gp3	Gp3
																										OTU_5607	Bin129	5.83333e-06	Bacteria	Acidobacteria	Acidobacteria_Gp3	Gp3	Gp3	Gp3
																										OTU_24776	Bin129	1.66667e-06	Bacteria	Acidobacteria	Acidobacteria_Gp3	Gp3	Gp3	Gp3
																										OTU_13621	Bin129	8.33333e-07	Bacteria	Acidobacteria	Acidobacteria_Gp3	Gp3	Gp3	Gp3
																										OTU_1416	Bin13	3.41667e-05	Bacteria	Unclassified_Bacteria	Unclassified_Bacteria	Unclassified_Bacteria	Unclassified_Bacteria	Unclassified_Bacteria
																										OTU_2265	Bin13	1.5e-05	Bacteria	Unclassified_Bacteria	Unclassified_Bacteria	Unclassified_Bacteria	Unclassified_Bacteria	Unclassified_Bacteria
																										OTU_2006	Bin13	9.16667e-06	Bacteria	Unclassified_Bacteria	Unclassified_Bacteria	Unclassified_Bacteria	Unclassified_Bacteria	Unclassified_Bacteria
																										OTU_3376	Bin13	8.33333e-06	Bacteria	Unclassified_Bacteria	Unclassified_Bacteria	Unclassified_Bacteria	Unclassified_Bacteria	Unclassified_Bacteria
																										OTU_3951	Bin13	3.33333e-06	Bacteria	Unclassified_Bacteria	Unclassified_Bacteria	Unclassified_Bacteria	Unclassified_Bacteria	Unclassified_Bacteria
																										OTU_9644	Bin13	1.66667e-06	Bacteria	Unclassified_Bacteria	Unclassified_Bacteria	Unclassified_Bacteria	Unclassified_Bacteria	Unclassified_Bacteria
																										OTU_13263	Bin13	1.66667e-06	Bacteria	Unclassified_Bacteria	Unclassified_Bacteria	Unclassified_Bacteria	Unclassified_Bacteria	Unclassified_Bacteria
																										OTU_17599	Bin13	1.66667e-06	Unclassified_Root	Unclassified_Root	Unclassified_Root	Unclassified_Root	Unclassified_Root	Unclassified_Root
																										OTU_21049	Bin13	1.66667e-06	Bacteria	Unclassified_Bacteria	Unclassified_Bacteria	Unclassified_Bacteria	Unclassified_Bacteria	Unclassified_Bacteria
																										OTU_7975	Bin13	8.33333e-07	Bacteria	Unclassified_Bacteria	Unclassified_Bacteria	Unclassified_Bacteria	Unclassified_Bacteria	Unclassified_Bacteria
																										OTU_14152	Bin13	8.33333e-07	Bacteria	Unclassified_Bacteria	Unclassified_Bacteria	Unclassified_Bacteria	Unclassified_Bacteria	Unclassified_Bacteria
																										OTU_14817	Bin13	8.33333e-07	Bacteria	Unclassified_Bacteria	Unclassified_Bacteria	Unclassified_Bacteria	Unclassified_Bacteria	Unclassified_Bacteria
																										OTU_19052	Bin13	8.33333e-07	Bacteria	Unclassified_Bacteria	Unclassified_Bacteria	Unclassified_Bacteria	Unclassified_Bacteria	Unclassified_Bacteria
																										OTU_20189	Bin13	8.33333e-07	Bacteria	Unclassified_Bacteria	Unclassified_Bacteria	Unclassified_Bacteria	Unclassified_Bacteria	Unclassified_Bacteria
[truncated: 17,190 more rows]

## Sheet: Fig5
Fig.5
[truncated: 20 more rows]

## Sheet: FigS3
Supplementary Figure 3
[truncated: 10 more rows]

[truncated: 15 more sheets: FigS4, FigS5, FigS6, FigS7, FigS8a, FigS8b, FigS9, FigS10, FigS11, FigS12, FigS13, FigS14, FigS15, FigS16, FigS17]
